# Supplementary material for: Morpho-Physiological and Transcriptome Changes in Tomato Anthers of Different Developmental Stages under Drought Stress
Source: Cells. 2021 Jul 17;10(7):1809. doi: 10.3390/cells10071809 (PMC8305550; doi:10.3390/cells10071809)
Supplement: Supplementary file 1 [file cells-10-01809-s001.zip]

Archive with 14 entries (11 files):
- cells-1291549-supplementary/
- cells-1291549-supplementary/Suplementary Files/
- cells-1291549-supplementary/Suplementary Files/.DS_Store
- cells-1291549-supplementary/Suplementary Files/Supplementary Figures.pdf
- cells-1291549-supplementary/Suplementary Files/Supplementary Tables/
- cells-1291549-supplementary/Suplementary Files/Supplementary Tables/Table S1.xlsx
- cells-1291549-supplementary/Suplementary Files/Supplementary Tables/Table S10..xlsx
- cells-1291549-supplementary/Suplementary Files/Supplementary Tables/Table S11.xlsx
- cells-1291549-supplementary/Suplementary Files/Supplementary Tables/Table S5..xlsx
- cells-1291549-supplementary/Suplementary Files/Supplementary Tables/Table S6..xlsx
- cells-1291549-supplementary/Suplementary Files/Supplementary Tables/Table S7..xlsx
- cells-1291549-supplementary/Suplementary Files/Supplementary Tables/Table S8..xlsx
- cells-1291549-supplementary/Suplementary Files/Supplementary Tables/Table S9..xlsx
- cells-1291549-supplementary/Suplementary Files/Supplementary Tables/Tables S2, S3 and S4.pdf
