# Supplementary material for: Morpho-Physiological and Transcriptome Changes in Tomato Anthers of Different Developmental Stages under Drought Stress
Source: Cells. 2021 Jul 17;10(7):1809. doi: 10.3390/cells10071809 (PMC8305550; doi:10.3390/cells10071809)
Supplement: Supplementary file 1 [file cells-10-01809-s001.zip › cells-1291549-supplementary/Suplementary Files/Supplementary Tables/Table S1.xlsx]

## Sheet: Table S1
Table S1 : Genes and primers used to validate RNA-Seq results
Gene name	Gene ID	Primer sequence
Cellulose synthase	Solyc09g075550-F	TCCTTGTCTATTGTCTCTTGCC
	Solyc09g075550-R	AGCATGGATAGGGTGATTGTG
Arabinogalactan 1	Solyc02g092790-F	AGCAAAGGAAAAGTAAAGGGAAAG
	Solyc02g092790-R	GTTAAGAGATGGGCTGGGAG
Sl Pectinesterase	Solyc05g047590-F	GACCCGAGAAGCACCAAG
	Solyc05g047590-R	GTCCCGTAGATGTCACATTCG
Ascorbate peroxidase	Solyc04g074640-F	TGATAGGATATTCGGGAGGTCG
	Solyc04g074640-R	CATTACTGCTAACTGACGAGGG
polygalacturonase isoenzyme 1 beta subunit	Solyc05g005560-F	CTTCACCTTCTCTCTCTTCATCTC
	Solyc05g005560-R	GATTCACCATCTCCACCTACAA
ATP synthase gamma-subunit	Solyc02g080540-F	CTTCTAGGATGAGTGCCATGAG
	Solyc02g080540-R	TCCGGTAATCTTTGCCTGAC
Polyphenol oxidase	Solyc08g074620-F	CCTTGCCCTTCCCAATTCT
	Solyc08g074620-R	CAGATGTGAACCGGAGTATGAG
Glucan endo-1,3-beta-glucosidase, putative	Solyc12g055840-F	CCAATAGCAGCTCCGGTAATAG
	Solyc12g055840-R	GACATATAGCCGGAAGAGGAAC
Pectinesterase	Solyc12g099410-F	CCTAGGCATCACTAACAGACG
	Solyc12g099410-R	TTGTCCACTACCATCTTGAGC
Pectinesterase	Solyc07g017560-F	TGGAAACGGACATTACTGACG
	Solyc07g017560-R	CCTCTGTTGCTATATTCCCCG
Catalase	Solyc01g100640-F	GCCTTCTCTGATCCTCGTATC
	Solyc01g100640-R	TCGTGTTAGGGCATTACATCC
Gibberellin 2-oxidase 2	Solyc10g007570-F	GGATTTCTGTCCCACCTGATC
	Solyc10g007570-R	GAGTCTTGATTTTACACTATTGGCC
Late embryogenesis abundant protein	Solyc06g048840-F	GCTCAACGTGAAGGCATAGA
	Solyc06g048840-R	CGATGGAGGCTGCGTTTATTA
trehalose-6-phosphate synthase 1	Solyc07g006500-F	AGGTGAAACCACAGGATGTAAG
	Solyc07g006500-R	CACCTATGCACAACACGAAATC
Homeobox leucine zipper	Solyc03g082550-F	GGGTGAAATGCTGTTGCATAG
	Solyc03g082550-R	CCTTCTCTTGTCTCATCATCCTC
Carbonic anhydrase	Solyc02g067750-F	TTTGCGTGCTCGGATTCA
	Solyc02g067750-R	GGGACCATGTTGGCTATGTT
Peroxidase	Solyc01g058520-F	CCTAGAATATGCTTGTCCCCAG
	Solyc01g058520-R	AGCTATCCTTTCTCCCCATTTG
Ribulose bisphosphate carboxylase small chain	Solyc07g017950-F	GGGTTCCTTGCCTTGAATTTG
	Solyc07g017950-R	ACTTCCACAGTGTCCAATATCTC
