# Supplementary material for: Morpho-Physiological and Transcriptome Changes in Tomato Anthers of Different Developmental Stages under Drought Stress
Source: Cells. 2021 Jul 17;10(7):1809. doi: 10.3390/cells10071809 (PMC8305550; doi:10.3390/cells10071809)
Supplement: Supplementary file 1 [file cells-10-01809-s001.zip › cells-1291549-supplementary/Suplementary Files/Supplementary Tables/Table S10..xlsx]

## Sheet: Table S 10A
Drought regulated DEGs involved in starch and sucrose metabolism in tomato anthers. Differential expression determined by Log 2 fold change . Hyphen (-) indicates failure to meet the threshold cutoff point or unexpressed . Values in red and greeen indicate fold increase and decrease in expression in drought-stresed anthers respectively
Gene ID	Description	Log2 fold change
		PMC-MEI	TED-VUM	BIN-MP
Novel00229	PREDICTED: beta-glucosidase 40 [Nicotiana tomentosiformis]	-2.7382	­	­
Solyc00g027770.3	Pectinesterase (AHRD V3.3 *** A0A0V0I597_SOLCH)	1.4268	­	­
Solyc01g005210.3	Trehalose-phosphate synthase 6 (AHRD V3.3 *** W8Q024_CAMSI)	1.2723	­	­
Solyc01g010390.3	Beta-glucosidase, putative (AHRD V3.3 *** B9REF8_RICCO)	-1.6922	-2.3581	-2.2358
Solyc01g066360.3	Pectinesterase (AHRD V3.3 *** K4AWN9_SOLLC)	­	11.373	­
Solyc01g067410.2	Pectinesterase (AHRD V3.3 *** K4AWZ0_SOLLC)	Inf	­	­
Solyc01g068120.3	Pectinesterase (AHRD V3.3 *** M1A2Q2_SOLTU)	­	12.159	­
Solyc01g074040.2	Beta-glucosidase 01 (AHRD V3.3 *** B5M9E4_SOLLC)	-1.0875	­	­
Solyc01g079180.3	Pectinesterase (AHRD V3.3 *** K4AXG4_SOLLC)	1.2202	-5.1641	­
Solyc01g079790.3	ADP-glucose pyrophosphorylase large subunit 3	-1.8333	-1.5939	­
Solyc01g090130.2	Pectinesterase (AHRD V3.3 *** K4AYV4_SOLLC)	2.3273	­	­
Solyc01g091050.3	Pectinesterase (AHRD V3.3 *** K4AZ45_SOLLC)	3.347	­	­
Solyc01g091200.3	UDP-glucuronate 4-epimerase 4 (AHRD V3.3 *** GAE4_ARATH)	­	-2.1339	­
Solyc01g098940.3	Pectinesterase (AHRD V3.3 *** K4B0T1_SOLLC)	-1.2319	­	­
Solyc01g104950.3	LEXYL2	-2.8524	-1.4877	­
Solyc01g109730.1	LOW QUALITY:Eukaryotic initiation factor 4A (AHRD V3.3 --* IF4A_WHEAT)	10.661	-3.8189	­
Solyc01g110170.1	LOW QUALITY:polygalacturonase 2 (AHRD V3.3 --* AT1G70370.2)	Inf	-5.0772	­
Solyc01g110340.3	Endoglucanase (AHRD V3.3 *** M0ZU30_SOLTU)	-1.3498	-2.3758	­
Solyc02g067080.3	UDP-glucose 6-dehydrogenase family protein (AHRD V3.3 *** AT5G15490.1)	-1.3989	­	­
Solyc02g077680.3	Alpha-1,4 glucan phosphorylase (AHRD V3.3 *** K4B8Z3_SOLLC)	­	-1.6161	­
Solyc02g080200.3	Pectinesterase (AHRD V3.3 *** K4B9P2_SOLLC)	-1.9781	­	­
Solyc02g080220.3	Pectinesterase (AHRD V3.3 *** K4B9P3_SOLLC)	-2.3708	­	­
Solyc02g088000.3	Starch synthase, chloroplastic/amyloplastic (AHRD V3.3 *** K4BBV6_SOLLC)	­	-1.4138	­
Solyc02g088630.3	Hexosyltransferase (AHRD V3.3 *** K4BC18_SOLLC)	-1.1484	­	­
Solyc02g088690.3	UDP-glucose 6-dehydrogenase family protein (AHRD V3.3 *** AT3G29360.2)	-1.2045	­	­
Solyc02g089440.3	glycosyltransferase family protein	-1.4626	­	­
Solyc02g091490.3	pfkB-like carbohydrate kinase family protein (AHRD V3.3 *** AT1G66430.1)	-1.6382	-1.6796	­
Solyc02g091830.3	Phosphotransferase (AHRD V3.3 *** K4BCY1_SOLLC)	-1.4065	­	­
Solyc03g006860.3	fructokinase	1.2472	­	­
Solyc03g006870.3	phosphoglucomutase (AHRD V3.3 *** AT5G51820.1)	-1.1671	­	-1.8413
Solyc03g007290.3	Trehalose 6-phosphate phosphatase (AHRD V3.3 *** K4BEF2_SOLLC)	4.2467	­	­
Solyc03g013630.3	Hexosyltransferase (AHRD V3.3 *** K4BET4_SOLLC)	-1.2051	­	­
Solyc03g065340.3	Alpha-1,4 glucan phosphorylase (AHRD V3.3 *** K4BHG4_SOLLC)	­	­	-1.4166
Solyc03g098290.3	Sucrose synthase (AHRD V3.3 *** M5WCU1_PRUPE)	­	­	-1.3462
Solyc03g113230.2	Pectin lyase-like superfamily protein (AHRD V3.3 *** AT1G23460.2)	Inf	-1.5783	­
Solyc03g115380.2	UDP-glucose 6-dehydrogenase family protein (AHRD V3.3 *** AT3G29360.2)	-1.1786	­	­
Solyc03g123620.3	Pectinesterase (AHRD V3.3 *** K4BN62_SOLLC)	-1.0308	-2.0602	­
Solyc04g009630.3	Alpha-glucosidase (AHRD V3.3 *** L0G8H1_CAMSI)	-1.2491	-1.7064	­
Solyc04g015530.2	Pectin lyase-like superfamily protein (AHRD V3.3 *** AT3G57510.1)	­	­	8.0956
Solyc04g015560.3	Beta-glucosidase (AHRD V3.3 *** A0A0B4PJM3_SOYBN)	­	-1.4747	­
Solyc04g025940.3	Trehalose-6-phosphate synthase-6 (AHRD V3.3 *** A0A0S2A6P6_HEVBR)	1.1629	­	­
Solyc04g053120.3	4-alpha-glucanotransferase (AHRD V3.3 *** K4BSG9_SOLLC)	­	­	-2.1496
Solyc04g054930.3	Trehalose 6-phosphate phosphatase (AHRD V3.3 *** M1BUG9_SOLTU)	2.2647	­	1.9907
Solyc04g064490.3	Hexosyltransferase (AHRD V3.3 *** K4BT40_SOLLC)	-1.1309	­	­
Solyc04g080530.3	Pectinesterase (AHRD V3.3 *** K4BVD2_SOLLC)	­	-4.095	­
Solyc05g012510.3	Alpha-1,4 glucan phosphorylase (AHRD V3.3 *** K4BXX3_SOLLC)	­	-5.5623	­
Solyc05g052110.3	Pectinesterase (AHRD V3.3 *** K4C1P2_SOLLC)	­	11.285	­
Solyc05g052120.3	Pectinesterase (AHRD V3.3 *** K4C1P3_SOLLC)	­	12.37	­
Solyc05g053790.1	UDP-glucuronate 4-epimerase 4 (AHRD V3.3 *** GAE4_ARATH)	-2.6609	­	­
Solyc05g054060.3	UDP-GLUCOSE PYROPHOSPHORYLASE 1 (AHRD V3.3 *** AT3G03250.1)	-2.8873	3.3823	­
Solyc06g005960.3	Glycosyl hydrolase family protein (AHRD V3.3 *-* AT3G47000.1)	­	-1.8048	­
Solyc06g009180.2	Pectinesterase (AHRD V3.3 *** K4C3U8_SOLLC)	­	-5.8823	­
Solyc06g060600.2	Trehalose 6-phosphate phosphatase (AHRD V3.3 *** A0A0V0IC82_SOLCH)	5.6326	2.538	­
Solyc06g064620.3	Cell wall invertase (AHRD V3.3 *** K4HUT0_MALDO)	-1.1024	­	-1.7826
Solyc06g069550.1	UDP-glucose 6-dehydrogenase family protein (AHRD V3.3 *** AT3G29360.2)	-1.0249	­	­
Solyc06g073190.3	fructokinase 2	2.6013	1.8182	­
Solyc06g073750.3	Beta-glucosidase (AHRD V3.3 *** A0A0B4PJM3_SOYBN)	-2.7829	-4.4548	­
Solyc06g084620.1	Pectinesterase (AHRD V3.3 *** K4CAW7_SOLLC)	­	10.117	­
Solyc07g006500.3	trehalose-6-phosphate synthase 1	3.665	6.5533	2.88
Solyc07g007790.3	sucrose-phosphate synthase	1.2498	­	1.0113
Solyc07g017560.3	Pectinesterase (AHRD V3.3 *** K4CCH0_SOLLC)	­	11.085	­
Solyc07g017600.3	Pectinesterase (AHRD V3.3 *** K4CCH4_SOLLC)	­	-3.5833	­
Solyc07g042520.3	Sucrose synthase (AHRD V3.3 *** M1B219_SOLTU)	4.947	­	­
Solyc07g042520.3	Sucrose synthase (AHRD V3.3 *** M1B219_SOLTU)	­	-3.0785	­
Solyc07g042550.3	Sucrose synthase (AHRD V3.3 *** SUS2_SOLTU)	3.3198	3.605	2.1729
Solyc07g056140.3	ADP-glucose pyrophosphorylase small subunit	-1.6872	-1.3588	­
Solyc07g062140.3	trehalose-phosphate synthase 1	-1.3159	­	­
Solyc07g063390.3	Beta-glucosidase (AHRD V3.3 *** B4FQQ6_MAIZE)	2.6128	­	­
Solyc07g063880.3	Beta-glucosidase, putative (AHRD V3.3 *** B9SY45_RICCO)	­	7.9706	­
Solyc07g064190.2	Pectinesterase (AHRD V3.3 *-* K4CHA0_SOLLC)	­	-3.0926	-3.2356
Solyc07g064830.3	Starch branching enzyme III (AHRD V3.3 *** I0B8P4_WHEAT)	­	-1.5416	­
Solyc07g065350.2	Pectinesterase (AHRD V3.3 *** K4CHL3_SOLLC)	Inf	­	­
Solyc08g007130.3	Beta-amylase (AHRD V3.3 *** K4CIK0_SOLLC)	­	­	5.5475
Solyc08g042000.3	Sucrose-phosphate synthase (AHRD V3.3 *** SPSA_SPIOL)	­	5.123	­
Solyc08g044510.3	Beta-glucosidase (AHRD V3.3 *** L0ASF2_POPTO)	-1.9966	-5.6153	­
Solyc08g063135.1	LOW QUALITY:ubiquitin-specific protease 13 (AHRD V3.3 --* AT3G11910.4)	-2.1245	­	­
Solyc08g079060.3	Trehalose 6-phosphate phosphatase (AHRD V3.3 *** K4CNR5_SOLLC)	­	­	-1.3018
Solyc08g079080.3	Lycopersicon esculentum invertase 9	2.4914	5.5703	­
Solyc08g079440.1	UDP-glucuronate 4-epimerase 4 (AHRD V3.3 *** GAE4_ARATH)	1.0047	­	­
Solyc08g082810.3	Beta-amylase (AHRD V3.3 *** A0A0V0IFE3_SOLCH)	1.118	­	­
Solyc08g083320.3	granule-bound starch synthase 1	1.4989	­	­
Solyc09g010090.3	invertase 7	­	4.0972	­
Solyc09g075350.3	Pectinesterase (AHRD V3.3 *** K4CVB2_SOLLC)	-4.016	­	-4.1775
Solyc09g075550.3	Cellulose synthase (AHRD V3.3 *** A0A103XPU9_CYNCS)	-3.3442	-4.4093	­
Solyc09g091030.3	Beta-amylase 1	2.0162	4.2313	­
Solyc09g092130.3	Sucrose-phosphate synthase (AHRD V3.3 *** A0A0U1ZVB4_LYCBA)	­	3.2337	­
Solyc09g092330.2	UDP-glucuronate 4-epimerase 4 (AHRD V3.3 *** GAE4_ARATH)	­	-3.3023	­
Solyc10g017600.3	Hexosyltransferase (AHRD V3.3 *** M1AND6_SOLTU)	-1.0969	­	­
Solyc10g017620.3	fructokinase AY099454	­	11.581	­
Solyc10g045240.2	Beta-glucosidase (AHRD V3.3 *** L0ASF2_POPTO)	-2.2891	-3.9389	-5.4955
Solyc10g046770.2	Trehalose-6-phosphate synthase, putative (AHRD V3.3 *-* B9S8D6_RICCO)	­	­	-1.7866
Solyc10g047030.2	LEXYL1	-1.3346	­	­
Solyc10g085360.2	Cell-wall invertase (AHRD V3.3 *** Q8LRN9_SOLLC)	­	5.3402	­
Solyc10g085650.2	Cell-wall invertase (AHRD V3.3 *** Q8LRN9_SOLLC)	­	3.1924	­
Solyc11g011960.2	UDP-GLUCOSE PYROPHOSPHORYLASE 1 (AHRD V3.3 *** AT3G03250.1)	­	-2.463	­
Solyc11g042850.2	pfkB-like carbohydrate kinase family protein (AHRD V3.3 *** AT4G10260.1)	­	4.6869	-3.3352
Solyc11g071640.2	Beta-glucosidase (AHRD V3.3 *** A0A0B4PJM3_SOYBN)	-2.7859	-4.5293	­
Solyc11g071650.2	Beta-glucosidase (AHRD V3.3 *** A0A0B4PJM3_SOYBN)	7.7892	­	­
Solyc12g008510.2	Phosphotransferase (AHRD V3.3 *** K4DBT9_SOLLC)	­	­	-1.7655
Solyc12g008530.2	Pectinesterase (AHRD V3.3 *** K4DBU1_SOLLC)	-1.0466	-7.2769	­
Solyc12g009300.2	fruit sucrose synthase	-1.1426	-2.6432	­
Solyc12g010200.2	Hexosyltransferase (AHRD V3.3 *** K4DCA7_SOLLC)	­	1.9886	2.5089
Solyc12g010540.1	UDP-glucuronate 4-epimerase 4 (AHRD V3.3 *** GAE4_ARATH)	-1.7883	­	­
Solyc12g011120.2	Glucose-1-phosphate adenylyltransferase (AHRD V3.3 *** M1E0D4_SOLTU)	­	2.858	­
Solyc12g014390.2	Non-LTR retroelement reverse transcriptase-like protein, related (AHRD V3.3 --* Q2HRL4_MEDTR)	1.7649	­	­
Solyc12g019220.2	Pectin lyase-like superfamily protein (AHRD V3.3 *** AT3G59850.2)	4.325	­	­
Solyc12g040640.2	Beta-glucosidase, putative (AHRD V3.3 *** B9T4F7_RICCO)	-2.6331	-7.5285	­
Solyc12g096720.2	Receptor-like kinase (AHRD V3.3 *-* D4QD70_DIACA)	­	2.6465	­
Solyc12g096730.2	polygalacturonase	­	3.6289	-3.0991
Solyc12g099410.2	Pectinesterase (AHRD V3.3 *** K4DHW2_SOLLC)	2.0482	12.269	­
Solyc03g121070.3	hexokinase 1	­	­	-1.11469
Solyc06g066440.3	hexokinase 2	­	1.23488	­

## Sheet: Table S 10B
Drought-regulated DEGs involved in sugar transport in tomato anthers.
Gene ID	Description	Log2 fold change
		PMC-MEI	TED-VUM	BIN-MP
Solyc01g098490.3	Sugar facilitator protein 1	4.1984	6.0624	­
Solyc02g085170.3	Sugar facilitator protein 10	­	2.3193	­
Solyc02g005180.3	Sugar facilitator protein 2	­	-1.4667	­
Solyc01g080680.3	Sugar facilitator protein 3	-3.2462	­	-2.5786
Solyc01g098560.3	Sugar facilitator protein 8	­	-2.5659	­
Solyc10g062110.2	Sugar transporter ERD6 (AHRD V3.3 *-* A0A0M8KTC8_NICAT)	­	Inf	-2.8756
Solyc02g079220.3	Sugar transporter protein 1	-2.0529	­	­
Solyc03g006650.2	Sugar transporter protein 10	6.6693	1.562	­
Solyc06g054270.3	Sugar transporter protein 11	­	9.6525	­
Solyc03g005150.3	Sugar transporter protein 13	­	4.1692	­
Solyc12g008320.2	Sugar transporter protein 18	­	­	1.3368
Solyc09g075820.3	Sugar transporter protein 2	3.1241	­	-1.9821
Solyc04g074070.2	Sugar transporter protein 4	-1.6244	­	­
Solyc01g010530.1	Sugar transporter protein 5	Inf	­	­
Solyc00g009030.2	Sugar transporter protein 8	4.397	-2.1457	­
Solyc01g008240.3	Sugar transporter protein 9	­	5.993	­
Solyc04g080230.3	Sugar transporter, putative (AHRD V3.3 *-* B9S6G4_RICCO)	­	-2.2415	-1.7534
Solyc02g085480.3	Sugar transporter, putative (AHRD V3.3 *** A0A061DGB7_THECC)	-2.2441	­	­
Solyc06g066600.3	plastidic glucose translocator 2	1.2593	1.9762	­
Solyc07g020790.3	plastidic glucose translocator 3	1.0161	­	­
Solyc03g097585.1	Bidirectional sugar transporter SWEET (AHRD V3.3 *-* K4BJH6_SOLLC)	1.4207	3.1983	4.1522
Solyc06g072620.3	Bidirectional sugar transporter SWEET (AHRD V3.3 *-* K4C8Y2_SOLLC)	3.4557	­	Inf
Solyc01g099870.2	Bidirectional sugar transporter SWEET (AHRD V3.3 *-* M1CB29_SOLTU)	-2.478	­	­
Solyc01g099880.3	Bidirectional sugar transporter SWEET (AHRD V3.3 *** K4B122_SOLLC)	2.8163	4.1259	3.899
Solyc03g005880.3	Bidirectional sugar transporter SWEET (AHRD V3.3 *** K4BE11_SOLLC)	­	2.0048	­
Solyc03g097580.3	Bidirectional sugar transporter SWEET (AHRD V3.3 *** K4BJH5_SOLLC)	-4.831	-4.4631	­
Solyc03g097870.3	Bidirectional sugar transporter SWEET (AHRD V3.3 *** K4BJK4_SOLLC)	2.8538	6.5599	3.4908
Solyc03g114200.3	Bidirectional sugar transporter SWEET (AHRD V3.3 *** K4BKS2_SOLLC)	­	3.1741	­
Solyc04g064610.3	Bidirectional sugar transporter SWEET (AHRD V3.3 *** K4BT52_SOLLC)	­	-1.4705	­
Solyc04g064630.3	Bidirectional sugar transporter SWEET (AHRD V3.3 *** K4BT54_SOLLC)	­	-7.9809	­
Solyc05g024260.3	Bidirectional sugar transporter SWEET (AHRD V3.3 *** K4BZR4_SOLLC)	­	­	5.7208
Solyc06g060580.2	Bidirectional sugar transporter SWEET (AHRD V3.3 *** K4C6N8_SOLLC)	Inf	­	­
Solyc07g062120.3	Bidirectional sugar transporter SWEET (AHRD V3.3 *** K4CGP5_SOLLC)	1.2027	­	­
Solyc08g082770.3	Bidirectional sugar transporter SWEET (AHRD V3.3 *** K4CPS3_SOLLC)	­	-7.6818	-5.5258
