# Supplementary material for: Morpho-Physiological and Transcriptome Changes in Tomato Anthers of Different Developmental Stages under Drought Stress
Source: Cells. 2021 Jul 17;10(7):1809. doi: 10.3390/cells10071809 (PMC8305550; doi:10.3390/cells10071809)
Supplement: Supplementary file 1 [file cells-10-01809-s001.zip › cells-1291549-supplementary/Suplementary Files/Supplementary Tables/Table S11.xlsx]

## Sheet: Table S11
Drought regulated DEGs involved Plant hormone metabolic process and signaling in tomato anthers. Differential expression indicated as log 2 fold change . Hyphen (-) indicates failure to meet the threshold cutoff point or unexpressed.Data in red and green indicate the fold increase and decrease in gene expression in the drought-stressed anthers respectively.
Gene ID	Description	Log 2 Fold Change
		PMC-MEI	TED-VUM	BIN-MP
Auxin biosynthesis
Solyc05g031600.2	tryptophan aminotransferase related 2 (AHRD V3.3 *** AT4G24670.2)	­	10.211	­
Solyc06g071640.3	tryptophan aminotransferase related 2 (AHRD V3.3 *** AT4G24670.2)	-1.635	­	­
Solyc03g112460.3	Tryptophan aminotransferase related 2, putative (AHRD V3.3 *** A0A061FUE1_THECC)	-1.3494	­	­
Solyc06g008050.3	Flavin-containing monooxygenase (AHRD V3.3 *** D2IGV3_SOLLC)	2.6639	­	­
Solyc06g083700.3	Flavin-containing monooxygenase (AHRD V3.3 *** D2IGV4_SOLLC)	-2.0269	­	­
Solyc08g068160.2	Flavin-containing monooxygenase (AHRD V3.3 *** K4CM40_SOLLC)	­	3.5508	­
Solyc09g064160.3	Flavin-containing monooxygenase (AHRD V3.3 *** K4CU47_SOLLC)	-1.8209	-2.2647	­
Solyc01g112130.3	Flavin-containing monooxygenase (AHRD V3.3 *** M1B691_SOLTU)	­	5.755	­
Solyc01g112120.3	Flavin-containing monooxygenase (AHRD V3.3 *** M1BLU2_SOLTU)	2.5634	­	­
Solyc09g091720.1	Flavin-containing monooxygenase (AHRD V3.3 *** M1DF47_SOLTU)	­	7.5993	­
Solyc07g042430.1	Flavin-containing monooxygenase family protein (AHRD V3.3 *** B9MT30_POPTR)	­	-3.1454	­
Auxin homeostasis
Solyc02g064804.1	GH3 (AHRD V3.3 *-* E2FHL2_9ROSI)	3.5902	6.2476	­
Solyc01g107390.3	GH3 (AHRD V3.3 *** E2FHL1_9ROSI)	­	­	-1.3823
Solyc07g053030.3	GH3 family protein (AHRD V3.3 *** A0A0K9NRD8_ZOSMR)	5.267	­	­
Solyc03g121270.3	IAA-amino acid hydrolase ILR1, putative (AHRD V3.3 *** B9RQ74_RICCO)	­	-1.3434	­
Solyc12g008690.2	IAA-amino acid hydrolase ILR1, putative (AHRD V3.3 *** B9RQ74_RICCO)	-1.6427	-2.1501	­
Solyc09g083440.3	PIN-I protein (AHRD V3.3 *** Q4FE22_SOLTU)	1.394	­	­
Auxin signaling
Solyc04g081235.1	Auxin response factor (AHRD V3.3 *** K4BVK3_SOLLC)	-1.0632	-1.5969	­
Solyc06g075150.3	Auxin Response Factor 10B	­	­	-2.1196
Solyc01g096070.3	Auxin Response Factor 18	­	­	-1.2582
Solyc03g118290.3	auxin response factor 2A	­	­	1.2948
Solyc11g069190.2	auxin response factor 4	­	-2.9342	-2.7946
Solyc07g016180.3	Auxin Response Factor 7A	­	-1.9771	­
Solyc08g082630.3	Auxin Response Factor 9A	­	-2.7799	­
Solyc08g008380.3	Auxin Response Factor 9B	­	-2.4941	­
Solyc08g007435.1	Auxin responsive SAUR protein (AHRD V3.3 *** A0A103XGA7_CYNCS)	-2.9594	-2.1333	­
Solyc01g110730.3	Auxin responsive SAUR protein (AHRD V3.3 *** A0A118K004_CYNCS)	1.9262	­	­
Solyc01g111000.3	Auxin responsive SAUR protein (AHRD V3.3 *** A0A118K2C1_CYNCS)	1.3495	1.513	­
Solyc08g077020.1	Auxin responsive SAUR protein (AHRD V3.3 *** A0A118K7G8_CYNCS)	-1.4434	­	­
Solyc05g025920.3	Auxin responsive SAUR protein (AHRD V3.3 *** A0A124SIC2_CYNCS)		5.784	­
Solyc07g008020.3	auxin-regulated 35	-1.2205		­
Solyc12g096980.2	auxin-regulated IAA11	­	-7.1051	­
Solyc09g064530.3	auxin-regulated IAA12	­	-2.2334	­
Solyc09g083290.3	auxin-regulated IAA14	-3.1763		­
Solyc06g008590.3	auxin-regulated IAA17	-2.506		­
Solyc03g120380.3	auxin-regulated IAA19	-3.6787	-2.8398	­
Solyc07g019450.3	auxin-regulated IAA33	­	4.6983	­
Solyc06g066020.3	auxin-regulated IAA36	1.9515	4.0662	­
ABA biosynthesis
Solyc01g009080.3	Zeaxanthin epoxidase, chloroplastic (AHRD V3.3 *** A0A0B0MK82_GOSAR)	-1.9186	-4.5312	-1.8771
Solyc08g075490.3	9-cis-epoxycarotenoid dioxygenase, putative (AHRD V3.3 *** B9S1S9_RICCO)	­	-1.5761	­
Solyc02g093640.3	Short-chain dehydrogenase/reductase (AHRD V3.3 *** U5TZJ9_PHAVU)	1.2417	­	­
Solyc10g085380.2	Short-chain dehydrogenase/reductase family protein (AHRD V3.3 *** B9HD90_POPTR),Pfam:PF13561	-2.1399	-3.809	­
Solyc00g009120.3	Short-chain dehydrogenase/reductase family protein (AHRD V3.3 *** D7LXC9_ARALL)	2.5215	­	­
Solyc12g056600.3	short-chain dehydrogenase-reductase,Pfam:PF13561	-2.5972	­	5.0739
Solyc05g005333.1	abscisic aldehyde oxidase 3 (AHRD V3.3 --* AT2G27150.6)	­	8.857	­
Solyc05g015480.3	Molybdenum cofactor sulfurase (AHRD V3.3 *** A0A1D1Y5S2_9ARAE)	1.893	­	­
Solyc04g078900.3	ABA 8'-hydroxylase	3.1066	2.8396	4.3679
ABA signaling
Solyc08g076960.1	Abscisic acid receptor PYL1 (AHRD V3.3 *** M1BH64_SOLTU)	-1.4341	­	-2.3188
Solyc08g082180.3	Abscisic acid receptor PYL9-like protein (AHRD V3.3 *** V5L1G0_SOLNI)	1.1053	­	­
Solyc07g062970.3	protein phosphatase 2C	3.1413	3.4507	­
Solyc06g076400.3	Protein phosphatase 2C (AHRD V3.3 *** A0A103XPQ7_CYNCS)	3.4484	­	­
Solyc03g096670.3	Protein phosphatase 2C (AHRD V3.3 *** Q8RVG0_TOBAC)	1.5646	­	2.6548
Solyc05g052980.3	Protein phosphatase 2C (AHRD V3.3 *** Q8RVG0_TOBAC)	3.0688	­	1.5329
Solyc04g012160.3	SNF1-related kinase	3.5313	­	1.9411
Solyc03g115700.3	SNF1-related protein kinase	1.0863	­	­
Solyc04g078840.3	AREB	2.5117	­	­
Solyc11g044560.2	ABA responsive transcription factor (AHRD V3.3 *** G5EM38_SOLLC)	1.2154	−	−
JA biosynthesis
Solyc02g077030.3	Phospholipase A1 (AHRD V3.3 *** A5YW95_CAPAN)	-1.8108	-2.9598	-4.4133
Solyc07g014730.3	Phospholipase A2 (AHRD V3.3 *** Q5CCT8_TOBAC)	-1.3424	-3.5417	­
Solyc01g008780.3	Phospholipase A2 family protein (AHRD V3.3 *** AT4G29070.2)	1.3181	­	­
Solyc01g099160.3	lipoxygenase	2.0935	­	­
Solyc05g014790.3	Lipoxygenase (AHRD V3.3 *** A0A0V0IV84_SOLCH)	­	­	-1.3147
Solyc01g099200.3	Lipoxygenase (AHRD V3.3 *** A0A151SUB3_CAJCA)	­	-2.302	­
Solyc09g075860.3	Lipoxygenase (AHRD V3.3 *** A0A151SUB3_CAJCA)	­	­	-1.1704
Solyc01g006560.3	Lipoxygenase (AHRD V3.3 *** C0KKU8_SOLLC)	­	2.0538	­
Solyc01g099180.3	Lipoxygenase (AHRD V3.3 *** Q43800_TOBAC)	-2.0805	-3.1696	­
Solyc08g014000.3	lipoxygenase A	­	2.6046	­
Solyc01g099190.3	lipoxygenase B	­	5.6321	3.3542
Solyc01g006540.3	lipoxygenase C	-2.6396	-2.9753	­
Solyc03g122340.3	lipoxygenase D	1.5765	­	­
Solyc10g086220.2	12-oxophytodienoate reductase	1.3552	­	­
Solyc07g007870.3	12-oxophytodienoate reductase 3	­	-2.0427	­
Solyc02g085730.3	allene oxide cyclase	­	-4.9917	-1.5951
Solyc10g007960.1	Allene oxide synthase (AHRD V3.3 *** Q5NDE2_SOLTU)	Inf	­	­
JA signaling
Solyc08g036660.3	Jasmonate zim-domain protein (AHRD V3.3 *** G7IP70_MEDTR)	­	-6.8107	­
Solyc12g009220.2	jasmonate ZIM-domain protein 1	­	-2.7536	­
Solyc12g049400.2	Jasmonate-zim-domain protein (AHRD V3.3 *** A0A167V6B0_CAMSI)	­	-4.9685	­
Solyc07g042170.3	Jasmonate-zim-domain protein (AHRD V3.3 *** A0A167V6B7_CAMSI)	­	-1.8729	­
GA biosynthesis
Solyc11g011260.1	GAI (CPS)	­	-2.4885	­
Solyc03g006880.3	gibberellin 20-oxidase-1	-2.9615	-6.3905	­
Solyc06g035530.3	gibberellin 20-oxidase-2	-1.2497	­	­
Solyc11g072310.2	gibberellin 20-oxidase-3	-2.8587	­	­
GA signaling
Solyc07g040890.1	Gibberellin receptor GID1, putative (AHRD V3.3 *** G7IC52_MEDTR)	-1.3896	2.2624	-1.83
Solyc03g114705.1	DELLA protein (AHRD V3.3 --* Q0HA73_MALDO)	1.477	-2.6388
Solyc09g063015.1	Transcription factor PIF1-like protein (AHRD V3.3 *-* A0A0B0P1J2_GOSAR)	­	2.3155	3.2005
Cytokinin biosynthesis
Solyc10g049330.2	isopentenyltransferase 5 (AHRD V3.3 --* AT5G19040.3)	­	-6.7944	­
Solyc01g007265.1	Cytokinin riboside 5'-monophosphate phosphoribohydrolase (AHRD V3.3 *-* M1BCW3_SOLTU)	­	-1.6067	­
Solyc01g005680.3	Cytokinin riboside 5'-monophosphate phosphoribohydrolase (AHRD V3.3 *** K4ASD4_SOLLC)	­	-4.9778	­
Solyc04g081290.3	Cytokinin riboside 5'-monophosphate phosphoribohydrolase (AHRD V3.3 *** K4BVK8_SOLLC)	2.5265	­	­
Solyc11g069570.2	Cytokinin riboside 5'-monophosphate phosphoribohydrolase (AHRD V3.3 *** K4DAB3_SOLLC)	­	-2.1176	­
Solyc07g065180.3	Cytokinin riboside 5'-monophosphate phosphoribohydrolase LOG (AHRD V3.3 *** Q01BB2_OSTTA)	-1.0948	-2.1146	­
Solyc01g088160.3	cytokinin oxidase2	-4.6031	­	­
Solyc04g080810.3	Cytokinin oxidase/dehydrogenase-like (AHRD V3.3 *-* I0IUQ7_SOLLC)	-2.1153	-1.6831	­
Solyc12g008890.2	Cytokinin oxidase/dehydrogenase-like (AHRD V3.3 *-* I0IUQ9_SOLLC)	­	­	-1.6323
Solyc04g016430.3	Cytokinin oxidase/dehydrogenase-like (AHRD V3.3 *** I0IUQ8_SOLLC)	4.5425	­	­
Solyc10g079870.2	Cytokinin oxidase/dehydrogenase-like (AHRD V3.3 *** I0IUR0_SOLLC)	3.9019	9.2688	­
Cytokin signaling
Solyc04g008110.3	Histidine kinase (AHRD V3.3 *** Q2ACB8_MAIZE)	­	-4.615	­
Solyc05g015610.3	Histidine kinase CHK3 (AHRD V3.3 *** A0A0A1WDG8_NICAT)	1.7861	­	1.5174
Solyc11g070150.2	Histidine phosphotransfer protein (AHRD V3.3 *** I4IY29_POPCA)	­	-5.5424
Solyc01g080540.3	Histidine-containing phosphotransfer protein (AHRD V3.3 *** Q94KS0_CATRO)	­	1.5091
Solyc01g098400.3	Histidine-containing phosphotransfer protein, putative (AHRD V3.3 *** B9REZ5_RICCO)	1.1675	3.5498
Solyc03g116720.2	Histidine-containing phosphotransfer protein, putative (AHRD V3.3 *** B9RV70_RICCO)	­	­	-3.2323
Solyc07g061930.1	response regulator 14 (AHRD V3.3 --* AT2G01760.2)	1.1466	1.4358	­
Solyc10g079595.1	Two-component response regulator (AHRD V3.3 *** W9RA85_9ROSA)	-1.1652	-3.1325	­
Solyc05g014260.3	Two-component response regulator (AHRD V3.3 *** W9RKG5_9ROSA)	2.4137	­	­
Solyc07g005140.3	Two-component response regulator (AHRD V3.3 *** W9RL08_9ROSA)	­	-1.4082	­
Solyc12g099380.2	Two-component response regulator (AHRD V3.3 *** W9RS74_9ROSA)	3.8425	­	­
Solyc05g006420.3	Two-component response regulator (AHRD V3.3 *** W9S1Y9_9ROSA)	­	-2.7253	-1.6559
Solyc03g113720.3	Two-component response regulator (AHRD V3.3 *** W9S9I1_9ROSA)	-2.1199	-5.2074	-2.4201
Solyc10g008160.3	Two-component response regulator-like APRR2 (AHRD V3.3 *** A0A151SET7_CAJCA)	-1.118	­	­
Solyc08g077230.3	two-component response regulator-like APRR2-like	-1.9635	-4.2699	1.9604
Solyc03g081240.3	Two-component response regulator-like protein (AHRD V3.3 *** W9RA17_9ROSA)	1.9776	­	­
Solyc02g071220.3	type-A response regulator2	-1.3837	-2.6762
Solyc07g056560.3	cytokinin response factor 2 (AHRD V3.3 --* AT4G23750.2)	-1.387	­	­
Ethylene biosynthesis
Solyc01g101060.3	S-adenosyl-L-methionine synthetase	2.2956	­	­
Solyc04g072815.1	1-aminocyclopropane-1-carboxylate synthase CMW33 (AHRD V3.3 --* 1A11_CUCMA)	1.1933	­	­
Solyc04g077410.3	1-aminocyclopropane-1-carboxylate synthase 5	­	3.3534	­
Solyc05g050010.3	1-aminocyclopropane-1-carboxylic acid synthase-4	­	4.3822	­
Solyc06g060070.3	1-aminocyclopropane-1-carboxylate oxidase (AHRD V3.3 *** A0A0G3FFL2_FICCA)	1.0357	­	­
Solyc07g049530.3	1-aminocyclopropane-1-carboxylate oxidase 1	1.2595	2.7019	2.3722
Solyc12g005940.2	1-aminocyclopropane-1-carboxylate oxidase 1 (AHRD V3.3 *** ACCO1_SOLLC)	-2.3724	­	­
Solyc07g049550.3	1-aminocyclopropane-1-carboxylate oxidase 1 (AHRD V3.3 *** ACCO1_SOLLC)	1.822	3.1572	­
Solyc02g036350.3	1-aminocyclopropane-1-carboxylate oxidase EF501822	1.6131	4.6588	­
Solyc06g073580.3	1-aminocyclopropane-1-carboxylate oxidase1	­	-4.0838	­
Solyc12g098850.2	ethylene-forming enzyme	2.1442	­	­
Ethylene signaling
Solyc01g097980.3	CTR1-like protein kinase 2	1.0415	­	­
Solyc04g049010.3	ethylene insensitive 5/7	1.019	­	­
Solyc02g077500.2	Ethylene insensitive 3 family protein (AHRD V3.3 --* AT5G10120.1)	­	7.1175	­
Solyc01g010500.2	EIN3-binding F-box-like protein (AHRD V3.3 *-* G7I706_MEDTR)	­	8.5218	-2.7482
Solyc07g008250.3	EIN3-binding F-box-like protein (AHRD V3.3 *** G7I706_MEDTR)	1.8022	­	1.6322
Solyc06g073720.2	EIL1	1.1749	­	­
Solyc01g096810.3	EIL3	1.8731	­	1.2426
Solyc01g009170.3	EIL-EIN3/EIL	1.2319	­	2.0651
Solyc03g093610.1	ethylene response factor A.2	-1.2874	-3.661	­
Solyc04g014530.1	Ethylene Response Factor C.2	2.9083	­	­
Solyc03g093560.1	ethylene response factor C.6	1.2331	­	­
Solyc12g056590.2	Ethylene Response Factor D.2	Inf	­	2.3874
Solyc01g065980.3	Ethylene Response Factor E.4	1.5395	­	­
Solyc07g053740.1	Ethylene Response Factor F.4	2.0428	2.2894	­
Solyc10g009110.1	ethylene response factor F.5	1.1387	1.8077	­
Solyc06g065820.3	Ethylene Response Factor H.1	-6.443	­	­
Solyc05g051200.1	ethylene-responsive factor 1	2.1803	­	­
Solyc05g052030.1	ethylene response factor 4	­	1.5208	­
Solyc07g049490.2	Ethylene Response Factor F.3	­	1.4137	­
