# Supplementary material for: Morpho-Physiological and Transcriptome Changes in Tomato Anthers of Different Developmental Stages under Drought Stress
Source: Cells. 2021 Jul 17;10(7):1809. doi: 10.3390/cells10071809 (PMC8305550; doi:10.3390/cells10071809)
Supplement: Supplementary file 1 [file cells-10-01809-s001.zip › cells-1291549-supplementary/Suplementary Files/Supplementary Tables/Table S5..xlsx]

## Sheet: Table S5A
Drought responsive diffrentially expressed genes(DEGs) in tomato anther at different stages of anther devlopment. Differential expression indicated as log 2 fold change . Hyphen (-) indicates failure to meet the threshold cutoff point or unexpressed.Data in red and green indicate the fold increase and decrease in gene expression in the drought-stressed anthers respectively.
Gene ID	Description	Log 2 Fold Change
		PMC-MEI	TED-VUM	BIN-MP
Novel00005	PREDICTED: uncharacterized protein LOC104612075 [Nelumbo nucifera]	5.4589	­	­
Novel00006	-//-	1.4602	­	­
Novel00007	PREDICTED: LOW QUALITY PROTEIN: uncharacterized protein LOC105976410 [Erythranthe guttatus]	­	­	6.541
Novel00009	unknown [Solanum lycopersicum]	­	4.4944	­
Novel00012	unknown [Glycine max]	­	-3.4892	­
Novel00013	PREDICTED: uncharacterized protein LOC105961341 [Erythranthe guttatus]	­	6.8432	­
Novel00015	PREDICTED: uncharacterized protein LOC104645350, partial [Solanum lycopersicum]	Inf	­	­
Novel00016	PREDICTED: uncharacterized protein LOC104646940 [Solanum lycopersicum]	Inf	­	­
Novel00019	-//-	­	-3.6325	­
Novel00020	-//-	-2.0337	­	­
Novel00021	PREDICTED: uncharacterized protein LOC104647697 [Solanum lycopersicum]	Inf	­	­
Novel00028	PREDICTED: uncharacterized protein LOC101263868 [Solanum lycopersicum]	­	Inf	­
Novel00029	-//-	2.2537	­	­
Novel00031	-//-	­	1.9514	­
Novel00033	-//-	2.6925	­	­
Novel00035	unknown [Solanum lycopersicum]	­	4.2584	­
Novel00039	-//-	­	4.2535	­
Novel00040	PREDICTED: uncharacterized protein LOC101264955 [Solanum lycopersicum]	­	3.3871	­
Novel00043	PREDICTED: uncharacterized protein LOC101259177 [Solanum lycopersicum]	1.5257	­	­
Novel00044	hypothetical protein SDM1_27t00010 [Solanum demissum]	1.7354	­	­
Novel00045	-//-	-1.1116	­	­
Novel00048	PREDICTED: uncharacterized protein LOC104646241 [Solanum lycopersicum]	­	-2.3304	­
Novel00049	PREDICTED: uncharacterized protein LOC104645365, partial [Solanum lycopersicum]	­	3.1149	­
Novel00050	putative polyprotein [Solanum habrochaites]	1.6942	­	­
Novel00052	-//-	Inf	­	­
Novel00053	PREDICTED: uncharacterized protein LOC104121092 [Nicotiana tomentosiformis]	6.0631	Inf	­
Novel00054	hypothetical protein glysoja_022734 [Glycine soja]	6.9056	­	­
Novel00057	PREDICTED: LOW QUALITY PROTEIN: uncharacterized protein LOC104648528 [Solanum lycopersicum]	­	3.3234	­
Novel00059	PREDICTED: uncharacterized protein LOC103420252 [Malus domestica]	5.7705	­	­
Novel00061	PREDICTED: putative F-box protein At1g30920-like [Solanum tuberosum]	­	-1.4925	­
Novel00062	-//-	­	­	-2.9019
Novel00063	-//-	­	-1.6317	­
Novel00068	-//-	­	7.2724	­
Novel00069	-//-	­	­	-6.9768
Novel00072	PREDICTED: uncharacterized protein LOC104644415 [Solanum lycopersicum]	­	-5.2121	­
Novel00074	PREDICTED: uncharacterized protein LOC102593446 [Solanum tuberosum]	­	­	-3.0204
Novel00076	PREDICTED: uncharacterized protein LOC102580264 [Solanum tuberosum]	­	Inf	­
Novel00077	PREDICTED: uncharacterized protein LOC102580264 [Solanum tuberosum]	­	Inf	­
Novel00078	copia-like retrotransposable element [Arabidopsis thaliana]	1.3533	­	­
Novel00081	-//-	­	Inf	­
Novel00082	hypothetical protein VITISV_032906 [Vitis vinifera]	­	­	-3.1079
Novel00083	PREDICTED: ethylene-responsive transcription factor ERF069-like [Solanum lycopersicum]	­	Inf	­
Novel00084	PREDICTED: uncharacterized protein LOC104646565 isoform X1 [Solanum lycopersicum]	­	1.9641	­
Novel00085	-//-	­	Inf	-2.7319
Novel00087	-//-	­	7.6354	­
Novel00092	-//-	­	3.6013	­
Novel00093	-//-	2.5281	3.602	­
Novel00095	-//-	­	5.5612	­
Novel00097	-//-	-1.9481	­	­
Novel00098	-//-	­	Inf	-3.1356
Novel00101	Putative polyprotein, identical [Solanum demissum]	­	3.5891	­
Novel00103	-//-	­	Inf	-4.525
Novel00105	PREDICTED: uncharacterized protein LOC101265422 [Solanum lycopersicum]	Inf	-5.7271	­
Novel00108	-//-	­	3.1537	­
Novel00109	-//-	­	3.434	­
Novel00110	-//-	-1.2479	­	­
Novel00112	-//-	­	Inf	-2.142
Novel00113	Gag-protease-integrase-RT-RNaseH polyprotein [Glycine max]	­	Inf	­
Novel00115	-//-	­	5.3724	­
Novel00118	-//-	­	4.894	-3.0588
Novel00119	PREDICTED: protein argonaute 2-like isoform X1 [Solanum lycopersicum]	­	4.3483	­
Novel00120	-//-	­	­	-1.7456
Novel00121	hypothetical protein MTR_004s0038 [Medicago truncatula]	­	Inf	­
Novel00122	-//-	­	4.4921	­
Novel00125	-//-	2.0433	­	­
Novel00126	-//-	­	3.2207	­
Novel00139	-//-	­	­	-2.4142
Novel00141	PREDICTED: uncharacterized protein LOC104647970 [Solanum lycopersicum]	­	Inf	­
Novel00142	-//-	­	­	-6.176
Novel00145	hypothetical protein MTR_0030s0380 [Medicago truncatula]	­	Inf	2.6415
Novel00148	-//-	­	Inf	­
Novel00149	-//-	­	1.6812	­
Novel00150	-//-	­	Inf	­
Novel00153	-//-	­	Inf	-2.3232
Novel00155	putative polyprotein [Solanum lycopersicum]	­	2.3656	­
Novel00156	-//-	­	Inf	­
Novel00157	-//-	­	Inf	­
Novel00159	-//-	­	2.9636	­
Novel00167	PREDICTED: uncharacterized protein LOC101263890 [Solanum lycopersicum]	­	2.6803	-2.995
Novel00171	PREDICTED: F-box/kelch-repeat protein At3g23880-like [Solanum lycopersicum]	-3.7292	­	­
Novel00174	-//-	­	Inf	­
Novel00178	-//-	1.5263	­	­
Novel00182	hypothetical protein VITISV_043230 [Vitis vinifera]	­	-5.2328	­
Novel00183	PREDICTED: uncharacterized protein LOC104648576 [Solanum lycopersicum]	­	1.748	­
Novel00184	-//-	­	Inf	­
Novel00189	PREDICTED: uncharacterized protein LOC104646012 [Solanum lycopersicum]	5.6129	­	­
Novel00190	Putative retrotransposon protein, identical [Solanum demissum]	Inf	­	­
Novel00193	PREDICTED: uncharacterized protein LOC101255821 [Solanum lycopersicum]	-1.3322	­	­
Novel00195	PREDICTED: uncharacterized protein LOC104646565 isoform X1 [Solanum lycopersicum]	1.7289	­	­
Novel00197	PREDICTED: putative late blight resistance protein homolog R1A-10-like [Solanum tuberosum]	2.9575	-5.9704	­
Novel00198	-//-	Inf	­	­
Novel00200	PREDICTED: uncharacterized protein LOC104647697 [Solanum lycopersicum]	Inf	­	­
Novel00207	-//-	­	-6.6566	­
Novel00209	-//-	Inf	­	­
Novel00212	PREDICTED: uncharacterized protein LOC101248883 [Solanum lycopersicum]	­	-3.0089	­
Novel00215	PREDICTED: neural Wiskott-Aldrich syndrome protein-like [Solanum lycopersicum]	5.065	-6.036	­
Novel00216	hypothetical protein AMTR_s04311p00004950, partial [Amborella trichopoda]	6.1458	-3.461	­
Novel00217	-//-	­	3.4337	­
Novel00220	-//-	-1.1484	-3.4889	-2.8564
Novel00221	-//-	-1.6468	­	­
Novel00222	PREDICTED: uncharacterized protein LOC101266433 [Solanum lycopersicum]	­	­	-7.1361
Novel00223	PREDICTED: protein TIFY 3A-like [Solanum tuberosum]	­	6.0946	­
Novel00224	-//-	Inf	­	­
Novel00225	-//-	­	4.9167	­
Novel00228	hypothetical protein VITISV_032980 [Vitis vinifera]	­	­	-2.6414
Novel00229	PREDICTED: beta-glucosidase 40 [Nicotiana tomentosiformis]	-2.7382	­	­
Novel00232	-//-	-1.4176	­	­
Novel00235	PREDICTED: uncharacterized protein LOC104645365, partial [Solanum lycopersicum]	­	3.9871	­
Novel00236	hypothetical protein MTR_004s0038 [Medicago truncatula]	­	3.5052	-3.4521
Novel00237	-//-	­	3.3965	­
Novel00241	-//-	­	Inf	­
Novel00243	PREDICTED: uncharacterized protein LOC101251459 [Solanum lycopersicum]	-4.1438	-5.4885	­
Novel00245	-//-	­	3.6636	­
Novel00248	hypothetical protein MTR_004s0038 [Medicago truncatula]	­	Inf	­
Novel00250	-//-	­	Inf	­
Novel00251	-//-	­	­	-4.4407
Novel00252	-//-	­	4.5613	­
Novel00254	-//-	1.015	­	­
Novel00261	-//-	1.6553	­	­
Novel00263	PREDICTED: uncharacterized protein LOC104648891 [Solanum lycopersicum]	­	4.0786	­
Novel00266	PREDICTED: LOW QUALITY PROTEIN: uncharacterized protein LOC104648528 [Solanum lycopersicum]	­	2.5268	­
Novel00269	-//-	­	2.1797	-3.4282
Novel00270	-//-	­	­	-3.092
Novel00271	PREDICTED: uncharacterized protein LOC104646333 [Solanum lycopersicum]	­	2.4877	­
Novel00280	PREDICTED: uncharacterized protein LOC102580264 [Solanum tuberosum]	­	Inf	­
Novel00281	-//-	-3.7735	-2.9341	­
Novel00282	-//-	­	Inf	­
Novel00283	-//-	­	4.7239	-2.8835
Novel00286	PREDICTED: uncharacterized protein LOC104648910 [Solanum lycopersicum]	­	­	-2.6663
Novel00289	PREDICTED: uncharacterized protein LOC104646333 [Solanum lycopersicum]	­	1.5507	­
Novel00292	-//-	­	2.7658	­
Novel00297	Putative polyprotein, identical [Solanum demissum]	4.3484	­	­
Novel00298	-//-	­	5.4765	­
Novel00300	-//-	­	3.2595	­
Novel00301	-//-	­	2.3031	­
Novel00302	-//-	Inf	­	­
Novel00311	gag-pol polyprotein [Solanum lycopersicum]	­	­	4.5318
Novel00312	PREDICTED: uncharacterized protein LOC104646333 [Solanum lycopersicum]	­	7.5749	­
Novel00314	PREDICTED: uncharacterized protein LOC104648891 [Solanum lycopersicum]	­	7.4291	­
Novel00315	-//-	­	5.7973	­
Novel00316	-//-	­	­	-5.6181
Novel00317	-//-	­	-8.2813	­
Novel00318	PREDICTED: uncharacterized protein LOC104646565 isoform X1 [Solanum lycopersicum]	1.2044	­	­
Novel00321	-//-	­	Inf	­
Novel00322	S-locus F-box protein type-6 [Solanum pennellii]	­	5.8014	­
Novel00324	-//-	­	Inf	­
Novel00325	Integrase core domain containing protein [Solanum demissum]	1.3403	­	­
Novel00326	PREDICTED: uncharacterized protein LOC101267924 [Solanum lycopersicum]	1.3191	­	­
Novel00330	-//-	­	2.0406	­
Novel00331	-//-	­	­	-4.7134
Novel00335	-//-	1.0898	­	­
Novel00337	PREDICTED: uncharacterized protein LOC101260617 [Solanum lycopersicum]	­	Inf	­
Novel00345	-//-	­	Inf	­
Novel00347	-//-	­	2.1442	-1.4196
Novel00348	-//-	­	4.0702	­
Novel00349	-//-	­	Inf	­
Novel00352	PREDICTED: SNF2 domain-containing protein CLASSY 3-like, partial [Solanum tuberosum]	Inf	­	­
Novel00353	PREDICTED: uncharacterized protein LOC104647697 [Solanum lycopersicum]	8.5168	­	­
Novel00356	Putative gag-pol polyprotein, identical [Solanum demissum]	3.5971	­	­
Novel00360	PREDICTED: uncharacterized protein LOC102605741 [Solanum tuberosum]	­	2.9926	­
Novel00361	-//-	­	3.7111	­
Novel00363	-//-	1.6695	­	­
Novel00364	-//-	1.5839	­	­
Novel00365	PREDICTED: serine/threonine-protein phosphatase 7 long form homolog [Solanum lycopersicum]>gi|723705229|ref|XP_010322000.1| PREDICTED: serine/threonine-protein phosphatase 7 long form homolog [Solanum lycopersicum]	-2.3052	­	­
Novel00367	-//-	­	1.9463	-2.5421
Novel00368	-//-	1.0158	­	­
Novel00370	-//-	-2.095	-2.5725	­
Novel00371	-//-	­	-5.3919	­
Novel00375	PREDICTED: acylpyruvase FAHD1, mitochondrial [Solanum lycopersicum]	-1.8945	­	­
Novel00376	-//-	5.6183	-6.2154	­
Novel00381	Zinc finger containing preotein, putative [Solanum demissum]	­	4.8523	­
Novel00382	-//-	Inf	-5.204	­
Novel00384	-//-	­	7.877	-4.019
Novel00386	PREDICTED: uncharacterized protein LOC104648039 [Solanum lycopersicum]	­	­	-1.497
Novel00387	-//-	­	-3.6676	­
Novel00392	-//-	1.7218	­	­
Novel00394	hypothetical protein MTR_004s0038 [Medicago truncatula]	-1.4157	­	­
Novel00397	Mitochondrial protein, putative [Medicago truncatula]	-1.0154	­	­
Novel00399	-//-	­	8.7981	­
Novel00403	PREDICTED: probable E3 ubiquitin-protein ligase ARI2-like isoform X2 [Solanum tuberosum]	4.0864	­	­
Novel00404	PREDICTED: uncharacterized protein LOC104649561 [Solanum lycopersicum]	Inf	2.3821	­
Novel00405	-//-	­	-6.1425	­
Novel00406	-//-	1.8354	­	­
Novel00408	-//-	­	Inf	-3.4697
Novel00409	PREDICTED: uncharacterized protein LOC104649744 [Solanum lycopersicum]	­	2.4883	­
Novel00416	-//-	­	Inf	-2.615
Novel00417	-//-	­	Inf	­
Novel00418	PREDICTED: uncharacterized protein LOC104214659 [Nicotiana sylvestris]>gi|698531664|ref|XP_009762660.1| PREDICTED: uncharacterized protein LOC104214659 [Nicotiana sylvestris]>gi|698531666|ref|XP_009762661.1| PREDICTED: uncharacterized protein LOC104214659 [Nicotiana sylvestris]>gi|698531668|ref|XP_009762662.1| PREDICTED: uncharacterized protein LOC104214659 [Nicotiana sylvestris]>gi|698531670|ref…	­	Inf	­
Novel00419	-//-	­	­	-1.669
Novel00421	-//-	­	Inf	­
Novel00422	-//-	­	2.9564	­
Novel00424	-//-	­	Inf	­
Novel00425	-//-	­	Inf	­
Novel00429	uncharacterized protein LOC102577703 [Solanum tuberosum]>gi|83284013|gb|ABC01914.1| unknown [Solanum tuberosum]	­	Inf	­
Novel00435	-//-	­	Inf	-5.1055
Novel00436	PREDICTED: uncharacterized protein LOC104647809 [Solanum lycopersicum]	­	Inf	-3.1051
Novel00437	-//-	­	Inf	-2.7909
Novel00441	-//-	­	­	1.1168
Novel00442	-//-	­	3.3314	3.3071
Novel00444	Polyprotein, putative [Solanum demissum]	1.5715	­	­
Novel00445	-//-	­	-1.7114	­
Novel00450	-//-	­	Inf	­
Novel00452	PREDICTED: uncharacterized protein LOC101247219 [Solanum lycopersicum]	­	-6.1841	­
Novel00457	PREDICTED: uncharacterized protein LOC104649198 [Solanum lycopersicum]	­	4.3502	­
Novel00460	-//-	­	2.9619	­
Novel00461	-//-	­	-2.1694	­
Novel00463	PREDICTED: uncharacterized protein LOC101263890 [Solanum lycopersicum]	­	4.2986	­
Novel00468	apyrase 2 [Solanum tuberosum]>gi|157267552|gb|ABV26544.1| apyrase 2 [Solanum tuberosum]	­	7.9024	­
Novel00469	-//-	­	3.4746	-1.5939
Novel00471	PREDICTED: uncharacterized protein LOC101265314 isoform X2 [Solanum lycopersicum]	­	­	-2.1193
Novel00478	PREDICTED: G2/mitotic-specific cyclin-1-like [Solanum tuberosum]	­	-2.1437	­
Novel00479	-//-	­	-2.482	­
Novel00480	PREDICTED: uncharacterized protein LOC104646071 [Solanum lycopersicum]	Inf	-1.6237	­
Novel00481	PREDICTED: uncharacterized protein LOC104649138 [Solanum lycopersicum]	­	4.1372	­
Novel00485	-//-	-1.6558	­	­
Novel00490	Putative polyprotein, identical [Solanum demissum]	Inf	­	­
Novel00491	-//-	1.0892	1.7067	­
Novel00494	-//-	-2.2589	­	­
Novel00495	-//-	Inf	­	­
Novel00499	PREDICTED: transcription factor MYB1R1-like [Solanum lycopersicum]	1.017	1.9224	­
Novel00500	PREDICTED: uncharacterized protein LOC101258808 [Solanum lycopersicum]>gi|723670538|ref|XP_010316174.1| PREDICTED: uncharacterized protein LOC101258808 [Solanum lycopersicum]>gi|723670542|ref|XP_010316175.1| PREDICTED: uncharacterized protein LOC101258808 [Solanum lycopersicum]>gi|723670545|ref|XP_010316176.1| PREDICTED: uncharacterized protein LOC101258808 [Solanum lycopersicum]	1.5253	­	1.3952
Novel00502	-//-	1.2753	­	­
Novel00503	PREDICTED: cytochrome c oxidase subunit 5C-like [Solanum lycopersicum]>gi|723671794|ref|XP_010316294.1| PREDICTED: cytochrome c oxidase subunit 5C-like [Solanum lycopersicum]	1.6802	­	­
Novel00504	-//-	-2.0331	-2.5275	­
Novel00506	-//-	­	6.0195	­
Novel00507	-//-	Inf	­	­
Novel00512	-//-	­	-4.5774	­
Novel00513	PREDICTED: uncharacterized protein LOC101258017 isoform X1 [Solanum lycopersicum]	­	2.7145	­
Novel00514	Gag-pol polyprotein, putative [Solanum demissum]	­	5.5261	­
Novel00516	PREDICTED: uncharacterized protein LOC104237980 isoform X1 [Nicotiana sylvestris]	-3.4176	­	­
Novel00519	-//-	-4.6797	-9.2034	­
Novel00524	PREDICTED: uncharacterized protein LOC104645154 [Solanum lycopersicum]	­	4.432	­
Novel00526	hypothetical protein SDM1_29t00005 [Solanum demissum]	­	Inf	­
Novel00528	-//-	­	Inf	­
Novel00529	-//-	­	­	-3.3127
Novel00536	-//-	3.6984	­	­
Novel00543	-//-	­	Inf	-3.4478
Novel00545	-//-	3.1853	5.7582	­
Novel00546	-//-	­	Inf	­
Novel00548	-//-	­	4.8479	­
Novel00550	PREDICTED: LOW QUALITY PROTEIN: uncharacterized protein LOC104648528 [Solanum lycopersicum]	­	3.5527	­
Novel00551	-//-	Inf	1.5351	­
Novel00554	-//-	­	3.4518	­
Novel00555	-//-	­	4.3874	­
Novel00558	PREDICTED: apyrase-like [Nicotiana tomentosiformis]	-3.5773	­	­
Novel00560	-//-	­	Inf	­
Novel00562	hypothetical protein MTR_5g076600 [Medicago truncatula]	­	5.005	­
Novel00564	-//-	­	-6.3369	­
Novel00565	-//-	­	Inf	­
Novel00566	PREDICTED: uncharacterized protein LOC102593415 [Solanum tuberosum]	1.3466	­	­
Novel00567	PREDICTED: putative F-box/LRR-repeat protein At5g02930-like [Solanum tuberosum]	­	5.6716	­
Novel00568	PREDICTED: F-box/kelch-repeat protein At3g23880 [Nicotiana sylvestris]	4.4724	-2.4598	­
Novel00572	PREDICTED: uncharacterized protein LOC104232768 [Nicotiana sylvestris]	­	-4.8419	­
Novel00573	PREDICTED: ubiquitin receptor RAD23c-like isoform X2 [Nicotiana tomentosiformis]	Inf	­	­
Novel00577	-//-	-5.172	­	­
Novel00579	PREDICTED: ankyrin repeat-containing protein At3g12360-like [Solanum tuberosum]	-1.4162	-4.3366	­
Novel00582	-//-	Inf	­	­
Novel00588	PREDICTED: uncharacterized protein LOC104237506 [Nicotiana sylvestris]	-3.2136	­	­
Novel00593	-//-	2.1054	-7.1464	­
Novel00596	-//-	Inf	­	­
Novel00597	PREDICTED: uncharacterized protein LOC104644731 [Solanum lycopersicum]	1.6354	­	­
Novel00598	PREDICTED: uncharacterized protein LOC101256458 [Solanum lycopersicum]	Inf	­	­
Novel00599	PREDICTED: uncharacterized protein LOC101257777 [Solanum lycopersicum]	-1.7264	­	­
Novel00601	-//-	-1.3479	­	­
Novel00602	PREDICTED: uncharacterized protein LOC101247219 [Solanum lycopersicum]	­	4.154	­
Novel00604	-//-	Inf	­	­
Novel00605	-//-	-2.5146	­	­
Novel00608	-//-	­	-3.6679	­
Novel00609	-//-	1.1531	­	­
Novel00611	PREDICTED: uncharacterized protein LOC104644338 [Solanum lycopersicum]	Inf	2.9447	­
Novel00612	PREDICTED: uncharacterized protein LOC102605937 [Solanum tuberosum]	-1.9783	­	­
Novel00613	-//-	­	­	-1.6691
Novel00614	-//-	­	-3.6775	-5.9931
Novel00615	PREDICTED: protein argonaute 2-like isoform X1 [Solanum lycopersicum]	-3.253	-3.9964	­
Novel00616	-//-	-3.5386	-3.2551	­
Novel00617	-//-	2.1173	­	­
Novel00621	PREDICTED: uncharacterized protein LOC104647537 [Solanum lycopersicum]	­	­	-1.9747
Novel00623	PREDICTED: E3 ubiquitin-protein ligase MBR2-like [Nicotiana tomentosiformis]>gi|697114113|ref|XP_009610953.1| PREDICTED: E3 ubiquitin-protein ligase MBR2-like [Nicotiana tomentosiformis]>gi|697114115|ref|XP_009610954.1| PREDICTED: E3 ubiquitin-protein ligase MBR2-like [Nicotiana tomentosiformis]>gi|697114117|ref|XP_009610955.1| PREDICTED: E3 ubiquitin-protein ligase MBR2-like [Nicotiana tomentosi…	­	5.1317	­
Novel00626	PREDICTED: uncharacterized protein LOC103336015 [Prunus mume]	­	-8.7976	­
Novel00628	Ulp1 protease family, C-terminal catalytic domain containing protein [Solanum demissum]	­	3.3878	­
Novel00630	Polyprotein, putative [Solanum demissum]	­	­	-1.9113
Novel00632	PREDICTED: uncharacterized protein LOC101264506, partial [Solanum lycopersicum]	5.4548	­	­
Novel00633	-//-	3.4299	­	­
Novel00635	PREDICTED: uncharacterized protein LOC101261775 [Solanum lycopersicum]	­	­	-4.2009
Novel00637	PREDICTED: uncharacterized protein LOC101261775 [Solanum lycopersicum]	­	5.4833	-6.3966
Novel00641	-//-	2.0438	1.8106	­
Novel00643	-//-	­	3.4532	­
Novel00644	PREDICTED: uncharacterized protein LOC101256163 [Solanum lycopersicum]	­	­	3.6833
Novel00647	-//-	-2.7308	­	­
Novel00648	-//-	­	­	-2.8129
Novel00656	PREDICTED: alpha-N-acetylglucosaminidase-like [Solanum tuberosum]	1.0084	­	­
Novel00659	PREDICTED: uncharacterized protein LOC105953700 [Erythranthe guttatus]	­	­	5.1885
Novel00669	-//-	­	Inf	-4.5412
Novel00672	-//-	­	3.6914	-3.413
Novel00673	Polyprotein, 3'-partial, putative [Solanum demissum]	Inf	­	­
Novel00677	PREDICTED: F-box protein At5g49610-like [Solanum lycopersicum]	Inf	-2.8057	­
Novel00678	PREDICTED: uncharacterized protein LOC104644607 [Solanum lycopersicum]	-1.3795	-2.2114	-4.4564
Novel00681	PREDICTED: uncharacterized protein LOC102595828 [Solanum tuberosum]	-1.3794	­	­
Novel00683	-//-	-1.1952	-3.3867	­
Novel00685	PREDICTED: probable 26S proteasome non-ATPase regulatory subunit 3 [Solanum lycopersicum]	Inf	Inf	­
Novel00689	PREDICTED: uncharacterized protein LOC104647481 [Solanum lycopersicum]	­	4.1329	­
Novel00693	-//-	-1.8	­	­
Novel00699	-//-	­	4.4452	­
Novel00703	hypothetical protein B456_010G082500 [Gossypium raimondii]	­	-2.4015	­
Novel00706	PREDICTED: uncharacterized protein LOC101267053 [Solanum lycopersicum]	Inf	-4.3811	­
Novel00711	-//-	1.0578	2.6366	­
Novel00713	PREDICTED: uncharacterized protein LOC104648659 [Solanum lycopersicum]>gi|723720861|ref|XP_010324753.1| PREDICTED: uncharacterized protein LOC104648659 [Solanum lycopersicum]	­	-4.7299	­
Novel00714	PREDICTED: uncharacterized protein LOC102588141 [Solanum tuberosum]	2.8801	­	­
Novel00716	-//-	2.4072	­	­
Novel00719	PREDICTED: E3 ubiquitin-protein ligase ATL4-like [Solanum lycopersicum]	-2.9001	­	­
Novel00725	PREDICTED: uncharacterized protein LOC104092110 isoform X4 [Nicotiana tomentosiformis]	1.0029	­	­
Novel00726	PREDICTED: stamen-specific protein FIL1-like [Solanum lycopersicum]	-1.0171	-11.877	­
Novel00727	-//-	-2.6213	­	­
Novel00733	PREDICTED: non-specific lipid-transfer protein 2-like [Nicotiana sylvestris]	­	­	-2.5846
Novel00735	PREDICTED: uncharacterized protein LOC104646333 [Solanum lycopersicum]	­	1.6562	­
Novel00743	-//-	1.0876	­	­
Novel00746	-//-	­	Inf	­
Novel00748	PREDICTED: uncharacterized protein LOC104648891 [Solanum lycopersicum]	­	2.6793	­
Novel00749	PREDICTED: uncharacterized protein LOC101263890 [Solanum lycopersicum]	­	3.2535	­
Novel00751	-//-	­	­	-3.2265
Novel00752	PREDICTED: uncharacterized protein LOC102585659 [Solanum tuberosum]	-2.7896	­	­
Novel00753	PREDICTED: uncharacterized protein LOC104648891 [Solanum lycopersicum]	-3.5805	-3.2872	­
Novel00755	hypothetical protein MTR_0030s0430 [Medicago truncatula]	­	2.4051	­
Novel00759	PREDICTED: villin-2-like [Solanum tuberosum]	1.7394	­	­
Novel00762	-//-	­	6.9044	­
Novel00766	-//-	­	Inf	­
Novel00775	PREDICTED: uncharacterized protein LOC104649534 [Solanum lycopersicum]	­	4.144	­
Novel00776	-//-	4.112	­	­
Novel00777	-//-	­	Inf	­
Novel00778	-//-	-3.7224	-3.8418	­
Novel00779	-//-	­	Inf	-3.2342
Novel00782	-//-	­	­	-4.7372
Novel00784	-//-	­	Inf	­
Novel00788	PREDICTED: uncharacterized protein LOC101255994 [Solanum lycopersicum]	­	7.2678	­
Novel00790	-//-	­	2.4098	­
Novel00791	-//-	­	4.6559	­
Novel00795	hypothetical protein AMTR_s04311p00004950, partial [Amborella trichopoda]	5.9095	­	­
Novel00800	-//-	­	­	-4.781
Novel00801	PREDICTED: putative nuclease HARBI1 [Solanum lycopersicum]	­	Inf	­
Novel00803	-//-	Inf	-3.6489	­
Novel00804	-//-	­	­	-2.3228
Novel00805	-//-	6.935	­	­
Novel00809	-//-	1.0524	­	­
Novel00812	hypothetical protein VITISV_020559 [Vitis vinifera]	­	Inf	-2.5987
Novel00815	-//-	6.1335	­	3.7424
Novel00818	PREDICTED: uncharacterized protein LOC104646138 [Solanum lycopersicum]	­	2.2966	­
Novel00820	PREDICTED: elongator complex protein 3 [Solanum lycopersicum]	1.0065	­	­
Novel00822	-//-	­	-3.4168	­
Novel00824	-//-	1.074	­	­
Novel00829	PREDICTED: uncharacterized protein LOC102591573 [Solanum tuberosum]	Inf	-6.8672	­
Novel00830	PREDICTED: uncharacterized protein LOC102585858 [Solanum tuberosum]	Inf	­	­
Novel00831	PREDICTED: uncharacterized protein LOC104223528 [Nicotiana sylvestris]	­	2.6424	­
Novel00833	-//-	Inf	­	­
Novel00836	PREDICTED: uncharacterized protein LOC102589851 [Solanum tuberosum]	Inf	-6.1081	­
Novel00838	PREDICTED: CLAVATA3/ESR (CLE)-related protein 16-like [Solanum tuberosum]	-2.9269	­	­
Novel00839	-//-	-2.3492	­	­
Novel00840	-//-	2.6612	­	­
Novel00842	PREDICTED: loricrin-like [Solanum lycopersicum]	-3.3968	-7.8232	­
Novel00844	PREDICTED: uncharacterized protein LOC104244621 [Nicotiana sylvestris]	-1.2516	­	­
Novel00845	-//-	2.2296	­	2.553
Novel00846	hypothetical protein SDM1_47t00004 [Solanum demissum]	­	-2.3584	­
Novel00849	-//-	2.8352	­	­
Novel00850	PREDICTED: uncharacterized protein LOC104649578 [Solanum lycopersicum]	­	3.6986	­
Novel00852	-//-	­	4.3676	­
Novel00853	-//-	­	2.232	-3.6571
Novel00854	-//-	­	Inf	­
Novel00856	PREDICTED: mediator of RNA polymerase II transcription subunit 15a-like [Solanum lycopersicum]	­	4.7548	­
Novel00858	PREDICTED: uncharacterized protein LOC102601752 [Solanum tuberosum]	­	3.5311	-2.3492
Novel00863	PREDICTED: uncharacterized protein LOC104649106 [Solanum lycopersicum]	­	4.2647	­
Novel00865	-//-	1.3752	­	­
Novel00866	-//-	­	4.2638	­
Novel00876	Putative retrotransposon protein, identical [Solanum demissum]	­	4.7587	­
Novel00879	-//-	­	Inf	­
Novel00888	-//-	-4.2307	­	­
Novel00889	-//-	­	5.4829	­
Novel00890	-//-	1.3999	­	­
Novel00892	PREDICTED: uncharacterized protein LOC101263121 [Solanum lycopersicum]	­	-2.4446	­
Novel00894	-//-	-1.3324	-1.4601	­
Novel00898	uncharacterized protein LOC102577703 [Solanum tuberosum]>gi|83284013|gb|ABC01914.1| unknown [Solanum tuberosum]	­	Inf	­
Novel00902	-//-	­	Inf	­
Novel00903	-//-	­	4.1545	­
Novel00904	-//-	­	3	­
Novel00907	-//-	2.2889	­	­
Novel00910	-//-	­	7.0026	­
Novel00911	PSII 47 kDa protein, partial (chloroplast) [Eriobotrya japonica]>gi|685227252|gb|AIO04665.1| PSII 47 kDa protein, partial (chloroplast) [Eriobotrya japonica]>gi|685227254|gb|AIO04666.1| PSII 47 kDa protein, partial (chloroplast) [Eriobotrya japonica]>gi|685227256|gb|AIO04667.1| PSII 47 kDa protein, partial (chloroplast) [Eriobotrya japonica]>gi|685227258|gb|AIO04668.1| PSII 47 kDa protein, partia…	­	Inf	-4.3586
Novel00914	hypothetical protein MTR_004s0029 [Medicago truncatula]	­	3.5176	­
Novel00925	PREDICTED: uncharacterized protein LOC101265850 [Solanum lycopersicum]	­	-1.7584	­
Novel00926	PREDICTED: uncharacterized protein LOC104235518 [Nicotiana sylvestris]	3.6838	5.5469	­
Novel00928	PREDICTED: uncharacterized protein LOC101248883 [Solanum lycopersicum]	­	-3.3774	­
Novel00929	PREDICTED: uncharacterized protein LOC104645370, partial [Solanum lycopersicum]	Inf	­	­
Novel00930	hypothetical protein VITISV_010143 [Vitis vinifera]	­	­	6.353
Novel00934	putative copia-like polyprotein [Solanum lycopersicum]	­	­	-2.9694
Novel00937	-//-	-1.6508	­	­
Novel00941	PREDICTED: uncharacterized protein LOC102595738 [Solanum tuberosum]	­	3.1573	­
Novel00942	-//-	3.3738	­	­
Novel00943	PREDICTED: uncharacterized protein LOC103420252 [Malus domestica]	6.7791	­	­
Novel00944	hypothetical protein MIMGU_mgv1a018889mg [Erythranthe guttata]	-1.048	­	-3.6764
Novel00949	-//-	5.5287	-2.0378	­
Novel00951	-//-	-1.7875	­	­
Novel00953	-//-	4.1616	­	2.0048
Novel00955	PREDICTED: serine/threonine-protein phosphatase 7 long form homolog [Solanum lycopersicum]>gi|723705229|ref|XP_010322000.1| PREDICTED: serine/threonine-protein phosphatase 7 long form homolog [Solanum lycopersicum]	-5.3391	­	­
Novel00956	PREDICTED: uncharacterized protein LOC102595828 [Solanum tuberosum]	Inf	­	­
Novel00957	-//-	Inf	­	­
Novel00958	PREDICTED: NAC domain-containing protein 67-like [Nicotiana sylvestris]	Inf	-3.4917	­
Novel00959	-//-	­	­	-3.7999
Novel00964	-//-	­	Inf	­
Novel00968	PREDICTED: zinc finger MYM-type protein 1-like [Nicotiana tomentosiformis]	-1.4132	­	­
Novel00970	-//-	­	2.8192	­
Novel00971	PREDICTED: uncharacterized protein LOC104237764 [Nicotiana sylvestris]	­	4.6611	­
Novel00972	-//-	­	3.8579	­
Novel00975	uncharacterized protein LOC102577703 [Solanum tuberosum]>gi|83284013|gb|ABC01914.1| unknown [Solanum tuberosum]	­	5.2979	­
Novel00976	PREDICTED: delphilin-like [Solanum lycopersicum]	3.9699	­	­
Novel00977	PREDICTED: uncharacterized protein LOC104646333 [Solanum lycopersicum]	­	3.3018	­
Novel00978	hypothetical protein VITISV_020559 [Vitis vinifera]	­	Inf	­
Novel00980	PREDICTED: uncharacterized protein LOC104239064 [Nicotiana sylvestris]	­	Inf	­
Novel00982	PREDICTED: uncharacterized protein LOC101244064, partial [Solanum lycopersicum]	­	-6.8911	­
Novel00983	gag-pol polyprotein [Solanum lycopersicum]	­	4.9816	­
Novel00984	-//-	­	5.0565	-3.256
Novel00992	PREDICTED: uncharacterized protein LOC101263121 [Solanum lycopersicum]	1.0397	­	­
Novel00993	-//-	­	3.0145	­
Novel00996	-//-	­	Inf	­
Novel01001	PREDICTED: uncharacterized protein LOC102585659 [Solanum tuberosum]	­	4.4939	­
Novel01002	PREDICTED: uncharacterized protein LOC104645492 [Solanum lycopersicum]	­	Inf	­
Novel01008	-//-	­	Inf	-3.9533
Novel01009	-//-	­	Inf	­
Novel01016	-//-	­	­	-4.0589
Novel01017	-//-	­	4.5381	­
Novel01018	hypothetical protein VITISV_015758 [Vitis vinifera]	­	Inf	­
Novel01019	PREDICTED: uncharacterized protein LOC104210334 [Nicotiana sylvestris]	­	4.4005	­
Novel01026	PREDICTED: uncharacterized protein LOC104218499 isoform X1 [Nicotiana sylvestris]	­	Inf	­
Novel01028	PREDICTED: uncharacterized protein LOC101265119 [Solanum lycopersicum]	­	3.092	­
Novel01029	hypothetical protein VITISV_023111 [Vitis vinifera]	­	5.691	­
Novel01041	-//-	-2.1653	­	­
Novel01042	PREDICTED: probable WRKY transcription factor 3 [Solanum lycopersicum]	­	10.444	­
Novel01047	PREDICTED: activating signal cointegrator 1 complex subunit 2 [Solanum lycopersicum]	1.2187	1.4009	­
Novel01053	hypothetical protein MTR_004s0038 [Medicago truncatula]	2.5739	­	­
Novel01054	PREDICTED: uncharacterized protein LOC101263890 [Solanum lycopersicum]	­	2.8481	­
Novel01056	-//-	­	1.9502	­
Novel01058	PREDICTED: CLAVATA3/ESR (CLE)-related protein 10-like [Solanum lycopersicum]	6.7396	-8.7692	­
Novel01060	-//-	Inf	­	­
Novel01061	-//-	Inf	­	­
Novel01066	-//-	­	Inf	­
Novel01067	-//-	­	Inf	-1.642
Novel01068	-//-	-3.7364	­	­
Novel01072	hypothetical protein VITISV_001396 [Vitis vinifera]	­	-2.9765	­
Novel01073	-//-	1.5699	­	­
Novel01082	-//-	­	3.0273	­
Novel01083	-//-	­	Inf	­
Novel01084	hypothetical protein MTR_004s0038 [Medicago truncatula]	­	2.7864	­
Novel01088	-//-	­	-3.191	­
Novel01091	PREDICTED: uncharacterized protein LOC101256381 [Solanum lycopersicum]	­	Inf	­
Novel01093	-//-	­	­	1.7882
Novel01094	-//-	­	Inf	­
Novel01095	PREDICTED: serine/threonine-protein phosphatase 7 long form homolog [Solanum tuberosum]	-1.0548	­	­
Novel01097	-//-	­	-2.9256	­
Novel01099	-//-	­	Inf	­
Novel01101	PREDICTED: anthocyanidin 3-O-glucoside 5-O-glucosyltransferase 1-like [Solanum tuberosum]	1.2749	­	­
Novel01104	-//-	­	Inf	­
Novel01113	-//-	­	Inf	­
Novel01115	-//-	­	5.2716	­
Novel01116	-//-	­	Inf	­
Novel01122	-//-	1.336	­	­
Novel01123	PREDICTED: uncharacterized protein LOC101247837 [Solanum lycopersicum]	­	3.7698	­
Novel01124	-//-	­	3.373	­
Novel01128	PREDICTED: uncharacterized protein LOC104236429 [Nicotiana sylvestris]	­	Inf	­
Novel01131	-//-	­	Inf	­
Novel01132	hypothetical protein VITISV_024822 [Vitis vinifera]	2.8533	3.7502	­
Novel01134	-//-	­	Inf	­
Novel01135	-//-	­	Inf	­
Novel01137	PREDICTED: zinc finger BED domain-containing protein RICESLEEPER 2-like [Solanum lycopersicum]	­	Inf	­
Novel01141	PREDICTED: serine/threonine-protein kinase BLUS1-like [Solanum tuberosum]	1.4741	­	­
Novel01142	-//-	­	2.546	­
Novel01144	PREDICTED: uncharacterized protein LOC104647566 [Solanum lycopersicum]	3.4525	9.6225	­
Novel01145	PREDICTED: uncharacterized protein LOC101261123 [Solanum lycopersicum]	-1.431	-2.5525	­
Novel01146	PREDICTED: uncharacterized protein LOC101260567 [Solanum lycopersicum]	­	-6.4139	­
Novel01148	PREDICTED: NAC domain-containing protein 68-like [Solanum tuberosum]	Inf	-4.1057	­
Novel01149	-//-	­	3.7224	­
Novel01150	PREDICTED: uncharacterized protein LOC104647254 [Solanum lycopersicum]	1.9923	­	­
Novel01151	PREDICTED: uncharacterized protein LOC104647254 [Solanum lycopersicum]	1.0925	­	­
Novel01153	PREDICTED: uncharacterized protein LOC104245641 [Nicotiana sylvestris]	­	-5.8384	­
Novel01154	-//-	2.1098	-2.3179	­
Novel01156	PREDICTED: CLAVATA3/ESR (CLE)-related protein 27 [Nicotiana tomentosiformis]	­	­	-2.8983
Novel01159	-//-	­	-3.4765	­
Novel01160	PREDICTED: uncharacterized protein LOC104648891 [Solanum lycopersicum]	-1.347	2.5161	­
Novel01162	PREDICTED: uncharacterized protein LOC104648530 [Solanum lycopersicum]	­	2.031	­
Novel01164	PREDICTED: uncharacterized protein LOC101244949 [Solanum lycopersicum]	­	-3.2447	­
Novel01165	-//-	­	2.3678	­
Novel01166	hypothetical protein (mitochondrion) [Capsicum annuum]	­	­	-2.6403
Novel01168	PREDICTED: uncharacterized protein LOC104647499 [Solanum lycopersicum]	1.2076	­	­
Novel01170	-//-	­	Inf	­
Novel01171	-//-	1.7039	­	­
Novel01172	PREDICTED: uncharacterized protein LOC104232844 [Nicotiana sylvestris]	­	2.7569	­
Novel01173	-//-	­	Inf	­
Novel01175	PREDICTED: uncharacterized protein LOC105645348 [Jatropha curcas]	­	10.005	­
Novel01178	PREDICTED: uncharacterized protein LOC104644575 [Solanum lycopersicum]	­	Inf	­
Novel01179	-//-	­	Inf	-3.6082
Novel01183	hypothetical protein MTR_004s0038 [Medicago truncatula]	­	­	2.6383
Novel01188	PREDICTED: uncharacterized protein LOC104647956 [Solanum lycopersicum]	1.008	1.9581	­
Novel01191	-//-	­	-4.2767	­
Novel01192	Late blight resistance protein, putative [Solanum demissum]	­	4.8491	­
Novel01197	-//-	1.5754	­	­
Novel01198	-//-	­	Inf	­
Novel01200	-//-	­	Inf	­
Novel01202	-//-	1.9687	1.7558	­
Novel01203	PREDICTED: uncharacterized protein LOC104647521 [Solanum lycopersicum]	3.7164	-9.1806	­
Novel01204	PREDICTED: LOW QUALITY PROTEIN: uncharacterized protein LOC104213406 [Nicotiana sylvestris]	­	­	2.1081
Novel01206	-//-	­	Inf	-2.2988
Novel01207	PREDICTED: F-box/kelch-repeat protein At3g23880-like isoform X1 [Solanum tuberosum]>gi|565380014|ref|XP_006356411.1| PREDICTED: F-box/kelch-repeat protein At3g23880-like isoform X2 [Solanum tuberosum]	-1.6838	­	­
Novel01211	PREDICTED: uncharacterized protein LOC101245242 [Solanum lycopersicum]	1.1461	­	­
Novel01214	-//-	1.4127	­	­
Novel01215	-//-	­	Inf	­
Novel01216	-//-	­	-2.8226	­
Novel01218	-//-	­	6.1887	­
Novel01220	-//-	-3.4328	­	­
Novel01225	-//-	­	8.5188	­
Novel01230	-//-	1.5148	­	­
Novel01231	PREDICTED: uncharacterized protein LOC101261775 [Solanum lycopersicum]	­	Inf	­
Novel01234	-//-	­	Inf	-2.2503
Novel01237	-//-	­	5.2443	-4.7362
Novel01238	PREDICTED: enhancer of rudimentary homolog [Solanum lycopersicum]>gi|565381443|ref|XP_006357079.1| PREDICTED: enhancer of rudimentary homolog isoform X1 [Solanum tuberosum]>gi|565381445|ref|XP_006357080.1| PREDICTED: enhancer of rudimentary homolog isoform X2 [Solanum tuberosum]>gi|723719718|ref|XP_010324553.1| PREDICTED: enhancer of rudimentary homolog [Solanum lycopersicum]	2.133	2.019	­
Novel01239	-//-	­	1.7734	-3.2662
Novel01243	-//-	­	2.8145	­
Novel01246	-//-	1.1121	­	­
Novel01247	-//-	­	7.2623	­
Novel01248	hypothetical protein VITISV_028182 [Vitis vinifera]	Inf	­	­
Novel01249	PREDICTED: uncharacterized protein LOC102707106 [Oryza brachyantha]	­	4.7952	­
Novel01257	hypothetical protein PHAVU_009G250000g [Phaseolus vulgaris]>gi|561012018|gb|ESW10925.1| hypothetical protein PHAVU_009G250000g [Phaseolus vulgaris]	-3.6122	­	­
Novel01261	PREDICTED: uncharacterized protein LOC102583946 [Solanum tuberosum]	­	9.0792	-3.5176
Novel01263	PREDICTED: uncharacterized protein LOC104648785 [Solanum lycopersicum]	­	4.4745	­
Novel01268	PREDICTED: uncharacterized protein LOC101257177 [Solanum lycopersicum]	­	Inf	­
Novel01270	-//-	­	Inf	­
Novel01279	-//-	­	Inf	­
Novel01280	-//-	­	Inf	­
Novel01285	hypothetical protein VITISV_020559 [Vitis vinifera]	­	Inf	­
Novel01288	PREDICTED: transcription factor bHLH36-like [Nicotiana tomentosiformis]	­	-2.3847	­
Novel01289	Polyprotein, putative [Solanum demissum]	-1.4812	­	­
Novel01292	hypothetical protein MTR_004s0038 [Medicago truncatula]	Inf	­	­
Novel01298	-//-	­	6.3348	-6.2057
Novel01300	PREDICTED: uncharacterized protein LOC104648891 [Solanum lycopersicum]	­	-1.8731	­
Novel01301	-//-	­	­	-6.7997
Novel01304	-//-	­	4.358	­
Novel01305	reistance protein F variant 1.1 [Solanum lycopersicum]	­	3.5821	­
Novel01306	-//-	­	7.2507	­
Novel01308	PREDICTED: uncharacterized protein LOC104649600 [Solanum lycopersicum]	Inf	­	­
Novel01317	-//-	1.2649	­	­
Novel01322	PREDICTED: putative E3 ubiquitin-protein ligase LIN-1 {ECO:0000250|UniProtKB:D1FP53} isoform X2 [Nicotiana tomentosiformis]	1.4542	­	­
Novel01323	PREDICTED: pentatricopeptide repeat-containing protein At1g51965, mitochondrial-like [Solanum tuberosum]	Inf	­	­
Novel01333	PREDICTED: uncharacterized protein LOC104645122 [Solanum lycopersicum]	2.646	­	­
Novel01339	hypothetical protein LES1_20t00017 [Solanum lycopersicum]	­	Inf	­
Novel01341	hypothetical protein MIMGU_mgv1a020991mg [Erythranthe guttata]	-1.7766	­	­
Novel01342	PREDICTED: cyclin-dependent protein kinase inhibitor SMR2-like [Solanum lycopersicum]	­	6.1902	3.6083
Novel01343	-//-	­	-7.673	­
Novel01346	-//-	­	Inf	­
Novel01347	PREDICTED: uncharacterized protein LOC104648066 [Solanum lycopersicum]	­	5.8822	­
Novel01349	-//-	­	Inf	­
Novel01353	-//-	­	­	-1.3419
Novel01359	-//-	­	4.32	­
Novel01360	-//-	­	-2.4741	­
Novel01363	Putative retrotransposon protein, identical [Solanum demissum]	-1.2221	­	-3.0614
Novel01366	-//-	­	2.8054	­
Novel01368	PREDICTED: uncharacterized protein LOC102582050 [Solanum tuberosum]	­	2.5926	­
Novel01375	PREDICTED: uncharacterized protein LOC101254990 [Solanum lycopersicum]	1.0964	­	­
Novel01376	-//-	­	3.317	­
Novel01379	-//-	­	Inf	­
Novel01380	-//-	-1.8861	­	­
Novel01394	PREDICTED: uncharacterized protein LOC104099247 [Nicotiana tomentosiformis]	­	4.1387	­
Novel01396	PREDICTED: uncharacterized protein LOC101261238 [Solanum lycopersicum]	­	Inf	­
Novel01397	-//-	1.8292	­	­
Novel01401	PREDICTED: uncharacterized protein LOC104214925 [Nicotiana sylvestris]	8.0652	­	­
Novel01408	PREDICTED: uncharacterized protein LOC104242828, partial [Nicotiana sylvestris]	­	2.9447	­
Novel01412	-//-	7.1879	-5.2577	­
Novel01415	-//-	-1.7124	­	­
Novel01417	-//-	­	Inf	­
Novel01418	-//-	1.234	­	­
Novel01419	-//-	7.4485	­	­
Novel01420	PREDICTED: uncharacterized protein LOC104648099 [Solanum lycopersicum]	­	-5.4812	­
Novel01421	PREDICTED: uncharacterized protein DDB_G0290685-like isoform X1 [Solanum lycopersicum]	­	-4.469	­
Novel01423	PREDICTED: low temperature-induced protein lt101.2-like [Nicotiana tomentosiformis]	­	Inf	-3.8813
Novel01425	hypothetical protein PHAVU_007G073700g [Phaseolus vulgaris]>gi|561016650|gb|ESW15454.1| hypothetical protein PHAVU_007G073700g [Phaseolus vulgaris]	1.8176	­	­
Novel01427	PREDICTED: uncharacterized protein LOC101257193 [Solanum lycopersicum]	­	5.189	­
Novel01428	-//-	1.7522	­	­
Novel01429	PREDICTED: serine/threonine-protein phosphatase 7 long form homolog [Solanum lycopersicum]>gi|723705229|ref|XP_010322000.1| PREDICTED: serine/threonine-protein phosphatase 7 long form homolog [Solanum lycopersicum]	-2.55	-7.7775	­
Novel01433	PREDICTED: uncharacterized protein LOC104242828, partial [Nicotiana sylvestris]	­	­	1.2683
Novel01435	-//-	­	Inf	­
Novel01440	-//-	-1.5856	­	­
Novel01441	-//-	5.7566	1.4506	-2.1974
Novel01442	-//-	­	Inf	­
Novel01443	-//-	­	Inf	­
Novel01444	-//-	­	Inf	­
Novel01447	-//-	­	­	-4.6808
Novel01448	-//-	-1.1928	­	-1.9015
Novel01454	-//-	­	Inf	­
Novel01456	PREDICTED: LOW QUALITY PROTEIN: uncharacterized protein LOC104223244 [Nicotiana sylvestris]	Inf	­	­
Novel01457	-//-	­	­	2.8047
Novel01461	PREDICTED: uncharacterized protein LOC104646333 [Solanum lycopersicum]	­	4.9391	­
Novel01470	-//-	­	Inf	-3.0241
Novel01471	PREDICTED: uncharacterized protein LOC102580077, partial [Solanum tuberosum]	­	-4.8615	­
Novel01473	-//-	­	Inf	­
Novel01474	PREDICTED: uncharacterized protein LOC102585659 [Solanum tuberosum]	­	-6.0466	­
Novel01475	PREDICTED: uncharacterized protein LOC101251590 [Solanum lycopersicum]	­	-5.4378	­
Novel01476	-//-	­	Inf	-3.5854
Novel01482	PREDICTED: endo-1,4-beta-xylanase A-like [Nicotiana tomentosiformis]	­	-4.0996	­
Novel01484	-//-	­	5.9425	­
Novel01490	-//-	­	­	-6.0979
Novel01492	putative polyprotein (aspartic proteinase, reverse transcriptase, ribonuclease H) [Nicotiana tabacum]	1.5206	­	­
Novel01493	-//-	­	Inf	­
Novel01494	-//-	­	Inf	­
Novel01498	-//-	1.368	4.3913	­
Novel01499	PREDICTED: uncharacterized protein LOC104114523 [Nicotiana tomentosiformis]	-1.5394	-3.1982	­
Novel01500	PREDICTED: uncharacterized protein LOC101261238 [Solanum lycopersicum]	­	3.1597	­
Novel01503	-//-	­	2.6995	-3.0635
Novel01504	-//-	­	3.2019	­
Novel01511	-//-	2.3532	­	­
Novel01514	unnamed protein product [Coffea canephora]	­	-2.8087	­
Novel01517	-//-	­	3.0434	­
Novel01519	-//-	­	3.2759	­
Novel01524	PREDICTED: uncharacterized protein LOC104648891 [Solanum lycopersicum]	2.9713	­	­
Novel01525	-//-	­	5.3508	­
Novel01526	-//-	­	5.5815	-1.6342
Novel01528	-//-	­	7.5206	­
Novel01536	-//-	4.8445	­	­
Novel01538	-//-	1.2078	­	­
Novel01542	-//-	­	6.0595	­
Novel01549	-//-	1.8125	­	­
Novel01555	-//-	­	-7.25	­
Novel01556	PREDICTED: keratin, type I cytoskeletal 9-like [Solanum lycopersicum]	Inf	­	­
Novel01557	PREDICTED: uncharacterized protein LOC104646029 [Solanum lycopersicum]	­	3.932	­
Novel01563	-//-	3.9509	­	­
Novel01564	-//-	­	5.3189	­
Novel01571	PREDICTED: uncharacterized protein LOC104648576 [Solanum lycopersicum]	­	4.7664	­
Novel01575	PREDICTED: uncharacterized protein LOC104648582 [Solanum lycopersicum]	­	-2.9532	­
Novel01576	-//-	1.47	3.2967	­
Novel01578	-//-	-1.0865	­	­
Novel01579	PREDICTED: uncharacterized protein LOC101259855 isoform X1 [Solanum lycopersicum]	­	Inf	­
Novel01580	-//-	1.6552	­	­
Novel01581	-//-	­	5.0794	­
Novel01582	PREDICTED: uncharacterized protein LOC104113218 [Nicotiana tomentosiformis]	­	1.9599	­
Novel01583	-//-	-2.1944	-5.6522	­
Novel01587	-//-	­	-1.8169	­
Novel01588	-//-	2.2043	­	­
Novel01589	-//-	6.9902	-2.4211	­
Novel01593	-//-	­	2.408	­
Novel01595	-//-	­	2.4706	­
Novel01598	-//-	­	7.6632	­
Novel01603	-//-	1.4139	­	­
Novel01605	PREDICTED: uncharacterized protein LOC104106285 [Nicotiana tomentosiformis]	­	Inf	­
Novel01606	PREDICTED: uncharacterized protein LOC104121134 [Nicotiana tomentosiformis]	-1.1371	-2.8837	­
Novel01611	-//-	­	1.9086	­
Novel01612	-//-	-2.3145	­	­
Novel01613	-//-	­	Inf	­
Novel01614	Putative gag-pol polyprotein, identical [Solanum demissum]	­	Inf	­
Novel01616	-//-	1.8944	­	­
Novel01620	-//-	­	7.3401	­
Novel01624	hypothetical protein MTR_0030s0420 [Medicago truncatula]	­	6.3926	­
Novel01626	-//-	­	Inf	­
Novel01629	-//-	­	Inf	-3.2643
Novel01630	-//-	­	­	-3.28
Novel01631	PREDICTED: uncharacterized protein LOC104107239 [Nicotiana tomentosiformis]	-1.3657	­	­
Novel01632	PREDICTED: uncharacterized protein LOC101249524 [Solanum lycopersicum]	Inf	­	­
Novel01633	-//-	­	Inf	­
Novel01634	hypothetical protein JCGZ_01946 [Jatropha curcas]	10.321	­	­
Novel01635	-//-	­	2.4708	­
Novel01638	hypothetical protein [Beta vulgaris subsp. vulgaris]	­	1.3914	­
Novel01640	PREDICTED: protein argonaute 2-like isoform X1 [Solanum lycopersicum]	-3.2635	4.0757	­
Novel01642	-//-	­	3.1009	­
Novel01644	-//-	Inf	2.775	­
Novel01645	-//-	Inf	­	­
Novel01646	hypothetical protein STB1_57t00015 [Solanum tuberosum]	­	6.7684	­
Novel01653	-//-	­	7.1102	­
Novel01654	-//-	­	Inf	-2.6634
Novel01656	PREDICTED: uncharacterized protein LOC104216897 [Nicotiana sylvestris]	­	Inf	­
Novel01658	Polyprotein, putative [Solanum demissum]	­	3.5256	­
Novel01663	PREDICTED: uncharacterized protein LOC101261775 [Solanum lycopersicum]	­	-3.1728	­
Novel01664	-//-	­	­	-3.9226
Novel01666	-//-	­	2.4607	-2.3032
Novel01667	-//-	­	6.067	­
Novel01668	PREDICTED: putative ribonuclease H protein At1g65750-like [Solanum tuberosum]	Inf	­	­
Novel01669	-//-	­	5.3348	­
Novel01670	-//-	Inf	1.5211	-1.58
Novel01673	-//-	Inf	­	­
Novel01676	-//-	Inf	-3.7864	­
Novel01677	PREDICTED: uncharacterized protein LOC104646769 [Solanum lycopersicum]	1.2133	­	­
Novel01679	PREDICTED: keratin, type I cytoskeletal 9-like [Solanum lycopersicum]	Inf	­	­
Novel01682	-//-	­	Inf	­
Novel01683	-//-	­	­	-3.7433
Novel01688	-//-	-1.9184	­	­
Novel01689	-//-	­	-2.8049	­
Novel01690	-//-	­	1.7337	­
Novel01691	-//-	­	­	2.2827
Novel01693	PREDICTED: F-box protein At5g03100-like [Solanum lycopersicum]	5.6978	­	­
Novel01695	-//-	­	­	1.5885
Novel01704	PREDICTED: putative F-box/LRR-repeat protein At3g28410-like [Solanum tuberosum]	2.4649	4.6417	­
Novel01705	hypothetical protein AALP_AA1G251100, partial [Arabis alpina]	­	3.72	­
Novel01714	PREDICTED: uncharacterized protein LOC102591181 [Solanum tuberosum]	2.2474	­	­
Novel01721	-//-	-1.2387	­	­
Novel01722	-//-	­	Inf	­
Novel01726	hypothetical protein MTR_004s0038 [Medicago truncatula]	5.6966	8.5062	­
Novel01734	PREDICTED: uncharacterized protein LOC102595791 [Solanum tuberosum]	­	4.4562	­
Novel01735	-//-	1.0563	­	­
Novel01736	-//-	­	4.1087	­
Novel01739	-//-	1.1313	­	­
Novel01740	-//-	­	Inf	­
Novel01741	-//-	­	-2.3211	­
Novel01743	PREDICTED: uncharacterized protein LOC101263890 [Solanum lycopersicum]	­	6.5415	­
Novel01745	PREDICTED: uncharacterized protein LOC104648891 [Solanum lycopersicum]	­	3.0025	­
Novel01748	gag-pol polyprotein [Solanum lycopersicum]	­	3.4345	­
Novel01750	-//-	1.1178	­	­
Novel01755	PREDICTED: uncharacterized protein LOC104648687 [Solanum lycopersicum]	­	6.5167	­
Novel01756	-//-	1.5958	­	­
Novel01757	PREDICTED: uncharacterized protein LOC104646012 [Solanum lycopersicum]	­	Inf	­
Novel01758	hypothetical protein VITISV_022230 [Vitis vinifera]	­	1.6416	­
Novel01759	-//-	1.4501	­	­
Novel01762	-//-	­	3.2371	-1.5149
Novel01763	PREDICTED: uncharacterized protein LOC102600101 [Solanum tuberosum]	Inf	­	­
Novel01766	-//-	­	7.2008	-2.681
Novel01767	-//-	­	2.1216	­
Novel01768	-//-	­	Inf	-3.6262
Novel01769	-//-	­	2.4104	­
Novel01770	-//-	4.6184	­	­
Novel01777	PREDICTED: zinc finger MYM-type protein 1-like [Solanum tuberosum]	-2.2083	­	­
Novel01779	PREDICTED: uncharacterized protein LOC104217646 [Nicotiana sylvestris]	­	2.9921	­
Novel01782	-//-	Inf	­	­
Novel01783	PREDICTED: uncharacterized protein LOC102590883 [Solanum tuberosum]	7.0332	-5.1185	­
Novel01784	PREDICTED: uncharacterized protein LOC102605937 [Solanum tuberosum]	2.1381	1.6996	­
Novel01797	PREDICTED: uncharacterized protein LOC101255821 [Solanum lycopersicum]	­	-7.6497	­
Novel01799	PREDICTED: protein lingerer-like [Solanum lycopersicum]	Inf	­	­
Novel01800	-//-	-2.5923	­	­
Novel01801	PREDICTED: uncharacterized protein LOC104647697 [Solanum lycopersicum]	6.587	­	­
Novel01802	-//-	­	-6.0033	­
Novel01805	PREDICTED: uncharacterized protein LOC104646333 [Solanum lycopersicum]	3.982	6.4102	­
Novel01807	PREDICTED: uncharacterized protein LOC104644925 [Solanum lycopersicum]	­	-3.8063	­
Novel01808	PREDICTED: uncharacterized protein LOC101260567 [Solanum lycopersicum]	-3.3064	-7.0844	­
Novel01809	-//-	-1.7856	­	­
Novel01812	-//-	­	2.4642	­
Novel01813	PREDICTED: uncharacterized protein LOC101247219 [Solanum lycopersicum]	­	­	3.2532
Novel01815	PREDICTED: uncharacterized protein LOC102583371 [Solanum tuberosum]	-1.5565	­	­
Novel01816	PREDICTED: uncharacterized protein LOC104648097 [Solanum lycopersicum]	1.0785	­	­
Novel01817	PREDICTED: uncharacterized protein LOC104645122 [Solanum lycopersicum]	­	2.9847	­
Novel01818	-//-	5.191	­	­
Novel01819	hypothetical protein SDM1_44t00011 [Solanum demissum]	-1.3559	­	­
Novel01820	PREDICTED: uncharacterized protein LOC102605937 [Solanum tuberosum]	1.0199	2.3146	­
Novel01821	PREDICTED: uncharacterized protein LOC101265850 [Solanum lycopersicum]	3.3162	­	­
Novel01822	PREDICTED: uncharacterized protein LOC102591573 [Solanum tuberosum]	-2.175	­	­
Novel01823	PREDICTED: uncharacterized protein LOC101248596 [Solanum lycopersicum]	-2.7134	­	­
Novel01825	-//-	1.2693	­	­
Novel01830	PREDICTED: F-box protein At5g03100-like [Solanum lycopersicum]	­	2.5282	­
Novel01832	-//-	1.8431	­	­
Novel01834	PREDICTED: uncharacterized protein LOC101251025 [Solanum lycopersicum]	­	-6.793	­
Novel01836	PREDICTED: uncharacterized protein LOC101256635 [Solanum lycopersicum]>gi|723667312|ref|XP_010315542.1| PREDICTED: uncharacterized protein LOC101256635 [Solanum lycopersicum]	2.2393	­	­
Novel01855	-//-	­	Inf	­
Novel01857	-//-	­	Inf	­
Novel01859	PREDICTED: uncharacterized protein LOC102605937 [Solanum tuberosum]	4.8514	­	­
Novel01864	-//-	­	5.4282	-3.1153
Novel01865	-//-	­	3.5369	­
Novel01867	-//-	­	Inf	­
Novel01871	Copia protein, partial [Glycine soja]	­	Inf	­
Novel01874	-//-	1.3723	­	­
Novel01892	-//-	­	­	-3.5791
Novel01894	-//-	­	Inf	­
Novel01895	-//-	­	Inf	­
Novel01896	PREDICTED: transcription factor bHLH84-like [Solanum tuberosum]	-3.4758	­	­
Novel01902	-//-	­	6.6421	­
Novel01903	-//-	­	­	-3.5185
Novel01915	-//-	­	3.0312	­
Novel01917	PREDICTED: uncharacterized protein LOC104645992 [Solanum lycopersicum]	2.2685	­	­
Novel01918	-//-	­	Inf	­
Novel01921	-//-	­	Inf	­
Novel01922	-//-	1.1925	­	­
Novel01925	copia-type polyprotein [Glycine max]>gi|225016157|gb|ACN78980.1| copia-type polyprotein [Glycine max]	­	­	1.3408
Novel01928	-//-	­	5.6544	­
Novel01929	PREDICTED: DDT domain-containing protein DDB_G0282237 [Nicotiana tomentosiformis]	2.7349	­	­
Novel01930	PREDICTED: uncharacterized protein LOC104649823 [Solanum lycopersicum]	­	-2.9374	­
Novel01931	-//-	­	5.7455	­
Novel01932	MuDR family transposase containing protein [Solanum demissum]	-1.1787	­	­
Novel01934	PREDICTED: uncharacterized protein LOC104211323 [Nicotiana sylvestris]	2.5944	­	­
Novel01937	-//-	1.1562	­	­
Novel01942	-//-	-1.385	­	­
Novel01944	PREDICTED: uncharacterized protein LOC104227779 [Nicotiana sylvestris]	2.1287	­	­
Novel01946	PREDICTED: transcription factor bHLH53-like [Solanum lycopersicum]	­	2.8247	­
Novel01947	-//-	­	­	-4.0542
Novel01950	-//-	2.816	­	­
Novel01953	-//-	­	-4.7683	­
Novel01954	PREDICTED: F-box protein At4g00893-like [Solanum tuberosum]	Inf	­	­
Novel01955	-//-	-1.8238	-2.2417	­
Novel01956	-//-	Inf	-3.5999	­
Novel01957	-//-	3.3709	3.9208	­
Novel01958	PREDICTED: uncharacterized protein LOC104112899 [Nicotiana tomentosiformis]	8.0772	Inf	­
Novel01959	PREDICTED: uncharacterized protein LOC101256913 [Solanum lycopersicum]	Inf	-5.6749	­
Novel01961	hypothetical protein VITISV_032383 [Vitis vinifera]	4.8861	-2.3312	­
Novel01962	PREDICTED: L-type lectin-domain containing receptor kinase IV.1-like [Solanum lycopersicum]	-1.5621	-3.4157	­
Novel01963	hypothetical protein [Arabidopsis thaliana]	­	-6.4142	­
Novel01964	PREDICTED: uncharacterized protein LOC104232176, partial [Nicotiana sylvestris]	­	5.2632	­
Novel01965	-//-	­	-1.4877	­
Novel01967	unnamed protein product [Vitis vinifera]	­	7.0917	-2.6096
Novel01968	hypothetical protein VITISV_036280 [Vitis vinifera]	8.6072	­	­
Novel01969	PREDICTED: uncharacterized protein LOC101251233 isoform X3 [Solanum lycopersicum]	Inf	­	­
Novel01970	-//-	­	4.8195	­
Novel01974	gag-pol polyprotein [Phaseolus vulgaris]	­	5.2728	­
Novel01975	-//-	­	4.7701	­
Novel01978	PREDICTED: uncharacterized protein LOC101261775 [Solanum lycopersicum]	­	­	-3.0464
Novel01980	PREDICTED: uncharacterized protein LOC104645492 [Solanum lycopersicum]	­	­	-3.6831
Novel01983	-//-	1.364	1.7835	­
Novel01987	-//-	1.829	­	­
Novel01995	-//-	Inf	­	­
Novel01998	PREDICTED: sperm protamine P1-like [Solanum lycopersicum]	-1.4448	­	­
Novel02000	-//-	­	Inf	­
Novel02010	-//-	­	7.0883	­
Novel02015	-//-	­	­	-6.6996
Novel02025	PREDICTED: uncharacterized protein LOC104232755 [Nicotiana sylvestris]	­	7.1503	­
Novel02026	-//-	­	6.6024	­
Novel02028	PREDICTED: uncharacterized protein LOC101261775 [Solanum lycopersicum]	­	­	-5.5688
Novel02029	PREDICTED: uncharacterized protein LOC104646012 [Solanum lycopersicum]	­	Inf	­
Novel02031	PREDICTED: keratin, type I cytoskeletal 9-like [Solanum lycopersicum]	Inf	-4.528	­
Novel02032	PREDICTED: lysine histidine transporter 1-like [Erythranthe guttatus]>gi|604346393|gb|EYU44856.1| hypothetical protein MIMGU_mgv1a006274mg [Erythranthe guttata]	3.7838	­	­
Novel02036	PREDICTED: uncharacterized protein LOC101249678 [Solanum lycopersicum]	1.2217	­	­
Novel02037	-//-	­	4.5141	­
Novel02038	-//-	­	Inf	­
Novel02039	-//-	­	Inf	­
Novel02041	-//-	­	Inf	­
Novel02044	-//-	­	6.2673	­
Novel02045	PREDICTED: uncharacterized protein LOC104212354 [Nicotiana sylvestris]	­	4.6894	­
Novel02046	PREDICTED: uncharacterized protein LOC104120909 [Nicotiana tomentosiformis]	­	5.1	­
Novel02047	-//-	-1.7167	­	­
Novel02048	-//-	­	-1.8303	­
Novel02051	-//-	­	6.2756	­
Novel02057	PREDICTED: uncharacterized protein LOC102600866 [Solanum tuberosum]	­	6.4388	­
Novel02059	-//-	­	Inf	­
Novel02061	-//-	-2.4559	-6.241	­
Novel02063	PREDICTED: uncharacterized protein LOC104646333 [Solanum lycopersicum]	­	2.7464	­
Novel02064	PREDICTED: uncharacterized protein LOC104648891 [Solanum lycopersicum]	­	2.8462	­
Novel02068	PREDICTED: uncharacterized protein LOC104647697 [Solanum lycopersicum]	Inf	­	­
Novel02069	-//-	­	4.0609	­
Novel02070	hypothetical protein VITISV_025518 [Vitis vinifera]	­	Inf	­
Novel02071	hypothetical protein VITISV_036280 [Vitis vinifera]	3.9056	­	­
Novel02073	-//-	-2.0718	­	­
Novel02075	-//-	7.8639	-4.4538	­
Novel02077	PREDICTED: FBD-associated F-box protein At4g13985-like [Solanum lycopersicum]	Inf	­	­
Novel02081	-//-	-3.7742	­	­
Novel02083	hypothetical protein MTR_004s0038 [Medicago truncatula]	4.2753	­	­
Novel02086	PREDICTED: glycine-rich protein 3 short isoform-like [Solanum lycopersicum]	-4.6246	­	­
Novel02088	-//-	­	Inf	­
Novel02089	-//-	­	Inf	­
Novel02090	-//-	­	Inf	-3.6657
Novel02091	PREDICTED: uncharacterized protein LOC101266433 [Solanum lycopersicum]	­	Inf	­
Novel02097	hypothetical protein VITISV_013624 [Vitis vinifera]	­	5.8576	-1.0731
Novel02100	hypothetical protein SDM1_29t00005 [Solanum demissum]	­	4.0719	­
Novel02101	-//-	­	5.8963	-2.7195
Novel02106	PREDICTED: uncharacterized protein LOC104649112 [Solanum lycopersicum]	­	2.8021	­
Novel02107	-//-	­	4.6249	­
Novel02108	PREDICTED: uncharacterized protein LOC101263890 [Solanum lycopersicum]	­	4.053	­
Novel02111	PREDICTED: uncharacterized protein LOC104095754 [Nicotiana tomentosiformis]	­	-4.0561	­
Novel02112	-//-	­	Inf	­
Novel02113	-//-	­	1.8386	­
Novel02114	-//-	­	Inf	-2.5203
Novel02129	-//-	­	2.0361	-3.1294
Novel02137	-//-	1.2504	­	­
Novel02141	-//-	­	3.6523	­
Novel02142	-//-	­	5.3082	­
Novel02146	-//-	­	­	-5.4498
Novel02151	PREDICTED: cytochrome P450 90A1 [Solanum lycopersicum]	5.2859	5.5028	4.7063
Novel02152	-//-	­	Inf	­
Novel02154	PREDICTED: uncharacterized protein LOC101248008 [Solanum lycopersicum]	1.5007	2.184	­
Novel02156	PREDICTED: uncharacterized protein LOC102581016 [Solanum tuberosum]	­	Inf	­
Novel02157	-//-	­	Inf	­
Novel02159	-//-	­	6.4946	­
Novel02165	-//-	1.035	­	­
Novel02166	PREDICTED: uncharacterized protein LOC104644671 [Solanum lycopersicum]	1.1322	­	­
Novel02170	-//-	­	Inf	­
Novel02172	-//-	­	Inf	­
Novel02173	PREDICTED: uncharacterized protein LOC101251025 [Solanum lycopersicum]	­	4.1596	­
Novel02174	-//-	­	-2.9686	­
Novel02175	-//-	-4.0396	-4.1727	­
Novel02179	-//-	­	Inf	­
Novel02180	-//-	­	2.3499	­
Novel02181	-//-	­	Inf	­
Novel02182	-//-	­	Inf	­
Novel02183	PREDICTED: uncharacterized protein LOC104646333 [Solanum lycopersicum]	­	5.8572	­
Novel02184	PREDICTED: uncharacterized protein LOC104218042 [Nicotiana sylvestris]	­	4.7696	­
Novel02188	-//-	­	5.5919	­
Novel02189	-//-	­	7.4533	-3.1373
Novel02190	-//-	1.4413	­	­
Novel02191	PREDICTED: uncharacterized protein LOC101249054 [Solanum lycopersicum]	-1.1245	­	­
Novel02192	-//-	-1.4992	­	­
Novel02193	hypothetical protein MTR_1g083870 [Medicago truncatula]	­	5.028	­
Novel02197	PREDICTED: uncharacterized protein LOC102669793 [Glycine max]	­	­	3.2133
Novel02199	copia-type polyprotein [Glycine max]>gi|225016157|gb|ACN78980.1| copia-type polyprotein [Glycine max]	­	­	1.5569
Novel02200	PREDICTED: uncharacterized protein LOC104220677 [Nicotiana sylvestris]	­	­	-5.6322
Novel02205	PREDICTED: uncharacterized protein LOC104649329 [Solanum lycopersicum]	2.6615	­	­
Novel02206	Leucine rich repeat containing protein, putative [Solanum demissum]	­	2.7501	­
Novel02210	PREDICTED: uncharacterized protein LOC104452376 [Eucalyptus grandis]	6.4823	­	­
Novel02212	hypothetical protein VITISV_013624 [Vitis vinifera]	­	Inf	-1.308
Novel02213	-//-	4.1194	­	­
Novel02214	-//-	­	2.1998	­
Novel02215	-//-	-1.3039	­	­
Novel02217	-//-	­	Inf	5.212
Novel02228	-//-	1.5712	­	­
Novel02229	-//-	­	4.8978	­
Novel02230	-//-	­	Inf	­
Novel02236	-//-	­	Inf	­
Novel02239	PREDICTED: uncharacterized protein LOC104234204 [Nicotiana sylvestris]	Inf	­	­
Novel02244	PREDICTED: uncharacterized protein LOC101263890 [Solanum lycopersicum]	­	6.3912	­
Novel02245	PREDICTED: uncharacterized protein LOC101244449 [Solanum lycopersicum]	­	2.9053	­
Novel02246	PREDICTED: uncharacterized protein LOC104649534 [Solanum lycopersicum]	1.9543	­	­
Novel02250	-//-	­	4.2318	­
Novel02255	-//-	­	­	3.1603
Novel02257	-//-	­	­	-5.2486
Novel02258	-//-	­	Inf	­
Novel02262	PREDICTED: uncharacterized protein LOC101247967 [Solanum lycopersicum]	-1.5142	­	­
Novel02265	PREDICTED: uncharacterized protein LOC104240320 [Nicotiana sylvestris]	­	2.6203	­
Novel02269	-//-	­	­	-1.7651
Novel02270	-//-	­	Inf	­
Novel02271	-//-	­	Inf	­
Novel02274	PREDICTED: uncharacterized protein LOC104649534 [Solanum lycopersicum]	­	­	-2.9056
Novel02275	-//-	­	Inf	-2.7864
Novel02279	-//-	1.1708	­	­
Novel02284	-//-	5.0995	­	­
Novel02285	-//-	3.4696	­	­
Novel02292	-//-	-2.2325	­	­
Novel02298	PREDICTED: uncharacterized protein LOC104229008 [Nicotiana sylvestris]	­	4.3496	­
Novel02303	-//-	­	Inf	­
Novel02304	PREDICTED: uncharacterized protein LOC104648891 [Solanum lycopersicum]	­	4.2757	­
Novel02306	-//-	1.069	­	­
Novel02307	-//-	­	6.8719	­
Novel02308	PREDICTED: uncharacterized protein LOC104647697 [Solanum lycopersicum]	Inf	­	­
Novel02309	hypothetical protein MTR_004s0038 [Medicago truncatula]	­	4.201	-7.0922
Novel02311	PREDICTED: uncharacterized protein LOC101262739 [Solanum lycopersicum]	­	Inf	­
Novel02318	-//-	-1.7127	­	­
Novel02322	Putative gag-pol polyprotein, identical [Solanum demissum]	­	Inf	­
Novel02328	-//-	­	Inf	­
Novel02329	-//-	­	3.1353	­
Novel02330	-//-	2.5114	1.5001	­
Novel02331	hypothetical protein VITISV_024577 [Vitis vinifera]	­	­	2.6083
Novel02332	-//-	­	Inf	­
Novel02334	-//-	3.9026	­	­
Novel02335	-//-	-4.6025	2.5611	­
Novel02337	PREDICTED: uncharacterized protein LOC104649748 [Solanum lycopersicum]	­	Inf	­
Novel02338	-//-	­	9.2576	­
Novel02339	-//-	­	3.8786	­
Novel02341	-//-	­	­	-1.7644
Novel02344	-//-	1.3937	1.562	­
Novel02345	PREDICTED: uncharacterized protein LOC101251909 [Solanum lycopersicum]	­	-5.9519	­
Novel02348	PREDICTED: uncharacterized protein LOC101260201 [Solanum lycopersicum]	1.3599	­	­
Novel02354	PREDICTED: uncharacterized protein LOC101249112 [Solanum lycopersicum]	­	3.5455	­
Novel02355	-//-	­	6.3347	­
Novel02356	PREDICTED: uncharacterized protein LOC101258077 [Solanum lycopersicum]	4.887	­	­
Novel02357	Ulp1 protease family, C-terminal catalytic domain containing protein [Solanum demissum]	­	5.5776	­
Novel02358	hypothetical protein SDM1_56t00012 [Solanum demissum]	­	3.8209	­
Novel02359	PREDICTED: uncharacterized protein LOC101263890 [Solanum lycopersicum]	­	2.1268	­
Novel02362	-//-	-2.0229	-4.8899	­
Novel02363	PREDICTED: proline-rich receptor-like protein kinase PERK8 [Solanum lycopersicum]	­	2.93	­
Novel02364	-//-	­	5.3576	­
Novel02365	-//-	-4.2399	-6.794	­
Novel02366	-//-	­	-3.271	­
Novel02367	PREDICTED: uncharacterized protein LOC104648891 [Solanum lycopersicum]	­	2.4986	­
Novel02371	hypothetical protein MTR_004s0038 [Medicago truncatula]	Inf	Inf	Inf
Novel02374	unnamed protein product [Coffea canephora]	­	-1.788	­
Novel02377	-//-	­	­	-1.4423
Novel02380	PREDICTED: uncharacterized protein LOC101257193 [Solanum lycopersicum]	­	6.5184	­
Novel02381	-//-	­	-4.7206	­
Novel02382	PREDICTED: uncharacterized protein LOC105974534 [Erythranthe guttatus]	­	8.342	­
Novel02391	PREDICTED: uncharacterized protein LOC102589481, partial [Solanum tuberosum]	1.248	­	­
Novel02398	hypothetical protein MTR_004s0038 [Medicago truncatula]	­	2.5851	­
Novel02404	-//-	­	Inf	­
Novel02405	PREDICTED: uncharacterized protein LOC104647927 [Solanum lycopersicum]	­	­	-1.4576
Novel02407	PREDICTED: uncharacterized protein LOC104245146 [Nicotiana sylvestris]	­	-4.4657	­
Novel02408	-//-	­	­	-2.1696
Novel02409	-//-	­	Inf	­
Novel02413	-//-	2.4698	­	­
Novel02417	hypothetical protein MTR_0030s0430 [Medicago truncatula]	-2.5452	­	­
Novel02420	-//-	-4.7329	-5.3593	­
Novel02421	-//-	­	-3.9312	­
Novel02422	PREDICTED: uncharacterized protein LOC102581051 [Solanum tuberosum]	­	Inf	­
Novel02424	PREDICTED: uncharacterized protein LOC104648223 [Solanum lycopersicum]	1.7604	­	­
Novel02426	-//-	­	Inf	-2.2903
Novel02427	PREDICTED: uncharacterized protein LOC101257193 [Solanum lycopersicum]	­	5.7531	3.0444
Novel02428	-//-	­	3.4087	­
Novel02432	PREDICTED: uncharacterized protein LOC104649798 [Solanum lycopersicum]	­	Inf	­
Novel02434	-//-	1.1659	­	­
Novel02440	-//-	­	Inf	-1.498
Novel02441	PREDICTED: uncharacterized protein LOC101251233 isoform X3 [Solanum lycopersicum]	­	­	3.7609
Novel02442	PREDICTED: uncharacterized protein LOC104646333 [Solanum lycopersicum]	­	5.5186	­
Novel02444	putative copia-like polyprotein [Solanum lycopersicum]	­	Inf	­
Novel02446	-//-	­	2.2735	-3.431
Novel02450	-//-	-1.366	­	­
Novel02451	-//-	1.7584	­	­
Novel02456	gag-pol polyprotein [Solanum lycopersicum]	3.2569	6.4939	­
Novel02459	-//-	-1.1758	­	­
Novel02460	-//-	­	Inf	­
Novel02469	-//-	­	4.8837	­
Novel02470	hypothetical protein MTR_004s0038 [Medicago truncatula]	­	-5.762	­
Novel02471	-//-	2.4663	­	­
Novel02474	-//-	1.4726	­	­
Novel02475	PREDICTED: uncharacterized protein LOC101256988 [Solanum lycopersicum]	1.4823	­	­
Novel02478	PREDICTED: uncharacterized protein LOC104649649 [Solanum lycopersicum]	­	-2.8886	­
Novel02481	-//-	­	Inf	­
Novel02482	-//-	4.2895	6.8568	­
Novel02485	PREDICTED: uncharacterized protein LOC104219490, partial [Nicotiana sylvestris]	1.0141	­	­
Novel02487	PREDICTED: uncharacterized protein LOC102600360 [Solanum tuberosum]	1.2192	­	­
Novel02488	-//-	­	Inf	­
Novel02489	-//-	­	Inf	-3.4165
Novel02491	PREDICTED: uncharacterized protein LOC102581842 [Solanum tuberosum]	­	6.7917	­
Novel02492	-//-	1.5069	­	­
Novel02494	PREDICTED: uncharacterized protein LOC104648825 [Solanum lycopersicum]	­	1.9769	­
Novel02495	-//-	­	2.9121	-3.3723
Novel02497	-//-	­	Inf	­
Novel02499	-//-	­	­	-2.2465
Novel02500	-//-	­	Inf	­
Novel02501	-//-	1.1532	-2.2527	­
Novel02503	F-box protein interaction domain containing protein [Solanum demissum]	­	5.3153	­
Novel02504	putative copia-like polyprotein [Ipomoea trifida]	-1.2789	­	­
Novel02505	PREDICTED: putative defensin-like protein 160 [Nicotiana sylvestris]	­	Inf	-5.0584
Novel02508	-//-	­	2.7075	­
Novel02510	-//-	4.7651	­	­
Novel02513	-//-	-1.4623	-6.5332	­
Novel02514	-//-	Inf	­	­
Novel02515	PREDICTED: F-box/FBD/LRR-repeat protein At5g56420-like [Solanum lycopersicum]	­	5.5246	-1.7938
Novel02518	-//-	1.4327	­	­
Novel02520	PREDICTED: F-box protein CPR30-like isoform X1 [Solanum lycopersicum]	­	­	3.0997
Novel02527	gag-pol polyprotein [Solanum lycopersicum]	­	3.1279	­
Novel02530	gag-pol polyprotein [Solanum lycopersicum]	­	2.2863	­
Novel02535	PREDICTED: zinc finger MYM-type protein 1-like [Solanum tuberosum]	­	­	-4.3933
Novel02541	-//-	­	3.6148	­
Novel02543	-//-	­	5.0775	­
Novel02545	PREDICTED: uncharacterized protein LOC104093915 [Nicotiana tomentosiformis]>gi|697178121|ref|XP_009598039.1| PREDICTED: uncharacterized protein LOC104093915 [Nicotiana tomentosiformis]	­	Inf	­
Novel02547	PREDICTED: uncharacterized protein LOC102581575, partial [Solanum tuberosum]	­	3.9193	­
Novel02551	-//-	­	Inf	­
Novel02552	PREDICTED: uncharacterized protein LOC104646563 [Solanum lycopersicum]	1.8589	­	­
Novel02553	hypothetical protein CISIN_1g0366582mg, partial [Citrus sinensis]	-1.7895	­	6.2841
Novel02555	AGO1-2, partial [Nicotiana benthamiana]	-2.4721	­	-3.3745
Novel02556	PREDICTED: adenylate isopentenyltransferase 5, chloroplastic-like [Solanum lycopersicum]	­	Inf	­
Novel02559	PREDICTED: uncharacterized protein LOC101261775 [Solanum lycopersicum]	­	­	1.603
Novel02560	-//-	­	4.78	­
Novel02563	-//-	­	Inf	­
Novel02564	-//-	­	Inf	-3.7759
Novel02565	-//-	­	­	-4.0501
Novel02566	-//-	­	­	-2.1861
Novel02575	copia-type polyprotein [Glycine max]>gi|225016157|gb|ACN78980.1| copia-type polyprotein [Glycine max]	­	­	2.4508
Novel02577	PREDICTED: uncharacterized protein LOC104244896 [Nicotiana sylvestris]	­	­	-2.7897
Novel02580	PREDICTED: uncharacterized protein LOC104648894 [Solanum lycopersicum]	­	5.9029	­
Novel02581	-//-	­	6.5064	­
Novel02582	PREDICTED: agamous-like MADS-box protein AGL62 [Solanum lycopersicum]	­	3.4786	­
Novel02585	PREDICTED: F-box/kelch-repeat protein At3g23880-like [Solanum tuberosum]	­	Inf	­
Novel02587	-//-	­	­	-2.8769
Novel02588	-//-	-4.9835	-6.1531	­
Novel02591	-//-	­	Inf	­
Novel02592	-//-	­	5.6045	­
Novel02593	-//-	­	2.4888	­
Novel02594	-//-	­	5.9975	­
Novel02600	PREDICTED: uncharacterized protein LOC104649120 [Solanum lycopersicum]	1.1313	­	­
Novel02601	-//-	­	Inf	­
Novel02602	copia-type polyprotein [Glycine max]>gi|225016157|gb|ACN78980.1| copia-type polyprotein [Glycine max]	­	­	2.1327
Novel02603	-//-	-1.7913	­	­
Novel02605	PREDICTED: uncharacterized protein LOC104224249 [Nicotiana sylvestris]	­	5.9035	­
Novel02606	-//-	­	6.9868	­
Novel02607	-//-	1.5242	­	­
Novel02609	-//-	Inf	­	­
Novel02611	PREDICTED: uncharacterized protein LOC104114364 [Nicotiana tomentosiformis]	2.4647	­	­
Novel02612	-//-	Inf	4.5428	­
Novel02613	PREDICTED: F-box/LRR-repeat protein 14-like isoform X3 [Solanum lycopersicum]	­	Inf	­
Novel02614	-//-	­	-6.6039	­
Novel02618	PREDICTED: uncharacterized protein LOC104225100 [Nicotiana sylvestris]	3.2471	­	­
Novel02622	PREDICTED: uncharacterized protein LOC104648891 [Solanum lycopersicum]	4.8561	2.1611	­
Novel02624	PREDICTED: uncharacterized protein LOC104645052 [Solanum lycopersicum]	­	Inf	­
Novel02625	PREDICTED: uncharacterized protein LOC104099212 [Nicotiana tomentosiformis]	6.1162	-2.991	­
Novel02628	PREDICTED: zinc finger BED domain-containing protein RICESLEEPER 2-like [Nicotiana sylvestris]	­	2.8726	­
Novel02630	-//-	­	4.6127	­
Novel02635	-//-	5.3684	­	­
Novel02636	PREDICTED: uncharacterized protein LOC101259378 [Solanum lycopersicum]	­	Inf	­
Novel02641	PREDICTED: uncharacterized protein At2g29880-like [Solanum tuberosum]	1.4274	­	­
Novel02643	PREDICTED: uncharacterized protein LOC102584236 [Solanum tuberosum]	-2.8895	­	­
Novel02645	hypothetical protein STB1_57t00015 [Solanum tuberosum]	­	-2.1068	­
Novel02646	-//-	­	Inf	­
Novel02651	hypothetical protein MTR_0030s0430 [Medicago truncatula]	­	8.7142	­
Novel02653	-//-	­	2.3269	-3.723
Novel02654	-//-	­	4.4529	­
Novel02655	-//-	2.2734	­	­
Novel02656	-//-	­	1.667	­
Novel02657	PREDICTED: ABC transporter G family member 9-like [Solanum lycopersicum]	-6.3834	­	­
Novel02659	-//-	­	Inf	­
Novel02660	-//-	­	Inf	-3.4363
Novel02662	PREDICTED: uncharacterized protein LOC104649302 [Solanum lycopersicum]	­	­	-4.3511
Novel02665	-//-	­	5.691	­
Novel02670	-//-	­	5.4817	­
Novel02671	-//-	­	­	-1.7705
Novel02680	hypothetical protein VITISV_041663 [Vitis vinifera]	­	-6.3277	­
Novel02682	-//-	­	4.3711	­
Novel02688	-//-	­	Inf	­
Novel02695	-//-	­	8.7336	­
Novel02699	Retrovirus-related Pol polyprotein from transposon TNT 1-94, partial [Glycine soja]	-2.6542	­	­
Novel02702	PREDICTED: uncharacterized protein LOC104226453 [Nicotiana sylvestris]	-1.3289	­	­
Novel02703	PREDICTED: RNA polymerase II subunit 5-mediating protein homolog [Solanum lycopersicum]	­	-2.3597	­
Novel02706	-//-	Inf	­	­
Novel02708	-//-	­	2.1757	­
Novel02709	PREDICTED: zinc finger protein ZAT11-like [Solanum lycopersicum]	­	-2.8342	­
Novel02710	PREDICTED: LOW QUALITY PROTEIN: MYB-like transcription factor ETC1 [Solanum lycopersicum]	-3.7628	-9.3419	­
Novel02711	-//-	­	­	-2.9989
Novel02712	PREDICTED: NAC transcription factor 29-like [Solanum lycopersicum]	Inf	­	­
Novel02713	PREDICTED: uncharacterized protein LOC104090069 [Nicotiana tomentosiformis]	-2.9943	­	­
Novel02714	hypothetical protein MTR_004s0038 [Medicago truncatula]	­	3.279	­
Novel02717	-//-	Inf	­	­
Novel02718	PREDICTED: uncharacterized protein LOC101249572 [Solanum lycopersicum]	­	3.0237	­
Novel02719	Putative hAT family dimerisation domain containing protein, identical [Solanum demissum]	1.617	­	­
Novel02725	-//-	­	3.2398	­
Novel02731	-//-	­	Inf	-4.7267
Novel02732	PREDICTED: uncharacterized protein LOC101267924 [Solanum lycopersicum]	1.4401	­	­
Novel02733	PREDICTED: uncharacterized protein LOC104238338 [Nicotiana sylvestris]	­	2.7155	­
Novel02735	hypothetical protein VITISV_010042 [Vitis vinifera]	­	Inf	­
Novel02736	PREDICTED: F-box-like/WD repeat-containing protein TBL1XR1 [Solanum lycopersicum]	­	Inf	­
Novel02738	-//-	­	-4.5798	­
Novel02739	-//-	1.4367	­	­
Novel02743	-//-	­	7.6034	­
Novel02746	-//-	­	Inf	­
Novel02751	Uncharacterized protein TCM_026511 [Theobroma cacao]>gi|508719370|gb|EOY11267.1| Uncharacterized protein TCM_026511 [Theobroma cacao]	­	Inf	­
Novel02753	-//-	1.3046	­	­
Novel02755	-//-	­	Inf	­
Novel02757	gag-pol polyprotein [Solanum lycopersicum]	­	6.4176	­
Novel02762	PREDICTED: uncharacterized protein LOC101263890 [Solanum lycopersicum]	­	4.7851	­
Novel02763	-//-	­	3.4593	­
Novel02765	PREDICTED: uncharacterized protein LOC102595210 [Solanum tuberosum]	­	-2.537	­
Novel02768	-//-	­	­	-1.8226
Novel02769	Integrase, catalytic region; Zinc finger, CCHC-type; Peptidase aspartic, catalytic [Medicago truncatula]	Inf	­	­
Novel02772	PREDICTED: uncharacterized protein LOC102585659 [Solanum tuberosum]	­	Inf	­
Novel02776	-//-	1.996	­	­
Novel02777	PREDICTED: protein ATAF2-like [Sesamum indicum]	-1.7775	­	­
Novel02779	uncharacterized protein LOC102577703 [Solanum tuberosum]>gi|83284013|gb|ABC01914.1| unknown [Solanum tuberosum]	­	Inf	­
Novel02780	-//-	­	3.1649	­
Novel02781	-//-	­	­	2.6294
Novel02782	-//-	­	Inf	-3.593
Novel02784	PREDICTED: uncharacterized protein LOC104235364 [Nicotiana sylvestris]	3.0591	­	­
Novel02785	PREDICTED: uncharacterized protein LOC103491890 [Cucumis melo]	­	1.9104	­
Novel02786	-//-	­	3.5634	-3.7841
Novel02787	Ulp1 protease family, C-terminal catalytic domain containing protein [Solanum demissum]	­	5.2103	­
Novel02788	PREDICTED: serine/threonine-protein kinase HT1-like [Solanum tuberosum]	Inf	-7.6534	­
Novel02789	gag-pol polyprotein [Solanum lycopersicum]	­	Inf	­
Novel02793	PREDICTED: uncharacterized protein LOC101249572 [Solanum lycopersicum]	­	Inf	­
Novel02794	-//-	­	3.9181	­
Novel02797	-//-	1.9472	-2.1707	­
Novel02802	-//-	1.9364	­	­
Novel02804	PREDICTED: uncharacterized protein LOC104646565 isoform X1 [Solanum lycopersicum]	1.6359	­	­
Novel02805	PREDICTED: uncharacterized protein LOC104648891 [Solanum lycopersicum]	4.4224	2.6605	­
Novel02806	-//-	1.632	­	­
Novel02807	-//-	-5.0357	­	­
Novel02809	PREDICTED: uncharacterized protein LOC104645031 [Solanum lycopersicum]	­	Inf	­
Novel02813	PREDICTED: uncharacterized mitochondrial protein AtMg00810-like [Glycine max]	1.4909	­	­
Novel02817	-//-	-5.7896	Inf	-2.5082
Novel02819	PREDICTED: uncharacterized protein LOC104648910 [Solanum lycopersicum]	­	5.6319	­
Novel02820	PREDICTED: uncharacterized protein LOC101254070 [Solanum lycopersicum]	­	6.4289	­
Novel02821	PREDICTED: uncharacterized protein LOC104235806 [Nicotiana sylvestris]	Inf	-6.7714	­
Novel02822	PREDICTED: uncharacterized protein At1g15400 [Solanum lycopersicum]	4.7762	4.598	2.0815
Novel02825	PREDICTED: uncharacterized protein LOC101251756 [Solanum lycopersicum]	3.4193	­	­
Novel02826	-//-	­	5.1171	­
Novel02827	PREDICTED: uncharacterized protein LOC101267084 [Solanum lycopersicum]	­	-4.2512	­
Novel02828	transposon protein, putative, CACTA, En/Spm sub-class [Oryza sativa Japonica Group]	-1.2381	­	-1.6496
Novel02829	PREDICTED: uncharacterized protein LOC101248900 [Solanum lycopersicum]	­	6.5611	­
Novel02831	-//-	-1.619	­	­
Novel02832	hypothetical protein MTR_0030s0380 [Medicago truncatula]	­	3.1638	­
Novel02833	NB-ARC domain containing protein [Solanum demissum]>gi|113205207|gb|AAT39950.2| NB-ARC domain containing protein [Solanum demissum]	­	2.6157	­
Novel02834	PREDICTED: uncharacterized protein LOC104646769 [Solanum lycopersicum]	­	-3.0777	­
Novel02835	-//-	­	­	-4.4787
Novel02836	PREDICTED: uncharacterized protein LOC105797604 [Gossypium raimondii]	­	Inf	­
Novel02838	-//-	-1.5226	­	­
Novel02839	-//-	­	­	-6.1333
Novel02843	putative polyprotein [Solanum habrochaites]	2.1735	­	­
Novel02844	PREDICTED: uncharacterized protein LOC104646012 [Solanum lycopersicum]	-1.5681	­	-3.6424
Novel02847	PREDICTED: uncharacterized protein LOC104239426 [Nicotiana sylvestris]	­	Inf	­
Novel02848	-//-	­	2.9765	-1.7028
Novel02849	-//-	Inf	­	­
Novel02862	-//-	­	­	-3.632
Novel02867	-//-	­	­	-2.9932
Novel02869	-//-	­	Inf	­
Novel02876	-//-	1.7525	­	­
Novel02877	PREDICTED: uncharacterized protein LOC104221948 [Nicotiana sylvestris]	­	2.4621	-1.92
Novel02879	hypothetical protein MTR_0030s0430 [Medicago truncatula]	-1.3273	­	­
Novel02880	-//-	­	5.2506	­
Novel02881	PREDICTED: uncharacterized protein LOC101247219 [Solanum lycopersicum]	1.5528	­	­
Novel02885	-//-	­	­	-5.4589
Novel02887	PREDICTED: uncharacterized protein LOC104646017 [Solanum lycopersicum]	­	Inf	­
Novel02888	-//-	­	Inf	­
Novel02889	-//-	­	Inf	-4.1391
Novel02892	-//-	­	3.8049	­
Novel02893	-//-	­	Inf	­
Novel02894	PREDICTED: uncharacterized protein LOC104220864 [Nicotiana sylvestris]	­	­	-1.2611
Novel02900	PREDICTED: titin-like [Solanum tuberosum]	­	­	-2.8496
Novel02901	-//-	­	2.2378	­
Novel02903	-//-	-1.9279	­	­
Novel02904	PREDICTED: uncharacterized protein LOC104232850, partial [Nicotiana sylvestris]	3.4636	4.8316	­
Novel02905	PREDICTED: uncharacterized protein LOC101263890 [Solanum lycopersicum]	­	4.0156	­
Novel02907	PREDICTED: serine/threonine-protein kinase HT1-like [Solanum tuberosum]	Inf	-8.2076	­
Novel02908	Ulp1 protease family, C-terminal catalytic domain containing protein [Solanum demissum]	­	7.1938	­
Novel02910	-//-	­	5.8525	­
Novel02912	hypothetical protein MTR_004s0038 [Medicago truncatula]	­	Inf	­
Novel02914	-//-	­	Inf	­
Novel02917	-//-	­	Inf	­
Novel02918	-//-	­	Inf	­
Novel02920	PREDICTED: uncharacterized protein LOC101258044 isoform X1 [Solanum lycopersicum]	1.5554	1.9119	­
Novel02922	-//-	Inf	­	­
Novel02927	PREDICTED: uncharacterized protein LOC101263294 [Solanum lycopersicum]	­	­	-2.7045
Novel02930	-//-	­	2.1282	­
Novel02932	PREDICTED: alpha-ketoglutarate-dependent dioxygenase alkB homolog 3-like [Solanum tuberosum]	1.1213	­	­
Novel02934	-//-	-1.9478	­	­
Novel02937	PREDICTED: uncharacterized protein LOC104085226 isoform X1 [Nicotiana tomentosiformis]	Inf	­	­
Solyc00g005840.3	Thioredoxin, putative (AHRD V3.3 *** B9RK57_RICCO)	­	-1.9471	­
Solyc00g005890.3	Leucine-rich repeat (LRR) family protein (AHRD V3.3 --* AT3G19020.2)	-2.0626	­	­
Solyc00g006800.3	transaldolase	­	­	1.4681
Solyc00g006820.3	Major facilitator superfamily protein (AHRD V3.3 *** A0A097PNX1_SOLLC)	­	-3.3021	-3.0906
Solyc00g006850.2	LOW QUALITY:Chalcone synthase 1 (AHRD V3.3 --* CHS1_TRISU)	­	-5.5402	­
Solyc00g006867.1	DNA repair (Rad51) family protein (AHRD V3.3 --* AT2G28560.6)	2.8416	­	­
Solyc00g007010.3	Phosphoinositide phosphatase family protein (AHRD V3.3 *** AT5G66020.1)	­	2.8262	­
Solyc00g007080.3	tail-anchored protein insertion receptor WRB-like protein (AHRD V3.3 *** AT4G16444.1)	-1.6952	­	­
Solyc00g007130.3	Amino acid transporter, putative (AHRD V3.3 *** B9S6V9_RICCO)	1.639	­	­
Solyc00g007190.3	Phosphatase 2C family protein (AHRD V3.3 *-* U5G7W2_POPTR)	­	­	1.4506
Solyc00g007300.3	Leucine-rich repeat-containing protein, putative (AHRD V3.3 *** B9T2K7_RICCO)	-1.4156	-4.3364	-2.8769
Solyc00g008570.2	SPA1-related 2 (AHRD V3.3 --* AT4G11110.1)	­	-2.4269	5.7443
Solyc00g008580.1	UDP-glucosyl transferase 73B5 (AHRD V3.3 --* AT2G15480.2)	­	-2.6612	6.5223
Solyc00g009030.2	Sugar transporter protein 8	4.397	-2.1457	­
Solyc00g009040.3	Polyadenylate-binding protein (AHRD V3.3 *** M1CCI5_SOLTU)	2.2486	1.7366	­
Solyc00g009050.2	UPF0544 protein C5orf45 isogeny (AHRD V3.3 *** A0A151T4T7_CAJCA)	-1.1785	­	­
Solyc00g009060.3	Hypoxanthine-guanine phosphoribosyltransferase (AHRD V3.3 *** AT1G71750.1)	­	-1.4242	­
Solyc00g009070.1	LOW QUALITY:Transmembrane protein, putative (AHRD V3.3 *** G7ZYN0_MEDTR)	­	9.5506	­
Solyc00g009080.3	Late embryogenesis abundant protein, putative (AHRD V3.3 *** A0A072VQC9_MEDTR)	-1.583	­	-1.4969
Solyc00g009110.3	inositol-1,4,5-triphosphate-5-phosphatase 2	1.4382	­	­
Solyc00g009120.3	Short-chain dehydrogenase/reductase family protein (AHRD V3.3 *** D7LXC9_ARALL)	2.5215	­	­
Solyc00g010525.1	Tetratricopeptide repeat (TPR)-like superfamily protein (AHRD V3.3 --* AT5G46400.3)	­	-2.1153	6.0579
Solyc00g011160.2	Glucan endo-1,3-beta-glucosidase, basic vacuolar isoform (AHRD V3.3 --* E13B_HEVBR)	­	­	6.3248
Solyc00g011890.3	L-arabinokinase (AHRD V3.3 *** ARAK_ARATH)	1.5195	1.7813	­
Solyc00g020540.2	Aminotransferase-like protein (AHRD V3.3 *-* Q6EQM2_ORYSJ)	­	9.1632	1.4885
Solyc00g022107.1	Ribosomal protein L2 (AHRD V3.3 *** A0A142I0Z9_NICSY)	1.0781	­	­
Solyc00g024150.3	Transcriptional coactivator/pterin dehydratase (AHRD V3.3 *** AT5G51110.1)	­	-2.1703	­
Solyc00g026160.3	Ferric reductase oxidase (AHRD V3.3 *** V9HYU8_MANES)	­	3.0428	­
Solyc00g027770.3	Pectinesterase (AHRD V3.3 *** A0A0V0I597_SOLCH)	1.4268	­	­
Solyc00g030000.1	LOW QUALITY:Cellulose synthase (AHRD V3.3 *** A0A118J5T2_CYNCS)	­	6.8007	­
Solyc00g030520.3	Endoplasmic reticulum vesicle transporter protein (AHRD V3.3 *-* AT3G22290.2)	-1.381	­	­
Solyc00g032947.1	Salicylic acid carboxyl methyltransferase (AHRD V3.3 *-* A0A125QZJ1_9ROSI)	­	-7.0667	­
Solyc00g042850.2	GDSL esterase/lipase family (AHRD V3.3 *-* A0A151SCS9_CAJCA)	4.6252	­	­
Solyc00g044350.3	EPIDERMAL PATTERNING FACTOR-like protein (AHRD V3.3 *** AT5G10310.2),Pfam:PF17181	-1.1114	-3.2016	­
Solyc00g048515.1	TBP-ASSOCIATED FACTOR 6B (AHRD V3.3 --* AT1G54360.4)	­	4.887	­
Solyc00g049520.2	LOW QUALITY:NAC domain protein 13 (AHRD V3.3 --* AT1G32870.2)	­	-2.2998	-1.616
Solyc00g050430.3	bHLH transcription factor 073	-1.0747	-1.4875	­
Solyc00g052430.3	Cytochrome c biogenesis FC (AHRD V3.3 *** A0A0C5B7H6_9SOLA)	4.0984	­	­
Solyc00g052940.3	WAT1-related protein (AHRD V3.3 *** A0A068UX44_COFCA)	-3.4003	­	-3.2411
Solyc00g056680.1	Alpha/beta-Hydrolases superfamily protein (AHRD V3.3 *** A0A061GB30_THECC)	2.3969	-2.2855	­
Solyc00g058900.2	GDSL esterase/lipase (AHRD V3.3 *** A0A0B2SPC5_GLYSO)	Inf	­	­
Solyc00g059100.3	Transducin/WD40 repeat protein (AHRD V3.3 *-* G7KD13_MEDTR)	-1.3179	­	­
Solyc00g059500.2	aminoalcoholphosphotransferase (AHRD V3.3 *-* AT3G25585.4)	­	2.1487	­
Solyc00g069883.1	senescence-associated family protein (AHRD V3.3 --* AT1G66330.2)	-2.5701	­	­
Solyc00g071180.3	multicystatin	­	-3.4694	-2.4014
Solyc00g072100.3	Retrovirus-related Pol polyprotein from transposon TNT 1-94 (AHRD V3.3 *-* A0A151S5P0_CAJCA)	-1.5013	-1.9585	­
Solyc00g080750.3	Plastid movement impaired protein (AHRD V3.3 *** A0A072VEV4_MEDTR)	1.5201	5.2235	2.6063
Solyc00g082150.3	kinesin light chain I2I isoform	-1.0245	­	­
Solyc00g091170.3	P-loop containing nucleoside triphosphate hydrolases superfamily protein (AHRD V3.3 *** A0A061DYZ4_THECC)	-1.3881	-2.1754	­
Solyc00g094020.2	LOW QUALITY:V-type proton ATPase catalytic subunit A (AHRD V3.3 --* VATA_ARATH)	-2.4119	­	­
Solyc00g096060.2	LOW QUALITY:Apyrase (AHRD V3.3 *-* APY_SOLTU)	­	Inf	­
Solyc00g097960.2	Heavy metal transport/detoxification superfamily protein (AHRD V3.3 --* AT4G27590.1)	-1.118	­	­
Solyc00g099580.2	Homeobox-leucine zipper family protein (AHRD V3.3 *-* B9GU68_POPTR)	-1.1536	-2.4054	­
Solyc00g104940.1	BAX inhibitor 1 (AHRD V3.3 *-* AT5G47120.1)	­	-4.9066	­
Solyc00g117450.2	Lateral root primordium protein-related, putative (AHRD V3.3 *-* A0A061DFV6_THECC)	­	-5.5812	­
Solyc00g125275.1	Ulp1 protease family, C-terminal catalytic domain containing protein (AHRD V3.3 *-* Q60D46_SOLDE)	­	Inf	­
Solyc00g125990.2	NADH dehydrogenase subunit 2 (AHRD V3.3 *-* A0A1C9I9Q6_9ROSI)	1.6633	­	­
Solyc00g127670.2	membrane protein (AHRD V3.3 *** AT1G26180.1)	­	-1.6285	­
Solyc00g127870.3	Phosphatidylinositol N-acetylglucosaminyltransferase subunit P (AHRD V3.3 *** A0A0B2SS56_GLYSO)	-1.2494	­	­
Solyc00g136260.1	RING/U-box superfamily protein (AHRD V3.3 *** A0A061FKT7_THECC)	2.184	­	­
Solyc00g136560.3	Alkyl transferase (AHRD V3.3 *** K7X479_SOLLC)	3.9181	6.1304	3.4221
Solyc00g141565.1	Retrovirus-related Pol polyprotein from transposon 297 (AHRD V3.3 *-* A0A151UCY0_CAJCA)	­	-4.1297	­
Solyc00g145170.2	Proteinase inhibitor II (AHRD V3.3 *** Q3S493_SOLTU)	2.236	­	-7.0358
Solyc00g153680.1	Protein kinase (AHRD V3.3 *-* Q9FDV6_FAGSY)	­	Inf	­
Solyc00g156980.3	Glucose-methanol-choline (GMC) oxidoreductase family protein (AHRD V3.3 *-* AT1G72970.2)	-3.2116	-9.4742	­
Solyc00g157087.1	Proteinase inhibitor II (AHRD V3.3 *-* B3F0C1_TOBAC)	Inf	­	­
Solyc00g160780.2	LOW QUALITY:BnaA03g08910D protein (AHRD V3.3 --* A0A078DNF4_BRANA)	-2.4071	-4.7322	­
Solyc00g164680.2	ABC transporter G family member (AHRD V3.3 *-* A0A0K9NWI5_ZOSMR)	1.9312	­	­
Solyc00g171710.2	F-box family protein (AHRD V3.3 *** B9GK04_POPTR)	Inf	6.9556	­
Solyc00g171810.3	ATP synthase subunit a (AHRD V3.3 *** A0A075VV97_CAPAN)	3.9957	­	­
Solyc00g203660.2	Ribulose bisphosphate carboxylase large chain (AHRD V3.3 *-* RBL_SOLBU)	­	-2.7081	­
Solyc00g207960.1	LOW QUALITY:ZF-HD homeobox protein (AHRD V3.3 --* A0A0B2PG51_GLYSO)	­	Inf	­
Solyc00g209460.2	GDSL esterase/lipase (AHRD V3.3 *-* A0A0B2QVH8_GLYSO)	2.8704	­	­
Solyc00g215560.2	glycosyl hydrolase family 10 protein / carbohydrate-binding domain-containing protein (AHRD V3.3 --* AT1G10050.3)	1.8923	1.7078	­
Solyc00g217960.1	LOW QUALITY:RING/U-box superfamily protein (AHRD V3.3 *-* AT1G49200.1)	1.3323	1.7711	­
Solyc00g226760.1	Sulfotransferase (AHRD V3.3 *** K4D8Q6_SOLLC)	4.2017	­	­
Solyc00g227860.1	UDP-glycosyltransferase (AHRD V3.3 *** A0A165XS50_DAUCA)	-1.2616	-1.9799	-1.6027
Solyc00g255510.1	LOW QUALITY:NAC domain-containing protein (AHRD V3.3 *-* A0A059ZXJ2_BOENI)	6.0859	­	­
Solyc00g257110.3	Plasma membrane ATPase (AHRD V3.3 *** M1AUY5_SOLTU)	3.5375	12.695	­
Solyc00g272810.1	Tyramine N-feruloyltransferase 4/11, putative (AHRD V3.3 *** B9T0B8_RICCO)	­	3.517	­
Solyc00g273110.2	DNA ligase 4 (AHRD V3.3 --* H6URY6_NICBE)	1.5881	­	­
Solyc00g294237.1	carboxyl-terminal peptidase (DUF239) (AHRD V3.3 *-* AT5G18460.1)	-2.637	­	­
Solyc00g322635.1	MLP-like protein 28 (AHRD V3.3 *** AT1G70830.2)	-3.1522	-3.3619	­
Solyc01g005000.3	Glutamate decarboxylase (AHRD V3.3 *** B1Q3F2_SOLLC)	-1.5732	2.1275	­
Solyc01g005080.3	microtubule-associated protein 65-7 (AHRD V3.3 *** AT1G14690.2)	­	-1.4179	1.9387
Solyc01g005100.3	2-oxoglutarate (2OG) and Fe(II)-dependent oxygenase superfamily protein (AHRD V3.3 *** AT1G68080.1)	1.1694	­	­
Solyc01g005120.3	Xyloglucan endotransglucosylase/hydrolase (AHRD V3.3 *** K4AS79_SOLLC)	­	-2.4304	2.9385
Solyc01g005130.2	Zinc finger protein, putative (AHRD V3.3 *** B9SNH3_RICCO)	1.7528	­	­
Solyc01g005140.3	Cytochrome b561, eukaryote (AHRD V3.3 *** A0A124SAW4_CYNCS)	2.5336	5.6696	­
Solyc01g005160.3	Avr9/Cf-9 rapidly elicited protein 1	­	-5.4612	­
Solyc01g005210.3	Trehalose-phosphate synthase 6 (AHRD V3.3 *** W8Q024_CAMSI)	1.2723	­	­
Solyc01g005220.3	MACPF domain-containing protein (AHRD V3.3 *** A0A0B2Q4M6_GLYSO)	3.8069	­	­
Solyc01g005260.3	Sec14p-like phosphatidylinositol transfer family protein (AHRD V3.3 *** AT1G14820.3)	­	-3.1083	­
Solyc01g005280.3	Sec14p-like phosphatidylinositol transfer family protein (AHRD V3.3 *** AT1G14820.3)	-1.7113	-7.9599	­
Solyc01g005290.3	Sec14p-like phosphatidylinositol transfer family protein (AHRD V3.3 *-* AT1G14820.3)	1.0996	-2.7804	­
Solyc01g005295.1	Sec14p-like phosphatidylinositol transfer family protein (AHRD V3.3 *-* AT1G14820.3)	­	-2.6531	­
Solyc01g005300.3	Flavin-binding kelch domain F box protein (AHRD V3.3 *** A0A088AWQ7_SOYBN)	1.4905	­	­
Solyc01g005340.3	Ankyrin repeat family protein (AHRD V3.3 *** B9HW17_POPTR)	1.1273	­	­
Solyc01g005360.3	S-adenosyl-L-methionine-dependent methyltransferase superfamily protein (AHRD V3.3 *** AT5G37990.1)	­	7.7284	-2.1088
Solyc01g005410.3	Caleosin-related family protein (AHRD V3.3 *** AT1G70680.1)	3.3943	5.4407	2.133
Solyc01g005420.2	LOW QUALITY:Calcium-dependent lipid-binding (CaLB domain) family protein (AHRD V3.3 --* AT4G15740.1)	­	3.3717	­
Solyc01g005430.3	UBX domain-containing protein (AHRD V3.3 *** A0A0K9Q356_ZOSMR)	1.5312	2.0949	­
Solyc01g005460.3	Dynein light chain (AHRD V3.3 *** W9T250_9ROSA)	-1.4384	-3.0758	­
Solyc01g005470.3	PLANT CADMIUM RESISTANCE 2 (AHRD V3.3 *** AT1G14870.1)	­	­	-3.3238
Solyc01g005510.3	L-ascorbate oxidase homolog (AHRD V3.3 *** ASOL_TOBAC)	­	13.645	­
Solyc01g005520.3	Tetratricopeptide repeat containing protein (AHRD V3.3 *** M4Q9V8_TRIMO)	­	-2.1832	­
Solyc01g005530.3	nuclear polyadenylated RNA-binding protein (AHRD V3.3 *** AT3G13480.2)	­	-2.6993	­
Solyc01g005550.3	carboxyl-terminal peptidase (DUF239) (AHRD V3.3 *** AT2G44210.1)	­	-2.7126	­
Solyc01g005590.2	Arabinogalactan peptide 14 (AHRD V3.3 *** A0A151TQT2_CAJCA)	-2.2975	-3.1715	­
Solyc01g005620.3	oxoglutarate/malate translocator	-1.0926	­	-1.0755
Solyc01g005650.2	RING/U-box superfamily protein (AHRD V3.3 *** AT1G05890.1)	Inf	­	­
Solyc01g005680.3	Cytokinin riboside 5'-monophosphate phosphoribohydrolase (AHRD V3.3 *** K4ASD4_SOLLC)	­	-4.9778	­
Solyc01g005800.3	calmodulin-binding family protein (AHRD V3.3 *** AT3G13600.2)	2.4723	­	­
Solyc01g005830.3	Glucan endo-1,3-beta-glucosidase, putative (AHRD V3.3 *-* B9T1E3_RICCO)	-1.9437	-2.8846	-1.6449
Solyc01g005865.1	Leucine-rich repeat receptor-like protein kinase family protein (AHRD V3.3 --* AT4G08850.2)	3.0771	­	­
Solyc01g005930.3	Lipase/lipooxygenase, PLAT/LH2 (AHRD V3.3 *** A0A118JU91_CYNCS)	1.0104	­	­
Solyc01g005970.3	F-box/kelch-repeat protein (AHRD V3.3 *** W9S3L7_9ROSA)	­	-1.8252	-1.5875
Solyc01g005980.3	transmembrane protein, putative (Protein of unknown function, DUF538) (AHRD V3.3 *** AT5G19860.1)	­	-2.6597	­
Solyc01g005990.3	Lipid transfer protein (AHRD V3.3 *** A0A072TPI6_MEDTR)	-1.855	-3.1321	-3.0007
Solyc01g006000.3	GPI mannosyltransferase 2 (AHRD V3.3 *** W9S353_9ROSA)	1.1608	­	­
Solyc01g006050.2	LOW QUALITY:Transmembrane protein 45B (AHRD V3.3 *** A0A151U0K4_CAJCA)	­	­	2.3707
Solyc01g006060.3	Dirigent protein (AHRD V3.3 *** K4ASH2_SOLLC)	­	­	2.0878
Solyc01g006070.2	LOW QUALITY:Transmembrane protein 45B (AHRD V3.3 *** A0A151U0K4_CAJCA)	­	-5.0974	­
Solyc01g006080.2	plant/protein (DUF789) (AHRD V3.3 *** AT1G03610.1)	­	5.4821	­
Solyc01g006100.3	cytosine-5 DNA methyltransferase1L	-2.6433	­	­
Solyc01g006130.3	Chaperone protein dnaJ (AHRD V3.3 *** B9GLJ5_POPTR)	­	-2.3167	­
Solyc01g006150.3	Metal tolerance protein (AHRD V3.3 *** D7RJ71_CARPA)	­	­	1.5963
Solyc01g006170.3	rRNA processing protein EBP2 (AHRD V3.3 *** B9ICW5_POPTR)	­	­	-1.7526
Solyc01g006210.3	Non-structural maintenance of chromosomes element 1 (AHRD V3.3 *** A0A118K055_CYNCS)	-1.4475	­	­
Solyc01g006240.3	Mannose-binding lectin superfamily protein (AHRD V3.3 *** AT1G05760.2)	-1.3004	­	­
Solyc01g006290.3	Peroxidase (AHRD V3.3 *** K4ASJ5_SOLLC)	5.3736	­	­
Solyc01g006320.3	Late embryogenesis abundant (LEA) hydroxyproline-rich glycoprotein family (AHRD V3.3 *** AT3G20600.1)	-4.7379	-4.2431	­
Solyc01g006370.3	Callose synthase (AHRD V3.3 *** K7PRK8_MAIZE)	-1.4017	-2.1083	­
Solyc01g006380.2	U-box domain-containing protein (AHRD V3.3 *** B6V8G2_HELAN)	­	-3.4028	­
Solyc01g006390.2	LOW QUALITY:Extensin-like protein (AHRD V3.3 *** Q9XG52_SOLLC)	-2.7274	-5.5767	­
Solyc01g006400.3	Extensin-like protein (AHRD V3.3 *** O49946_SOLTU)	­	-7.6826	-5.4191
Solyc01g006410.3	LOW QUALITY:Cysteine-rich extensin-like protein (AHRD V3.3 *** Q08198_TOBAC)	­	Inf	­
Solyc01g006430.3	Fatty acid desaturase (AHRD V3.3 *** M4QSE6_9ERIC)	­	2.1561	­
Solyc01g006440.2	Major facilitator superfamily protein (AHRD V3.3 *** A0A061GSQ4_THECC)	6.7622	­	­
Solyc01g006450.3	Enoyl reductase (AHRD V3.3 *** P93062_BRANA)	-1.6054	-1.8162	-1.4491
Solyc01g006460.2	Non-structural maintenance of chromosome element 4 (AHRD V3.3 *** A0A1D1XPL1_9ARAE)	Inf	3.1059	­
Solyc01g006530.2	Serine/threonine-protein kinase (AHRD V3.3 *** K4ASL8_SOLLC)	­	-2.1966	­
Solyc01g006540.3	lipoxygenase C	-2.6396	-2.9753	­
Solyc01g006560.3	Lipoxygenase (AHRD V3.3 *** C0KKU8_SOLLC)	­	2.0538	­
Solyc01g006580.3	2-oxoglutarate-dependent dioxygenase-related family protein (AHRD V3.3 *** B9GL08_POPTR)	-4.5377	­	­
Solyc01g006610.2	2-oxoglutarate-dependent dioxygenase-related family protein (AHRD V3.3 *** B9GL08_POPTR)	Inf	­	­
Solyc01g006630.3	Oxidoreductase, putative (AHRD V3.3 *** B9RI76_RICCO)	­	­	-1.5982
Solyc01g006660.2	Subtilisin-like protease (AHRD V3.3 *** A0A0B2PIS0_GLYSO)	1.01	­	­
Solyc01g006690.3	DNA double-strand break repair rad50 ATPase (AHRD V3.3 *** A0A061GZ54_THECC)	­	-1.869	­
Solyc01g006720.3	ABC transporter family protein (AHRD V3.3 *** B9IIG9_POPTR)	1.2294	­	2.3865
Solyc01g006730.3	Calcium-dependent protein kinase (AHRD V3.3 *** H6UM43_TOBAC)	1.6347	3.4666	­
Solyc01g006735.1	LOW QUALITY:Invertase/pectin methylesterase inhibitor family protein (AHRD V3.3 --* B9MVC0_POPTR)	­	12.764	­
Solyc01g006750.2	LOW QUALITY:RNAhelicase-like 8 (AHRD V3.3 --* AT4G00660.2)	­	Inf	­
Solyc01g006780.3	LOW QUALITY:Nitrate reductase [NADH] 1 (AHRD V3.3 --* NIA1_PHAVU)	-1.4904	3.1794	­
Solyc01g006790.2	BnaAnng41820D protein (AHRD V3.3 *** A0A078K412_BRANA)	-1.5839	3.4319	­
Solyc01g006825.1	Fasciclin-like arabinogalactan protein 17 (AHRD V3.3 *** FLA17_ARATH)	-1.3001	-3.5223	-2.4177
Solyc01g006830.3	TPX2 (targeting protein for Xklp2) protein family (AHRD V3.3 *** AT2G35880.3)	­	-1.6597	­
Solyc01g006840.3	Calcium-dependent protein kinase, putative (AHRD V3.3 *** B9RL17_RICCO)	­	5.262	­
Solyc01g006880.3	Histone-lysine N-methyltransferase (AHRD V3.3 *-* A0A0K9P7Q5_ZOSMR)	1.1721	­	­
Solyc01g006940.3	RNA-binding (RRM/RBD/RNP motifs) family protein (AHRD V3.3 *** AT2G37220.1)	-1.0495	-2.9938	-1.5957
Solyc01g006980.3	Malonyl-CoA:Acyl carrier protein transacylase (AHRD V3.3 *** M9PMR7_LINUS)	-1.0542	­	­
Solyc01g007070.3	BEL1-like homeodomain protein 1 (AHRD V3.3 *** A0A151SQ36_CAJCA)	1.3643	­	1.0748
Solyc01g007130.3	Receptor-like protein kinase (AHRD V3.3 *** Q58JF6_SOLPI)	­	-1.8155	­
Solyc01g007150.3	Coatomer subunit beta (AHRD V3.3 *** K4AST1_SOLLC)	-1.0054	­	­
Solyc01g007160.3	N-acetyltransferase ESCO2 (AHRD V3.3 *** A0A1D1YG22_9ARAE)	-2.5475	­	­
Solyc01g007170.3	C2 calcium/lipid-binding plant phosphoribosyltransferase family protein (AHRD V3.3 *** AT3G03680.1)	-2.1698	­	­
Solyc01g007190.3	LOW QUALITY:UvrABC system protein A (AHRD V3.3 *** A0A1D1YSC2_9ARAE)	1.2771	­	­
Solyc01g007220.3	Late embryogenesis abundant (LEA) hydroxyproline-rich glycoprotein family (AHRD V3.3 *** AT3G52470.1)	1.9583	­	­
Solyc01g007230.3	Late embryogenesis abundant (LEA) hydroxyproline-rich glycoprotein family, putative (AHRD V3.3 *** A0A061F1P4_THECC)	­	-1.3498	­
Solyc01g007265.1	Cytokinin riboside 5'-monophosphate phosphoribohydrolase (AHRD V3.3 *-* M1BCW3_SOLTU)	­	-1.6067	­
Solyc01g007740.3	2-Cys peroxiredoxin 2	-1.1621	-2.3764	­
Solyc01g007800.3	ovate family protein 2	-2.0498	­	­
Solyc01g007810.1	LOW QUALITY:ovate family protein 3	-2.6052	-7.6629	­
Solyc01g007830.2	Condensin complex subunit 2 (AHRD V3.3 --* CND2_ARATH)	­	1.7506	­
Solyc01g007850.2	Pentatricopeptide repeat superfamily protein, putative (AHRD V3.3 *** A0A061F6E7_THECC)	­	­	2.7587
Solyc01g007870.3	E3 ubiquitin-protein ligase (AHRD V3.3 *** AT3G11600.1)	­	­	-4.8418
Solyc01g007890.2	Zinc finger protein, putative (AHRD V3.3 *-* B9S7A8_RICCO)	­	-2.0097	­
Solyc01g007910.3	succinyl-CoA ligase alpha 1 subunit	-1.9658	­	­
Solyc01g007930.3	F-box family protein (AHRD V3.3 *** AT1G70590.1)	1.6493	­	­
Solyc01g007940.3	Alanine aminotransferase 2 (AHRD V3.3 *** A0A151TGW4_CAJCA)	­	8.6712	­
Solyc01g007955.1	alpha/beta-Hydrolases superfamily protein (AHRD V3.3 *** AT1G10740.4)	­	-2.5911	­
Solyc01g008010.3	OBP32pep protein, putative (Domain of unknown function DUF220) (AHRD V3.3 *** AT1G23600.1)	­	­	1.3656
Solyc01g008050.3	Trichome birefringence-like 27 (AHRD V3.3 *** A0A061E629_THECC)	­	6.0543	­
Solyc01g008100.3	Transferase, transferring glycosyl groups, putative (AHRD V3.3 *** B9RG20_RICCO)	­	-2.433	-1.4201
Solyc01g008110.3	Cytochrome P450 (AHRD V3.3 *** A0A118JS81_CYNCS)	-1.5141	-1.8892	­
Solyc01g008130.3	electron protein, putative (Protein of unknown function, DUF547) (AHRD V3.3 *-* AT1G43020.1)	-1.7215	­	­
Solyc01g008160.3	Tetratricopeptide repeat-containing family protein (AHRD V3.3 *** B9HVN0_POPTR)	­	-1.9977	­
Solyc01g008180.3	Remorin family protein (AHRD V3.3 *** B9HVM6_POPTR)	­	-2.544	­
Solyc01g008190.3	INO80 complex subunit D-like protein (AHRD V3.3 --* AT2G31600.5)	­	­	1.3885
Solyc01g008220.3	UPF0664 stress-induced protein C29B12.11c (AHRD V3.3 *** A0A0B2PCL5_GLYSO)	1.7577	1.9281	­
Solyc01g008240.3	Sugar transporter protein 9	­	5.993	­
Solyc01g008270.3	Prefoldin subunit 5 (AHRD V3.3 *** B6TVU2_MAIZE)	­	­	-1.1735
Solyc01g008290.3	Dihydroorotate dehydrogenase (quinone), mitochondrial (AHRD V3.3 *** K4AT27_SOLLC)	­	­	-1.7077
Solyc01g008300.2	HXXXD-type acyl-transferase family protein (AHRD V3.3 *** AT3G26040.1)	-2.3376	­	­
Solyc01g008420.3	Protein DETOXIFICATION (AHRD V3.3 *** K4AT40_SOLLC)	-1.4532	­	­
Solyc01g008440.3	Calcium-dependent protein kinase (AHRD V3.3 *** F8V179_HEVBR)	­	2.1003	­
Solyc01g008480.3	Pentatricopeptide repeat-containing protein (AHRD V3.3 *** A0A103YH67_CYNCS)	1.0675	­	­
Solyc01g008520.3	DNA repair XRCC2-like protein (AHRD V3.3 *** A0A0B0P902_GOSAR)	1.0946	­	­
Solyc01g008580.1	LOW QUALITY:Zinc transporter (AHRD V3.3 *-* A0A0K9PJN8_ZOSMR)	­	Inf	­
Solyc01g008590.1	LOW QUALITY:Zinc transporter (AHRD V3.3 *-* A0A0K9PJN8_ZOSMR)	­	Inf	­
Solyc01g008670.3	Cytochrome P450 (AHRD V3.3 *-* Q9AVQ2_SOLTU)	-1.1833	­	­
Solyc01g008780.3	Phospholipase A2 family protein (AHRD V3.3 *** AT4G29070.2)	1.3181	­	­
Solyc01g008790.3	Non specific phospholipase C (AHRD V3.3 *** A0A0K9P3E0_ZOSMR)	-1.5051	-2.7998	-3.2072
Solyc01g008800.2	disease resistance protein (TIR-NBS-LRR class) (AHRD V3.3 *** AT5G17680.1)	1.1053	­	­
Solyc01g008830.2	Ascorbate oxidase (AHRD V3.3 *** X5JRX8_NICBE)	­	­	5.8549
Solyc01g008910.2	Scarecrow-like transcription factor 3 family protein (AHRD V3.3 *** B9HP16_POPTR)	1.3962	­	­
Solyc01g008930.3	AUREA phytochromobilin synthase	­	-2.8314	­
Solyc01g008935.1	Phytochromobilin:ferredoxin oxidoreductase isoform 2 (AHRD V3.3 --* A0A061GUH5_THECC)	­	-3.8542	­
Solyc01g008940.2	LOW QUALITY:ATPase E1-E2 type family protein / haloacid dehalogenase-like hydrolase family protein (AHRD V3.3 --* AT1G54280.3)	­	-3.9683	­
Solyc01g008973.1	ABSCISIC ACID-INSENSITIVE 5-like protein 2 (AHRD V3.3 *-* W9R2G8_9ROSA)	1.3113	­	­
Solyc01g008977.1	BZIP transcription factor (AHRD V3.3 *-* A0A072UF45_MEDTR)	1.145	­	­
Solyc01g009010.3	4-diphosphocytidyl-2-C-methyl-D-erythritol kinase	­	-2.3427	­
Solyc01g009040.3	cyclinB1_4	­	-2.7163	­
Solyc01g009080.3	Zeaxanthin epoxidase, chloroplastic (AHRD V3.3 *** A0A0B0MK82_GOSAR)	-1.9186	-4.5312	-1.8771
Solyc01g009100.3	60S ribosomal protein L30 (AHRD V3.3 *** RL30_LUPLU)	-1.7317	­	-1.1452
Solyc01g009120.3	Histone deacetylase, putative (AHRD V3.3 *** B9RRD2_RICCO)	1.2874	­	­
Solyc01g009170.3	EIL-EIN3/EIL	1.2319	­	2.0651
Solyc01g009245.1	Chlororespiratory reduction 42 (AHRD V3.3 *** A0A0F7J401_9ROSI)	-2.0263	-5.0534	­
Solyc01g009390.3	mRNA-decapping enzyme-like protein (AHRD V3.3 *** A0A0B2REC5_GLYSO)	1.0247	­	­
Solyc01g009430.3	BnaA07g13420D protein (AHRD V3.3 *** A0A078ETL1_BRANA)	2.3039	4.1224	2.0999
Solyc01g009520.3	Ribosomal protein (AHRD V3.3 *** K4ATE8_SOLLC)	­	­	-1.2659
Solyc01g009590.3	Protease inhibitor/seed storage/lipid transfer protein family protein (AHRD V3.3 *** D7MRN6_ARALL)	­	-3.9075	­
Solyc01g009610.3	Peptidyl-prolyl cis-trans isomerase (AHRD V3.3 *** A0A0K9NN67_ZOSMR)	-1.0665	­	-1.4345
Solyc01g009660.2	Low-temperature-induced 65 kDa-like protein (AHRD V3.3 *-* A0A0B0MRR8_GOSAR)	Inf	5.2411	­
Solyc01g009760.3	GRAM domain protein/ABA-responsive-like protein (AHRD V3.3 *** G7KW78_MEDTR)	­	1.751	­
Solyc01g009770.3	ATP-dependent RNA helicase (AHRD V3.3 *** AT2G33510.1)	-1.3685	-1.4204	­
Solyc01g009845.1	DNA-directed RNA polymerase subunit beta (AHRD V3.3 *** A0A1D1YLP0_9ARAE)	-1.0096	­	­
Solyc01g009860.3	NAC domain protein (AHRD V3.3 *** B2ZGQ7_SOYBN)	2.65	5.1107	1.9856
Solyc01g009870.3	Glycerophosphodiester phosphodiesterase, putative (AHRD V3.3 *** B9RM92_RICCO)	1.8393	­	­
Solyc01g009920.2	MORC family CW-type zinc finger protein 4 (AHRD V3.3 *** A0A0B0MF82_GOSAR)	8.2656	1.7265	­
Solyc01g009970.3	catalytic/ hydrolase (AHRD V3.3 *** AT2G35450.1)	-1.2141	-1.4717	­
Solyc01g009990.3	Peptidyl-prolyl cis-trans isomerase (AHRD V3.3 *** K4ATJ4_SOLLC)	-1.0978	-2.3635	­
Solyc01g010050.3	S-adenosylmethionine decarboxylase proenzyme (AHRD V3.3 *** K4ATK0_SOLLC)	­	1.3683	­
Solyc01g010065.1	Retrotransposon protein, putative, Ty3-gypsy subclass (AHRD V3.3 *-* Q10IG2_ORYSJ)	Inf	2.5817	­
Solyc01g010083.1	LOW QUALITY:F-box family protein (AHRD V3.3 *-* AT1G53550.1)	­	-4.137	­
Solyc01g010135.1	basic helix-loop-helix (bHLH) DNA-binding superfamily protein (AHRD V3.3 *** AT1G68920.3)	­	-1.423	­
Solyc01g010150.3	ACT domain-containing protein (AHRD V3.3 *** A0A118JXJ7_CYNCS)	­	-1.4329	1.1377
Solyc01g010180.3	DEA(D/H)-box RNA helicase family protein (AHRD V3.3 --* AT3G61240.2)	­	1.9925	­
Solyc01g010240.3	CRABS CLAW a	-1.987	­	­
Solyc01g010280.3	suppressor SRP40-like protein (AHRD V3.3 *-* AT2G03630.1)	­	4.1848	­
Solyc01g010310.3	Glucan endo-1,3-beta-glucosidase-like protein (AHRD V3.3 *-* A0A0B2R8X2_GLYSO)	­	-5.3238	­
Solyc01g010350.3	Glucose-6-phosphate translocator	­	-3.9144	-6.1811
Solyc01g010360.3	14-3-3 protein, putative (AHRD V3.3 *** B9REF4_RICCO)	­	7.6291	­
Solyc01g010370.3	S-adenosyl-L-methionine-dependent methyltransferases superfamily protein (AHRD V3.3 *** AT1G78240.2)	-1.0669	­	­
Solyc01g010390.3	Beta-glucosidase, putative (AHRD V3.3 *** B9REF8_RICCO)	-1.6922	-2.3581	-2.2358
Solyc01g010410.3	Zinc finger family protein (AHRD V3.3 *** B9HID5_POPTR)	­	2.1716	­
Solyc01g010415.1	Retrovirus-related Pol polyprotein from transposon TNT 1-94 (AHRD V3.3 *-* A0A151RDV9_CAJCA)	­	Inf	­
Solyc01g010430.3	Actin cross-linking protein, putative (AHRD V3.3 *** A0A061E7B5_THECC)	1.7887	­	­
Solyc01g010440.3	glycine-rich protein (AHRD V3.3 *** AT1G27090.1)	1.6665	1.3902	­
Solyc01g010480.3	LOV/LOV protein (AHRD V3.3 *** E3WH16_SOLLC)	­	2.7934	­
Solyc01g010493.1	Dihydroneopterin aldolase 1 (AHRD V3.3 --* FOLB1_ARATH)	­	7.883	­
Solyc01g010500.2	EIN3-binding F-box-like protein (AHRD V3.3 *-* G7I706_MEDTR)	­	8.5218	-2.7482
Solyc01g010530.1	Sugar transporter protein 5	Inf	­	­
Solyc01g010570.3	mucin-like protein (AHRD V3.3 *** AT2G02880.1)	1.0289	­	­
Solyc01g010580.3	40S ribosomal protein S9, putative (AHRD V3.3 *** Q60CZ2_SOLDE)	­	­	-1.0034
Solyc01g010600.3	Homeobox-leucine zipper protein family (AHRD V3.3 *** AT1G69780.1)	-5.0155	­	­
Solyc01g010660.3	Protein kinase (AHRD V3.3 *** Q2HTW4_MEDTR)	1.2015	­	­
Solyc01g010700.3	SNF1-related kinase regulatory subunit gamma 1 (AHRD V3.3 *** G7KB20_MEDTR)	2.43	2.3355	­
Solyc01g010740.3	Pectate lyase (AHRD V3.3 *** K4ATR7_SOLLC)	Inf	­	­
Solyc01g010790.1	LOW QUALITY:F-box family protein (AHRD V3.3 *** AT1G19160.1)	Inf	-1.8235	­
Solyc01g010793.1	LOW QUALITY:F-box family protein (AHRD V3.3 --* D7LVU6_ARALL)	Inf	-2.7444	­
Solyc01g010860.3	sphingoid base hydroxylase 2 (AHRD V3.3 *** AT1G14290.1)	1.3001	­	­
Solyc01g010890.3	Expansin (AHRD V3.3 *** G4XZX4_9GENT)	-2.2759	­	­
Solyc01g010900.3	Cytochrome P450 (AHRD V3.3 *** B2Z9X5_CAPAN)	1.8075	-3.157	­
Solyc01g010910.2	MYB-related transcription factor (AHRD V3.3 *** A0A059PRK4_SALMI)	-1.9915	-3.0929	­
Solyc01g010937.1	LOW QUALITY:BED zinc finger,hAT family dimerization domain (AHRD V3.3 *** A0A061FVD3_THECC)	-5.8287	­	­
Solyc01g010940.3	Transmembrane emp24 domain-containing protein 10 (AHRD V3.3 *** W9SPK8_9ROSA)	-1.0223	­	­
Solyc01g010950.3	MAP kinase kinase kinase 2	1.3795	2.1227	­
Solyc01g010970.3	Argonaute7	­	-1.839	­
Solyc01g011010.3	Phosphatidylinositol 4-phosphate 5-kinase 8 (AHRD V3.3 --* PI5K8_ARATH)	-1.3403	­	-1.3292
Solyc01g011025.1	Concanavalin A-like lectin protein kinase family protein (AHRD V3.3 --* AT2G43700.5)	­	1.681	­
Solyc01g011030.3	RING/U-box superfamily protein (AHRD V3.3 *** AT1G69330.1)	­	1.779	­
Solyc01g011050.3	leucine rich repeat protein	­	12.723	­
Solyc01g011080.3	LOW QUALITY:IQ-domain 32 (AHRD V3.3 --* AT1G19870.2)	1.0716	­	­
Solyc01g011233.1	Retrovirus-related Pol polyprotein from transposon TNT 1-94 (AHRD V3.3 *-* A0A151SR20_CAJCA)	1.4157	­	­
Solyc01g011237.1	LOW QUALITY:Eukaryotic aspartyl protease family protein (AHRD V3.3 *-* AT2G36670.4)	­	-3.6279	­
Solyc01g011415.1	Photosystem II CP47 reaction center protein (AHRD V3.3 *-* PSBB_AMBTC)	­	Inf	­
Solyc01g011490.1	LOW QUALITY:O-acyltransferase WSD1 (AHRD V3.3 *-* W9R027_9ROSA)	­	4.7072	­
Solyc01g011510.3	Aldehyde dehydrogenase (AHRD V3.3 *** K4ATY6_SOLLC)	­	-2.5059	­
Solyc01g014103.1	DNA double-strand break repair rad50 ATPase (AHRD V3.3 *** A0A061GZ54_THECC)	-1.2712	-2.8582	­
Solyc01g014107.1	DNA double-strand break repair rad50 ATPase (AHRD V3.3 *-* A0A061GZ54_THECC)	-1.5915	-3.3331	­
Solyc01g014140.3	Hcr9-OR3A (AHRD V3.3 *-* Q4VSU2_SOLPI)	-2.5528	­	­
Solyc01g014180.3	A20/AN1 zinc finger protein	1.91	­	­
Solyc01g014245.1	Protein kinase superfamily protein (AHRD V3.3 --* AT5G01850.2)	1.3821	­	­
Solyc01g014270.3	LETM1-like protein (AHRD V3.3 --* AT3G11560.4)	1.5015	­	­
Solyc01g014320.3	S-adenosyl-L-methionine-dependent methyltransferases superfamily protein, putative (AHRD V3.3 *** A0A061E9R4_THECC)	­	9.3163	-3.9013
Solyc01g014530.2	LOW QUALITY:Serine/threonine-protein kinase (AHRD V3.3 *-* K7N5H4_SOYBN)	2.2386	­	­
Solyc01g015000.3	3-oxoacyl-[acyl-carrier-protein] synthase (AHRD V3.3 *-* A0A0D2UFH3_GOSRA)	­	5.5429	­
Solyc01g016380.3	Protein trichome birefringence (AHRD V3.3 *-* A0A199UZS9_ANACO)	­	5.1784	­
Solyc01g016390.3	Protein trichome birefringence (AHRD V3.3 *-* TBR_ARATH)	­	8.8295	­
Solyc01g016470.3	60S acidic ribosomal protein P1 (AHRD V3.3 *** B9IDH5_POPTR)	-1.5059	­	-1.6207
Solyc01g016723.1	Retrovirus-related Pol polyprotein from transposon TNT 1-94 (AHRD V3.3 *-* A0A151TG49_CAJCA)	-3.0667	-4.838	­
Solyc01g016970.1	LOW QUALITY:Autophagy protein 5 (AHRD V3.3 --* ATG5_ORYSJ)	3.4634	3.6805	1.6015
Solyc01g017600.3	Transmembrane protein 45B (AHRD V3.3 *** A0A151U0K4_CAJCA)	-1.5271	-4.6911	­
Solyc01g017770.1	LOW QUALITY:F-box family protein (AHRD V3.3 *** AT1G19160.1)	Inf	­	­
Solyc01g017775.1	AT-rich interactive domain protein (AHRD V3.3 --* G7K2M1_MEDTR)	2.3808	4.3914	­
Solyc01g017870.2	low-molecular-weight cysteine-rich 13 (AHRD V3.3 -** AT4G09795.1)	Inf	-7.6792	­
Solyc01g018020.2	Transketolase, putative (AHRD V3.3 *** B9T0B2_RICCO)	1.6769	­	3.4018
Solyc01g020320.3	calmodulin-binding receptor-like cytoplasmic kinase 1 (AHRD V3.3 --* AT5G58940.4)	­	-1.6577	­
Solyc01g020325.1	Mutator-like transposase (AHRD V3.3 *-* Q9XIL4_ARATH)	­	5.1112	­
Solyc01g020360.1	LOW QUALITY:Actin-like ATPase superfamily protein (AHRD V3.3 --* AT1G13180.1)	­	-6.9981	­
Solyc01g020378.1	LOW QUALITY:Calcium-binding EF-hand family protein, putative (AHRD V3.3 *** A0A061FAV4_THECC)	2.5732	­	­
Solyc01g020440.3	Replication factor C subunit 3 (AHRD V3.3 *** RFC3_ARATH)	­	­	-1.2841
Solyc01g021670.3	transmembrane protein, putative (Protein of unknown function, DUF538) (AHRD V3.3 *-* AT5G19860.1)	1.1223	­	­
Solyc01g021675.1	Integrase-type DNA-binding superfamily protein (AHRD V3.3 --* AT4G13040.7)	1.1677	­	­
Solyc01g021720.1	LOW QUALITY:Cysteine/Histidine-rich C1 domain family protein (AHRD V3.3 --* AT5G54050.1)	1.5438	­	­
Solyc01g021730.2	LOW QUALITY:NAC domain-containing protein, putative (AHRD V3.3 *-* B9T476_RICCO)	7.5286	­	­
Solyc01g022750.3	NADH dehydrogenase [ubiquinone] 1 alpha subcomplex subunit 6 (AHRD V3.3 *** A0A1D1XVP9_9ARAE)	-1.4943	­	-1.0776
Solyc01g028800.2	RNA binding protein, putative (AHRD V3.3 *** B9SBN7_RICCO)	­	1.498	­
Solyc01g044420.3	calmodulin-binding family protein (AHRD V3.3 *** AT3G13600.2)	­	-2.4795	­
Solyc01g044547.1	Retrovirus-related Pol polyprotein from transposon TNT 1-94 (AHRD V3.3 *-* A0A151TGP0_CAJCA)	­	­	3.2642
Solyc01g049770.3	LOW QUALITY:SPT2 chromatin protein (AHRD V3.3 --* AT4G37860.2)	1.482	­	­
Solyc01g049810.3	Pentatricopeptide repeat-containing protein (AHRD V3.3 *** A0A124SBK7_CYNCS)	-1.0564	­	­
Solyc01g049910.3	Protease m50 membrane-bound transcription factor site 2 protease, putative (AHRD V3.3 *** A0A061F386_THECC)	1.0033	­	­
Solyc01g056310.3	anther-specific LAT51	­	9.9602	­
Solyc01g056320.1	transcription elongation factor B polypeptide (AHRD V3.3 --* AT2G42780.2)	1.3655	­	­
Solyc01g056360.3	LOW QUALITY:Dehydrin family protein, expressed (AHRD V3.3 -** Q40711_ORYSJ)	­	Inf	­
Solyc01g056430.1	Nodulin / glutamate-ammonia ligase-like protein (AHRD V3.3 *-* Q9SCP3_ARATH)	­	Inf	­
Solyc01g056440.1	LOW QUALITY:Glutamate-ammonia ligase-like protein (AHRD V3.3 *-* A0A072VJB8_MEDTR)	­	Inf	­
Solyc01g056450.2	LOW QUALITY:Glutamate-ammonia ligase-like protein (AHRD V3.3 *-* Q9SC91_MEDTR)	­	­	-2.9452
Solyc01g056580.3	L-aspartate oxidase (AHRD V3.3 *** K4DCY8_SOLLC)	­	3.2965	­
Solyc01g056780.3	50S ribosomal protein L34 (AHRD V3.3 *** W9QWL4_9ROSA)	-1.5206	-2.3542	-1.5968
Solyc01g056850.3	CTP synthase (AHRD V3.3 *** W8SVJ8_TOBAC)	­	-2.2898	­
Solyc01g056940.2	Ubiquitin, putative (AHRD V3.3 *** B9RN74_RICCO)	-1.4407	­	-1.5883
Solyc01g056990.3	Methyl-CpG-binding domain protein 4 (AHRD V3.3 *** A0A1D1YE90_9ARAE)	-1.3909	-2.9933	­
Solyc01g057000.3	Universal stress protein	4.4385	3.9441	3.4511
Solyc01g057003.1	Retrovirus-related Pol polyprotein from transposon 297 family (AHRD V3.3 *-* A0A151RV59_CAJCA)	-4.519	­	­
Solyc01g057090.3	Transmembrane protein 194A (AHRD V3.3 *** A0A0B2RS82_GLYSO)	1.1385	­	­
Solyc01g057170.3	DEAD-box ATP-dependent RNA helicase 48 (AHRD V3.3 --* RH48_ORYSJ)	3.8743	­	­
Solyc01g057190.1	LOW QUALITY:S-locus F-box protein type-12	­	Inf	­
Solyc01g057310.3	Kinesin-like protein KIF15 (AHRD V3.3 *** A0A0B2P1R3_GLYSO)	-1.9511	­	­
Solyc01g057320.2	Kinesin-like protein (AHRD V3.3 *** K4AVU3_SOLLC)	-2.6828	­	­
Solyc01g057430.3	Carboxyltransferase alpha Subunit (AHRD V3.3 *-* A0A0G2SJ78_SALMI)	1.182	­	­
Solyc01g057477.1	mediator of RNA polymerase II transcription subunit 15a-like protein (AHRD V3.3 --* AT1G15780.3)	1.2215	2.1571	­
Solyc01g057510.2	BAX inhibitor 1 (AHRD V3.3 *** A0A061GB13_THECC)	1.9753	-8.9732	­
Solyc01g057520.3	ARM repeat superfamily protein (AHRD V3.3 *** A0A061EX70_THECC)	-2.128	-1.4346	­
Solyc01g057590.2	Leucine-rich repeat protein kinase family protein (AHRD V3.3 --* AT5G62710.2)	6.5971	-8.7804	­
Solyc01g057600.3	4-hydroxy-3-methylbut-2-enyl diphosphate synthase (AHRD V3.3 --* AT5G60600.5)	­	-4.4424	­
Solyc01g057770.3	Boron transporter (AHRD V3.3 *** B6V758_VITVI)	-1.4144	-2.5855	­
Solyc01g057780.3	Zinc finger protein (AHRD V3.3 *** W9QKV5_9ROSA)	1.0001	­	­
Solyc01g057830.3	30S ribosomal protein S1 (AHRD V3.3 *** W9RV42_9ROSA)	-1.5641	-2.5149	-1.7766
Solyc01g057910.3	R2R3MYB transcription factor 2	3.3643	4.2214	3.7416
Solyc01g058100.2	NAD(P)H-quinone oxidoreductase subunit K, chloroplastic (AHRD V3.3 --* NDHK_ANTFO)	-1.3315	-7.4341	­
Solyc01g058260.3	Poly(A) polymerase, putative (AHRD V3.3 *** B9RZU0_RICCO)	1.5284	­	­
Solyc01g058270.3	O-acetyltransferase family protein (AHRD V3.3 *** AT3G06550.1)	­	­	-1.6327
Solyc01g058320.3	transmembrane protein (AHRD V3.3 *** AT3G17120.5)	1.1429	­	­
Solyc01g058400.2	DHBP synthase RibB-like alpha/beta domain-containing protein (AHRD V3.3 --* AT3G01920.2)	­	Inf	­
Solyc01g058500.3	LOW QUALITY:TBP-associated factor 2 (AHRD V3.3 --* AT1G73960.2)	­	­	5.488
Solyc01g058520.3	Peroxidase (AHRD V3.3 *** K4AW60_SOLLC)	-5.7867	-5.5557	­
Solyc01g058670.3	Transcription factor protein (AHRD V3.3 *** A0A0B0PZR8_GOSAR)	­	-1.4489	­
Solyc01g058720.3	Calcium-binding EF-hand (AHRD V3.3 *** A0A103XT58_CYNCS)	-1.7577	­	­
Solyc01g059870.3	phytochrome B1	­	-1.7545	­
Solyc01g059950.1	LOW QUALITY:GAI-like protein 1	­	-2.3768	­
Solyc01g060070.3	Mitochondrial import inner membrane translocase subunit Tim17/Tim22/Tim23 family protein (AHRD V3.3 *** B9HWY0_POPTR)	­	5.203	-1.4065
Solyc01g060140.3	Calmodulin-binding transcription activator (AHRD V3.3 *** G7IMU6_MEDTR)	1.1097	­	­
Solyc01g060180.3	CoA ligase (AHRD V3.3 *** A0A0K9PM15_ZOSMR)	­	­	1.8862
Solyc01g060270.1	Protein trichome birefringence (AHRD V3.3 *** TBR_ARATH)	10.299	-4.5176	­
Solyc01g060410.3	cation calcium exchanger 4 (AHRD V3.3 --* AT1G54115.1)	-3.965	­	­
Solyc01g060415.1	DUF4378 domain protein (AHRD V3.3 *** G7IMV9_MEDTR)	-2.579	-2.5376	­
Solyc01g060455.1	chromatin remodeling 31 (AHRD V3.3 *-* AT1G05490.1)	1.7856	­	­
Solyc01g060490.3	GATA transcription factor, putative (AHRD V3.3 *** B9RZK8_RICCO)	-4.7342	­	­
Solyc01g065490.3	NAD(P)-linked oxidoreductase superfamily protein (AHRD V3.3 *-* AT1G60690.1)	2.018	­	­
Solyc01g065495.1	NAD(P)-linked oxidoreductase superfamily protein (AHRD V3.3 *-* AT1G60730.3)	1.8042	1.656	­
Solyc01g065510.2	CheY-like two-component responsive regulator family protein (AHRD V3.3 --* AT4G18020.9)	-1.22	-3.6542	-2.2502
Solyc01g065550.3	Dehydration-induced 19-like protein (AHRD V3.3 *** E3T7S4_GOSHI)	1.0536	­	­
Solyc01g065680.2	LOW QUALITY:Protein phosphatase 2C and cyclic nucleotide-binding/kinase domain-containing protein (AHRD V3.3 --* A0A199V352_ANACO)	1.2813	­	­
Solyc01g065690.3	Heavy metal transport/detoxification superfamily protein, putative (AHRD V3.3 *-* A0A061EP42_THECC)	­	3.1254	­
Solyc01g065740.3	F-box family protein (AHRD V3.3 *** B9GFH4_POPTR)	­	2.1566	­
Solyc01g065910.1	LOW QUALITY:Nuclear pore complex Nup98-Nup96 (AHRD V3.3 *-* A0A0B0NED3_GOSAR)	­	Inf	­
Solyc01g065980.3	Ethylene Response Factor E.4	1.5395	­	­
Solyc01g066020.2	disease resistance protein (TIR-NBS-LRR class) (AHRD V3.3 *** AT5G17680.2)	­	-4.2593	­
Solyc01g066040.2	LOW QUALITY:WD40 domain-containing protein (AHRD V3.3 --* AT2G47410.6)	­	5.7711	­
Solyc01g066060.3	DAG protein (AHRD V3.3 *** K7TSG0_MAIZE)	­	­	-1.3825
Solyc01g066160.1	LOW QUALITY:WD40 domain-containing protein (AHRD V3.3 --* AT2G47410.6)	­	8.9653	­
Solyc01g066190.1	LOW QUALITY:Splicing factor 3B subunit 3 (AHRD V3.3 --* A0A0B2RZM2_GLYSO)	­	4.5309	­
Solyc01g066200.1	LOW QUALITY:Glucan endo-1,3-beta-glucosidase 8 (AHRD V3.3 --* W9S9M9_9ROSA)	­	3.9983	­
Solyc01g066260.2	LOW QUALITY:dyggve-melchior-clausen syndrome protein (AHRD V3.3 --* AT1G04200.2)	­	-5.5086	­
Solyc01g066290.2	LOW QUALITY:Xaa-Pro aminopeptidase 1 (AHRD V3.3 --* A0A199W6F4_ANACO)	2.7472	5.0615	­
Solyc01g066340.3	LOW QUALITY:Peptidyl-prolyl cis-trans isomerase CYP21-3, mitochondrial (AHRD V3.3 --* CP21C_ARATH)	1.2688	­	­
Solyc01g066360.3	Pectinesterase (AHRD V3.3 *** K4AWN9_SOLLC)	­	11.373	­
Solyc01g066440.3	Acyl-CoA N-acyltransferases (NAT) superfamily protein (AHRD V3.3 --* AT1G18335.3)	-1.0515	­	­
Solyc01g066450.3	Epoxide hydrolase (AHRD V3.3 *** A0A072UTA2_MEDTR)	-1.5723	-5.061	­
Solyc01g066453.1	Epoxide hydrolase (AHRD V3.3 *-* S8E221_9LAMI)	­	-1.9604	­
Solyc01g066457.1	Epoxide hydrolase-like protein (AHRD V3.3 *** A0A103YM44_CYNCS)	2.0965	­	­
Solyc01g066500.1	MADS-box transcription factor family protein (AHRD V3.3 *-* AT4G36590.1)	4.0239	­	­
Solyc01g066510.2	Gamete expressed 2 (AHRD V3.3 *-* A0A061ENE4_THECC)	­	5.6901	­
Solyc01g066513.1	Gamete expressed 2 (AHRD V3.3 *-* A0A061ENE4_THECC)	­	5.9211	­
Solyc01g066515.1	Gamete expressed 2 (AHRD V3.3 *-* A0A061ENE4_THECC)	­	4.8236	­
Solyc01g066517.1	gamete expressed 2 (AHRD V3.3 *-* AT5G49150.4)	­	4.5081	­
Solyc01g066570.3	senescence-associated family protein (DUF581) (AHRD V3.3 *** AT1G22160.1)	1.1357	­	­
Solyc01g066610.3	fanconi anemia group I-like protein (AHRD V3.3 *** AT5G49110.4)	-1.3279	­	­
Solyc01g066613.1	Guanylate-binding family protein (AHRD V3.3 *-* AT5G46070.1)	1.4859	­	­
Solyc01g066640.2	LOW QUALITY:vitellogenin-like protein (AHRD V3.3 *** AT3G06868.1)	­	-1.6843	­
Solyc01g066700.3	UDP-glucuronic acid decarboxylase 1 (AHRD V3.3 *** AT3G53520.1)	­	5.009	­
Solyc01g066710.3	UDP-glucuronate decarboxylase protein 1 (AHRD V3.3 *-* N0A0E7_POPTO)	-1.6163	4.9494	­
Solyc01g066740.3	Transducin/WD40 repeat-like superfamily protein (AHRD V3.3 *** AT3G06880.2)	­	-1.8175	­
Solyc01g066760.2	DNA-directed RNA polymerase subunit beta' (AHRD V3.3 --* RPOC1_LOLPR)	-1.5553	-5.1792	-3.7755
Solyc01g066810.3	Adenine nucleotide alpha hydrolases-like superfamily protein (AHRD V3.3 *** AT2G47710.1)	­	12.172	­
Solyc01g066820.3	Kinesin-like protein (AHRD V3.3 *** K4AWT2_SOLLC)	­	2.2409	­
Solyc01g066840.3	40S ribosomal protein S21 (AHRD V3.3 *** A0A0V0GU27_SOLCH)	-1.3324	­	-1.0156
Solyc01g066860.3	LOW QUALITY:BnaCnng45880D protein (AHRD V3.3 *** A0A078JHJ1_BRANA)	-1.6907	­	­
Solyc01g066900.3	cationic amino acid transporter 9 (AHRD V3.3 --* AT1G05940.2)	-1.696	­	­
Solyc01g066910.3	Protease inhibitor/seed storage/lipid transfer protein family protein (AHRD V3.3 *** D7MM18_ARALL)	-2.0447	-3.4321	­
Solyc01g066957.1	Flowering promoting factor-like 1 (AHRD V3.3 *** Q6RIB0_TOBAC)	­	2.8765	­
Solyc01g067010.3	LOW QUALITY:F-box associated interaction domain-containing protein (AHRD V3.3 *** A0A103XHT5_CYNCS)	1.1662	­	­
Solyc01g067020.3	Atypical receptor-like kinase 1 (AHRD V3.3 *** C5H8K0_SOLLC)	­	-1.3327	­
Solyc01g067025.1	LOW QUALITY:F-box/RNI superfamily protein, putative (AHRD V3.3 *** G7KI75_MEDTR)	Inf	-3.7421	­
Solyc01g067040.2	PWWP domain-containing family protein (AHRD V3.3 *-* U5GDF3_POPTR)	-1.0533	-2.2228	­
Solyc01g067070.3	Mitochondrial substrate carrier family protein (AHRD V3.3 *** AT5G48970.1)	­	2.3149	­
Solyc01g067120.3	Cullin 1, putative (AHRD V3.3 *** A0A061EP85_THECC)	-1.9101	­	­
Solyc01g067165.1	Disease resistance protein (CC-NBS-LRR class) family protein (AHRD V3.3 *** A0A072VNI6_MEDTR)	­	1.5936	­
Solyc01g067280.3	F-box-like protein (AHRD V3.3 *** G7JJ28_MEDTR)	1.1415	­	­
Solyc01g067295.1	Metallocarboxypeptidase inhibitor (AHRD V3.3 *** O24373_SOLTU)	-2.2159	-2.3383	-1.5105
Solyc01g067340.2	bHLH transcription factor 075	-4.0747	-2.0635	­
Solyc01g067350.3	Glycosyltransferase (AHRD V3.3 *** K4AWY4_SOLLC)	7.3094	-7.8542	­
Solyc01g067360.3	CHY-type/CTCHY-type/RING-type Zinc finger protein (AHRD V3.3 *** AT5G18650.1)	-1.2589	­	­
Solyc01g067370.3	TSB	5.0249	­	­
Solyc01g067406.1	Retrovirus-related Pol polyprotein from transposon TNT 1-94 (AHRD V3.3 *-* A0A151REJ2_CAJCA)	­	-3.3829	­
Solyc01g067408.1	Retrovirus-related Pol polyprotein from transposon TNT 1-94 (AHRD V3.3 *-* A0A151QWU8_CAJCA)	­	-5.1177	­
Solyc01g067410.2	Pectinesterase (AHRD V3.3 *** K4AWZ0_SOLLC)	Inf	­	­
Solyc01g067440.3	Glutaredoxin family protein (AHRD V3.3 *** AT3G21460.1)	­	6.6681	­
Solyc01g067460.2	Glutaredoxin family protein (AHRD V3.3 *** D7MAE7_ARALL)	4.787	4.4969	­
Solyc01g067480.3	Acyl-CoA-binding domain-containing protein 4 (AHRD V3.3 *** A0A0B0MQV8_GOSAR)	­	-2.2887	­
Solyc01g067510.3	Kinase family protein (AHRD V3.3 *** B9GNF8_POPTR)	-3.2602	-8.9646	-4.5141
Solyc01g067520.3	Cellulose synthase, putative (AHRD V3.3 *** B9RKY2_RICCO)	­	8.2541	­
Solyc01g067570.3	Adaptin family protein (AHRD V3.3 --* AT4G23460.1)	1.3072	­	­
Solyc01g067610.3	DNA-directed RNA polymerase subunit beta (AHRD V3.3 --* RPOB_OENEH)	­	1.3264	­
Solyc01g067620.3	2-oxoglutarate (2OG) and Fe(II)-dependent oxygenase superfamily protein (AHRD V3.3 *** AT3G21420.1)	­	-2.4104	­
Solyc01g067630.3	NAD(P)-binding Rossmann-fold superfamily protein (AHRD V3.3 *** AT2G39080.1)	­	-1.48	­
Solyc01g067640.3	Protein kinase superfamily protein (AHRD V3.3 *** AT1G54610.3)	-1.2211	­	­
Solyc01g067660.3	1,4-alpha-glucan-maltohydrolase	­	1.9578	­
Solyc01g067710.3	(Sodium/potassium)/proton exchanger 3	­	­	1.3042
Solyc01g067730.3	Acyl carrier protein (AHRD V3.3 *** K4AX21_SOLLC)	-1.3307	-2.1562	-2.0506
Solyc01g067750.3	dehydroquinate dehydratase/shikimate:NADP oxidoreductase	-1.2309	­	­
Solyc01g067800.3	RING/U-box superfamily protein (AHRD V3.3 *** A0A061EMU5_THECC)	­	-1.9042	­
Solyc01g067890.3	1-D-deoxyxylulose 5-phosphate synthase	­	-1.5473	­
Solyc01g067900.3	Rapid ALkalinization Factor (AHRD V3.3 *** A0A118JUQ8_CYNCS)	­	-1.5055	1.6258
Solyc01g067905.1	Heat shock factor-binding protein 1 (AHRD V3.3 *** A0A0B2P7Y6_GLYSO)	-2.0569	­	-1.1036
Solyc01g068020.3	Polyketide cyclase / dehydrase and lipid transport protein (AHRD V3.3 *** AT4G01883.1)	­	-1.5543	­
Solyc01g068030.3	Polyketide cyclase / dehydrase and lipid transport protein (AHRD V3.3 *** AT4G01883.1)	­	-2.2934	­
Solyc01g068080.3	Cinnamoyl-CoA reductase, putative (AHRD V3.3 *** B9T062_RICCO)	3.284	-7.0378	­
Solyc01g068120.3	Pectinesterase (AHRD V3.3 *** M1A2Q2_SOLTU)	­	12.159	­
Solyc01g068130.3	calcium/calcium/calmodulin-dependent Serine/Threonine-kinase (AHRD V3.3 *** AT2G47010.2)	-2.3246	-1.59	­
Solyc01g068140.3	Transferase family protein (AHRD V3.3 *** B9I9B9_POPTR)	-1.2063	-2.0426	­
Solyc01g068155.1	Transducin/WD40 repeat-like superfamily protein isoform 1 (AHRD V3.3 --* A0A061DF50_THECC)	­	1.8042	­
Solyc01g068170.3	oxidoreductase/transition metal ion-binding protein (AHRD V3.3 *-* AT3G51940.2)	1.1639	­	­
Solyc01g068190.3	HIGH CHLOROPHYLL FLUORESCENCE 153-like protein	-1.1733	­	­
Solyc01g068250.2	LOW QUALITY:Transducin/WD40 repeat-like superfamily protein (AHRD V3.3 *** A0A061FJT3_THECC)	1.8605	-5.072	­
Solyc01g068280.3	chromatin remodeling 24 (AHRD V3.3 *** AT5G63950.1)	-1.7831	­	­
Solyc01g068320.2	chromatin remodeling 31 (AHRD V3.3 *** AT1G05490.1)	­	-5.4975	-4.701
Solyc01g068410.3	SlPIN5	­	1.7273	­
Solyc01g068420.3	Trichome birefringence-like protein (AHRD V3.3 *-* G7IKB9_MEDTR)	-2.6232	­	­
Solyc01g068450.3	Essential protein Yae1, N-terminal (AHRD V3.3 *** A0A118K080_CYNCS)	1.0183	­	­
Solyc01g068500.3	ERD (Early-responsive to dehydration stress) family protein (AHRD V3.3 *** G7IW32_MEDTR)	­	1.8436	­
Solyc01g068530.3	Ribosomal protein S16 (AHRD V3.3 *** A9P8S1_POPTR)	­	­	-1.8161
Solyc01g073640.3	alcohol dehydrogenase-3,Pfam:PF13561	-2.4785	-9.5439	­
Solyc01g073660.3	Major facilitator superfamily protein (AHRD V3.3 *** AT2G44280.4),Pfam:PF13347	1.3716	1.3703	­
Solyc01g073680.3	Lipid transfer protein (AHRD V3.3 *** A0A072TPI6_MEDTR)	­	-2.3469	­
Solyc01g073740.3	Citrate synthase (AHRD V3.3 *** M1CTV7_SOLTU)	­	1.5271	­
Solyc01g073750.3	Glucan synthase-like protein (AHRD V3.3 *** G7KWP5_MEDTR)	­	­	2.0487
Solyc01g073770.2	LOW QUALITY:PRLI-interacting factor A (AHRD V3.3 *-* Q9FUB4_ARATH)	1.2846	­	­
Solyc01g073910.3	homeobox leucine zipper protein (AHRD V3.3 *** AT5G06710.1)	­	1.6229	­
Solyc01g074010.3	Protein kinase superfamily protein (AHRD V3.3 *** AT2G32850.2)	-4.0439	-1.9225	­
Solyc01g074040.2	Beta-glucosidase 01 (AHRD V3.3 *** B5M9E4_SOLLC)	-1.0875	­	­
Solyc01g079080.3	asynaptic protein (AHRD V3.3 *** AT2G46980.2)	-2.1808	­	­
Solyc01g079100.3	S-acyltransferase (AHRD V3.3 *** K4AXF6_SOLLC)	-4.4769	­	­
Solyc01g079110.3	Histone H3 (AHRD V3.3 *** A0A0V0H170_SOLCH)	-5.6375	-1.2963	-1.0015
Solyc01g079130.2	Pectin lyase-like superfamily protein (AHRD V3.3 *** AT1G02460.1)	­	-8.1658	­
Solyc01g079150.3	Boron transporter (AHRD V3.3 *** B6V758_VITVI)	­	­	4.1135
Solyc01g079180.3	Pectinesterase (AHRD V3.3 *** K4AXG4_SOLLC)	1.2202	-5.1641	­
Solyc01g079240.3	Long-Chain Acyl-CoA Synthetase (AHRD V3.3 *** A0A0G2SJE2_SALMI)	-1.8396	-5.3323	-3.4717
Solyc01g079290.1	LOW QUALITY:Ubiquitin-conjugating enzyme family protein (AHRD V3.3 *-* AT1G53025.2)	1.3826	­	­
Solyc01g079300.3	Stachyose synthase, putative (AHRD V3.3 *** B9RNB5_RICCO)	2.3568	7.9722	­
Solyc01g079350.3	HIT zinc finger,PAPA-1-like conserved region, putative (AHRD V3.3 *** A0A061F305_THECC)	1.6115	­	­
Solyc01g079360.3	WRKY transcription factor 37	1.5767	­	­
Solyc01g079410.3	Calcium-dependent phosphotriesterase superfamily protein (AHRD V3.3 *** A0A061DRE0_THECC)	-1.5804	-2.9759	-1.3696
Solyc01g079420.3	Cytochrome c oxidase subunit 5C (AHRD V3.3 *** M1AI67_SOLTU)	-1.2043	­	­
Solyc01g079500.3	Vps51/Vps67 family (components of vesicular transport) protein (AHRD V3.3 *** AT4G02030.1)	-1.186	­	­
Solyc01g079507.1	DNA helicase (AHRD V3.3 *** K4AXJ5_SOLLC)	-3.1909	­	­
Solyc01g079530.3	RING/FYVE/PHD zinc finger superfamily protein (AHRD V3.3 *** AT1G02610.1)	­	4.8873	­
Solyc01g079540.3	GTP-binding protein (AHRD V3.3 *** Q9SDK4_ORYSJ)	-1.2801	­	­
Solyc01g079570.3	Beta-D-xylosidase family protein (AHRD V3.3 *** B9HWX2_POPTR)	-5.7099	-4.2663	­
Solyc01g079600.3	Lipase (AHRD V3.3 *** A0A151RYE9_CAJCA)	1.3997	­	­
Solyc01g079610.3	DNAJ heat shock family protein (AHRD V3.3 *** AT3G62600.1)	-2.714	­	­
Solyc01g079620.3	colorless fruit epidermis	1.352	­	­
Solyc01g079710.3	OB-fold-like isoform 1 (AHRD V3.3 *** A0A061ELQ4_THECC)	1.1264	­	­
Solyc01g079740.3	LOW QUALITY:Fantastic four-like protein (AHRD V3.3 *** G7IE53_MEDTR)	1.4829	­	­
Solyc01g079790.3	ADP-glucose pyrophosphorylase large subunit 3	-1.8333	-1.5939	­
Solyc01g079820.3	Peroxiredoxin (AHRD V3.3 *** Q5JBR7_IPOBA)	­	­	-1.1566
Solyc01g079830.3	Fatty acid hydroxylase superfamily (AHRD V3.3 --* AT1G02205.1)	-5.6268	-5.0031	­
Solyc01g079850.3	TRICHOME BIREFRINGENCE-LIKE 11 (AHRD V3.3 *** AT5G19160.1)	1.8418	-3.0186	­
Solyc01g079865.1	Calcium and calcium/calmodulin-dependent serine/threonine-protein kinase (AHRD V3.3 --* CCAMK_PEA)	1.5472	­	1.5175
Solyc01g079870.3	CONSTANS interacting protein 2b	1.4749	­	2.0666
Solyc01g079880.3	Stem-specific TSJT1 (AHRD V3.3 *** A0A0B0MRD0_GOSAR)	1.9088	­	1.0194
Solyc01g079890.3	NOD26-like intrinsic protein 7.1	6.2812	­	­
Solyc01g079940.3	Eukaryotic aspartyl protease family protein (AHRD V3.3 *** AT1G03220.1)	-1.3371	­	­
Solyc01g079950.3	Xyloglucan-specific endoglucanase inhibitor protein 2 (AHRD V3.3 *** F1DHN5_SOLTU)	-2.2506	-3.8023	­
Solyc01g079980.3	Eukaryotic aspartyl protease family protein (AHRD V3.3 *** AT1G03220.1)	-2.613	-6.338	­
Solyc01g080000.1	Eukaryotic aspartyl protease family protein (AHRD V3.3 *** AT1G03220.1)	­	-5.8432	­
Solyc01g080030.2	NADP-dependent alkenal double bond reductase (AHRD V3.3 *** A0A072TWU1_MEDTR)	­	4.1522	­
Solyc01g080070.3	Heavy metal transport/detoxification superfamily protein (AHRD V3.3 *-* AT3G06130.1)	­	-2.6975	­
Solyc01g080100.3	LOW QUALITY:RING zinc finger protein, putative (AHRD V3.3 *** A0A072USX7_MEDTR)	-1.4766	-3.2178	­
Solyc01g080120.2	cytochrome P450 family protein (AHRD V3.3 *** AT3G06150.1)	2.3028	-4.1008	­
Solyc01g080130.2	cytochrome P450 family protein (AHRD V3.3 *** AT3G06150.1)	­	-1.5724	­
Solyc01g080140.3	alpha/beta-Hydrolases superfamily protein (AHRD V3.3 *** AT5G19050.1)	-1.2268	­	­
Solyc01g080150.3	tRNA dimethylallyltransferase	2.0325	­	­
Solyc01g080170.3	Hydroxymethylglutaryl-CoA lyase (AHRD V3.3 *** W9QRW1_9ROSA)	1.0851	1.6131	­
Solyc01g080280.3	chloroplast glutamine synthetase	-1.6404	-3.2756	-1.7678
Solyc01g080290.3	AWPM-19-like membrane family protein (AHRD V3.3 *** B9HMA9_POPTR)	-1.5758	­	­
Solyc01g080380.3	S-adenosylmethionine decarboxylase proenzyme (AHRD V3.3 *** A0A068TRL8_COFCA)	-2.2599	-2.978	­
Solyc01g080400.3	Protein phosphatase 2C family protein (AHRD V3.3 *** AT3G06270.1)	1.2467	­	­
Solyc01g080410.3	Methionine sulfoxide reductase, putative (AHRD V3.3 *** B9RX37_RICCO)	1.3923	­	­
Solyc01g080460.3	pyruvate orthophosphate dikinase (AHRD V3.3 *** AT4G15530.6)	3.1655	6.3563	1.9742
Solyc01g080480.3	Endonuclease/exonuclease/phosphatase family protein (AHRD V3.3 *** B9HM94_POPTR)	1.1891	­	­
Solyc01g080500.2	LOW QUALITY:Plant/F10N7-170 protein, putative (AHRD V3.3 *** G7IFN2_MEDTR)	1.1866	­	1.0873
Solyc01g080540.3	Histidine-containing phosphotransfer protein (AHRD V3.3 *** Q94KS0_CATRO)	­	1.5091	­
Solyc01g080580.3	inosine-uridine preferring nucleoside hydrolase family protein (AHRD V3.3 *** AT5G18860.2)	1.444	­	­
Solyc01g080590.3	Low-density lipoprotein receptor-related (AHRD V3.3 *** A0A0B0MXM6_GOSAR)	-1.185	­	­
Solyc01g080600.3	Histone H3 (AHRD V3.3 *** A0A068VC55_COFCA)	-6.1327	-2.0965	-1.8833
Solyc01g080610.3	Farnesyl pyrophosphate synthase (AHRD V3.3 --* E7EJI5_ALIPL)	­	-2.0551	­
Solyc01g080640.3	Multidrug resistance protein ABC transporter family protein (AHRD V3.3 *** G7IF78_MEDTR)	­	-1.7007	­
Solyc01g080670.3	Squamosa promoter binding protein 7	1.3736	­	­
Solyc01g080680.3	Sugar facilitator protein 3	-3.2462	­	-2.5786
Solyc01g080705.1	Inosine-uridine preferring nucleoside hydrolase-related family protein (AHRD V3.3 *-* B9P577_POPTR)	­	­	-2.5182
Solyc01g080790.3	Plant basic secretory family protein (AHRD V3.3 *** B9GHT3_POPTR)	-7.6527	­	­
Solyc01g080800.3	Plant basic secretory family protein (AHRD V3.3 *** B9GHT3_POPTR)	-3.0283	­	­
Solyc01g080820.1	LOW QUALITY:Poly [ADP-ribose] polymerase (AHRD V3.3 *-* K4BW60_SOLLC)	3.0933	­	­
Solyc01g080870.3	Peptide transporter, putative (AHRD V3.3 *** B9SKJ1_RICCO)	6.3677	10.285	­
Solyc01g080890.2	KH domain-containing protein / zinc finger (CCCH type) family protein (AHRD V3.3 --* AT5G06770.6)	­	-1.3706	­
Solyc01g080900.3	Cytochrome P450 (AHRD V3.3 *** A0A124SDJ5_CYNCS)	-1.107	-3.3784	­
Solyc01g080910.2	LOW QUALITY:polyadenylate-binding protein 1-B-binding protein (AHRD V3.3 *** AT4G19950.1)	1.2357	­	­
Solyc01g080950.3	Late embryogenesis abundant protein (AHRD V3.3 *** A0A072TZA1_MEDTR)	­	Inf	­
Solyc01g080990.3	SAM dependent carboxyl methyltransferase (AHRD V3.3 *** A0A118JYV8_CYNCS)	­	-3.1909	2.4594
Solyc01g081020.1	Pentatricopeptide repeat-containing protein (AHRD V3.3 *** D7MAN3_ARALL)	1.4148	­	­
Solyc01g081040.3	RING/U-box superfamily protein, putative (AHRD V3.3 *** A0A061F730_THECC)	1.6207	­	­
Solyc01g081050.3	Xyloglucan endotransglucosylase/hydrolase (AHRD V3.3 *-* Q6RHY1_SOLLC)	1.314	­	1.8476
Solyc01g081110.3	Pentatricopeptide repeat-containing protein (AHRD V3.3 *-* A0A118K4S4_CYNCS)	­	-1.6616	­
Solyc01g081140.1	Phototropic-responsive NPH3 family protein, putative (AHRD V3.3 *** A0A061EZT3_THECC)	4.9446	­	­
Solyc01g081177.1	Calcium-binding EF hand family protein (AHRD V3.3 *** AT1G64850.1)	1.2939	­	­
Solyc01g081297.1	phosphoenolpyruvate carboxylase-related kinase 2 (AHRD V3.3 *** AT1G12680.1)	1.4234	­	­
Solyc01g081340.3	S-adenosyl-L-methionine:salicylic acid carboxyl methyltransferase 1 (AHRD V3.3 *** B5TVE1_TOBAC)	-2.015	­	­
Solyc01g081370.3	Eukaryotic aspartyl protease family protein (AHRD V3.3 *** AT1G64830.1)	-1.525	­	­
Solyc01g081390.3	Glucose-6-phosphate/phosphate translocator (AHRD V3.3 *** Q6YZC3_ORYSJ)	­	­	-1.3457
Solyc01g081410.3	Major facilitator superfamily protein (AHRD V3.3 *** AT5G45275.1)	1.1487	­	­
Solyc01g081540.3	Myosin family protein, putative, expressed (AHRD V3.3 *** Q10CX1_ORYSJ)	-1.1712	-2.6526	­
Solyc01g081545.1	Myosin (AHRD V3.3 *-* W6A1M7_MAIZE)	­	-1.6886	­
Solyc01g081570.3	carboxyl-terminal peptidase (DUF239) (AHRD V3.3 *** AT2G44210.1)	-1.7336	-2.5092	­
Solyc01g081590.3	Non-specific lipid-transfer protein (AHRD V3.3 *** A0A059B8S7_EUCGR)	6.5749	7.2476	­
Solyc01g081600.3	Non-specific lipid-transfer protein (AHRD V3.3 *** K4AY52_SOLLC)	9.6142	­	­
Solyc01g081610.3	Beta-hexosaminidase (AHRD V3.3 *** D3TI69_SOLLC)	­	-1.8864	­
Solyc01g081620.3	Vacuolar protein sorting-associated protein 62 (AHRD V3.3 *** A0A103Y146_CYNCS)	­	-1.392	­
Solyc01g081630.3	UPSTREAM OF FLC protein (DUF966) (AHRD V3.3 *** AT1G05577.1)	­	5.2396	­
Solyc01g081640.3	DUF936 family protein (AHRD V3.3 *** A2Q3C0_MEDTR)	­	-2.4943	­
Solyc01g086640.2	LOW QUALITY:O-fucosyltransferase family protein (AHRD V3.3 *** AT2G44500.1)	­	­	2.1774
Solyc01g086680.3	glutathione S-transferase T1	­	3.6955	­
Solyc01g086720.3	C2 domain-containing family protein (AHRD V3.3 *** B9GFS0_POPTR)	-1.4705	­	­
Solyc01g086730.3	magnesium transporter, putative (DUF803) (AHRD V3.3 *** AT3G26670.4)	2.1835	­	­
Solyc01g086810.2	NBS-LRR disease resistance protein (AHRD V3.3 *** G7IVT3_MEDTR)	2.3078	­	­
Solyc01g086820.3	Histone H3 (AHRD V3.3 *** A0A068VC55_COFCA)	-4.5187	-2.3859	­
Solyc01g086840.2	Pathogenesis-related thaumatin family protein (AHRD V3.3 *** A0A072TZT8_MEDTR)	1.2844	­	­
Solyc01g086850.3	Ras-related protein RGP1 (AHRD V3.3 *** RLGP1_ORYSJ)	1.6496	­	­
Solyc01g086900.3	tRNA (cytidine(34)-2'-O)-methyltransferase (AHRD V3.3 *** AT5G26880.1)	­	-1.4422	­
Solyc01g086920.3	Leucine-rich repeat receptor-like protein kinase family (AHRD V3.3 *** A0A0K9PVU5_ZOSMR)	-2.9899	-5.5807	­
Solyc01g086930.3	GAMMA RESPONSE 1 family protein (AHRD V3.3 *** B9GFQ6_POPTR)	-2.7857	­	­
Solyc01g086970.3	A20/AN1 zinc finger protein SAP4	1.4001	­	­
Solyc01g086980.3	RNA binding family protein, putative (AHRD V3.3 *** A0A061DVK1_THECC)	­	1.4074	­
Solyc01g086995.1	Carbohydrate esterase plant-like protein (AHRD V3.3 *** G7J707_MEDTR)	­	1.8076	­
Solyc01g087020.2	LOW QUALITY:Transmembrane protein, putative (AHRD V3.3 *** G7IZE0_MEDTR)	­	3.9758	-3.195
Solyc01g087030.3	Zinc finger transcription factor 10	1.6523	2.5657	­
Solyc01g087035.1	asparagine synthetase 2 (AHRD V3.3 --* AT5G65010.2)	­	2.7424	­
Solyc01g087060.3	E3 ubiquitin ligase BIG brother, putative (AHRD V3.3 *-* G7LDM4_MEDTR)	­	2.6495	­
Solyc01g087070.3	ADP,ATP carrier protein, mitochondrial (AHRD V3.3 *** ADT1_SOLTU)	­	4.2469	­
Solyc01g087080.3	interferon-activable protein (AHRD V3.3 *** AT3G52110.2)	­	-2.1316	­
Solyc01g087095.1	Telomerase reverse transcriptase (AHRD V3.3 *** F4YIN0_TOBAC)	-1.5931	3.2877	­
Solyc01g087140.3	Late embryogenesis abundant protein (AHRD V3.3 *** G7II20_MEDTR)	-3.1275	­	­
Solyc01g087150.3	Protein DETOXIFICATION (AHRD V3.3 *** K4AYA6_SOLLC)	-2.7143	-1.7663	­
Solyc01g087170.3	Zinc finger transcription factor 11	­	­	2.0084
Solyc01g087180.3	Microspore-specific promoter 2, putative (AHRD V3.3 --* A0A061G480_THECC)	5.3651	8.3099	8.7639
Solyc01g087230.3	mediator of RNA polymerase II transcription subunit (AHRD V3.3 *** AT3G09180.3)	1.1731	­	­
Solyc01g087240.3	nuclear transcription factor Y subunit A-9	1.1866	­	­
Solyc01g087280.1	Pectin lyase-like superfamily protein (AHRD V3.3 *** AT3G07970.1)	Inf	­	­
Solyc01g087320.3	PHD finger family protein (AHRD V3.3 *-* AT3G08020.1)	1.2398	­	­
Solyc01g087334.1	Retrovirus-related Pol polyprotein from transposon TNT 1-94 (AHRD V3.3 *-* A0A151REJ2_CAJCA)	1.0972	­	­
Solyc01g087360.2	Histone-lysine N-methyltransferase MLL4 (AHRD V3.3 *-* W9QFC2_9ROSA)	1.47	3.1742	­
Solyc01g087380.3	PHD finger family protein (AHRD V3.3 *-* B9GFC9_POPTR)	1.1231	­	­
Solyc01g087385.1	tRNA-dihydrouridine synthase (AHRD V3.3 *-* K4AYC0_SOLLC)	1.0079	­	­
Solyc01g087400.3	Histone-lysine N-methyltransferase MLL4 (AHRD V3.3 *** A0A0B0PKG0_GOSAR)	1.4084	­	­
Solyc01g087410.3	RING/FYVE/PHD zinc finger protein, putative (AHRD V3.3 *-* A0A072UJ97_MEDTR)	1.276	­	3.2769
Solyc01g087420.3	PHD finger family protein (AHRD V3.3 *** AT3G08020.1)	1.0597	1.5544	­
Solyc01g087425.1	Retrovirus-related Pol polyprotein from transposon TNT 1-94 (AHRD V3.3 --* A0A151T709_CAJCA)	­	1.5488	­
Solyc01g087450.3	Protein EFR3 B (AHRD V3.3 *** A0A1D1ZEH0_9ARAE)	­	3.6502	­
Solyc01g087500.3	DNA topoisomerase 2 (AHRD V3.3 *** K4AYE0_SOLLC)	-2.8735	­	­
Solyc01g087520.3	Ferredoxin-thioredoxin reductase, variable chain (AHRD V3.3 *** I3SXR8_MEDTR)	­	-1.6038	­
Solyc01g087540.3	imidazolonepropionase (Protein of unknown function, DUF642) (AHRD V3.3 *** AT2G41810.1)	-1.0167	-5.9111	-2.4489
Solyc01g087560.3	Methyltransferase (AHRD V3.3 *** K4AYE6_SOLLC)	-1.092	2.3085	­
Solyc01g087600.3	transmembrane protein, putative (DUF288) (AHRD V3.3 *** AT2G41770.1)	­	-1.8466	­
Solyc01g087610.3	Alpha-N-acetylglucosaminidase (AHRD V3.3 *** Q9ZR45_TOBAC)	­	-1.5009	­
Solyc01g087650.3	Conserved oligomeric Golgi complex component (AHRD V3.3 *** F8WL71_CITUN)	­	­	1.1664
Solyc01g087680.3	Structural constituent of ribosome, putative (AHRD V3.3 *** A0A061EZC6_THECC)	1.0165	­	­
Solyc01g087690.2	Sigma factor (AHRD V3.3 *** A0A0G2STQ4_9ROSI)	-1.0017	-1.9731	­
Solyc01g087700.1	LOW QUALITY:adenosine kinase 2 (AHRD V3.3 --* AT5G03300.3)	4.6176	-4.1213	­
Solyc01g087740.1	Subtilisin-like protease (AHRD V3.3 *** O82777_SOLLC)	-4.3243	-4.0573	­
Solyc01g087750.3	Protein RETICULATA-RELATED 4, chloroplastic (AHRD V3.3 *** A0A199V226_ANACO)	-1.0161	-1.5374	­
Solyc01g087790.2	LOW QUALITY:subtilisin-like serine protease family protein	-1.2329	-3.219	­
Solyc01g087820.2	subtilisin-like protease 4B	­	­	6.2297
Solyc01g087850.2	serine protease SBT3	­	1.6214	­
Solyc01g087870.3	Glucosamine-fructose-6-phosphate aminotransferase, putative (AHRD V3.3 *** B9RM60_RICCO)	-1.0257	­	­
Solyc01g087880.3	2,3-bisphosphoglycerate-dependent phosphoglycerate mutase (AHRD V3.3 *** A0A0B0Q2A1_GOSAR)	­	­	-1.6129
Solyc01g087890.3	Plasma-membrane choline transporter family protein (AHRD V3.3 *** AT5G13760.1)	­	­	-1.0023
Solyc01g087970.3	Carboxypeptidase (AHRD V3.3 *-* K4AYI7_SOLLC)	-1.7348	-2.4411	-3.4541
Solyc01g088010.1	LOW QUALITY:Lactoylglutathione lyase / glyoxalase I family protein (AHRD V3.3 *** AT2G28420.1)	5.1332	8.2503	­
Solyc01g088150.3	Glycerol-3-phosphate dehydrogenase [NAD(+)] (AHRD V3.3 *** K4AYK5_SOLLC)	­	-1.5088	­
Solyc01g088160.3	cytokinin oxidase2	-4.6031	­	­
Solyc01g088170.3	aldehyde oxidase 2	­	­	1.8368
Solyc01g088250.3	SUN domain protein3	­	-2.1477	­
Solyc01g088280.2	Germin-like protein 1 (AHRD V3.3 *-* A8QK89_VITVI)	­	-3.6125	­
Solyc01g088310.3	Geranylgeranyl reductase (AHRD V3.3 *** A0A097P6G1_SOLHA)	­	-1.7946	-2.0562
Solyc01g088327.1	TRICHOME BIREFRINGENCE-LIKE 41 (AHRD V3.3 --* AT3G14850.2)	1.1013	­	­
Solyc01g088350.3	NADH dehydrogenase 1 alpha subcomplex assembly factor 3-like protein (AHRD V3.3 *** A0A0M4KXJ9_SOLTU)	-1.2619	­	­
Solyc01g088380.2	DNA replication helicase (AHRD V3.3 *** AT1G08840.4)	-1.8346	­	­
Solyc01g088390.3	Sister chromatid cohesion protein DCC1 (AHRD V3.3 *** A0A072TGP8_MEDTR)	-1.7556	­	­
Solyc01g088450.2	RING/U-box superfamily protein (AHRD V3.3 *-* AT1G53820.1)	-1.0415	­	­
Solyc01g088480.3	UMP-CMP kinase (AHRD V3.3 *** K4AYN8_SOLLC)	-1.3914	­	­
Solyc01g088500.3	Wall-associated receptor kinase-like 20 (AHRD V3.3 *** A0A0B0PGP7_GOSAR)	-4.2699	-6.9269	­
Solyc01g088570.3	Acyl carrier protein (AHRD V3.3 *** K4AYP7_SOLLC)	-1.4902	­	-1.681
Solyc01g088590.3	LOW QUALITY:Plant invertase/pectin methylesterase inhibitor (AHRD V3.3 *** G7LDE9_MEDTR)	-2.9906	­	­
Solyc01g088610.3	10 kDa chaperonin (AHRD V3.3 *** A0A0B2PT56_GLYSO)	-2.2869	-2.7824	-2.0981
Solyc01g088620.3	Ferredoxin-related (AHRD V3.3 *** A0A061E2R5_THECC)	-1.176	-2.2754	­
Solyc01g088660.3	senescence-associated family protein (DUF581) (AHRD V3.3 *** AT2G44670.1)	­	-1.7164	-1.5913
Solyc01g088730.3	DnaJ domain-containing protein (AHRD V3.3 *** A0A103XTD5_CYNCS)	­	1.3613	­
Solyc01g088760.3	Cytochrome P450, putative (AHRD V3.3 *** A0A061DWV1_THECC)	2.2585	2.9605	­
Solyc01g088810.3	Ankyrin repeat-containing protein (AHRD V3.3 *** A0A118K0H6_CYNCS)	1.4076	1.8856	­
Solyc01g088820.2	LOW QUALITY:Transcription factor, putative (AHRD V3.3 *** B9SKE7_RICCO)	­	2.1033	­
Solyc01g089850.3	cyclinU4_1	-2.3347	-3.5497	-1.6982
Solyc01g089880.3	LOW QUALITY:PRA1 family protein (AHRD V3.3 *** K4AYS9_SOLLC)	-1.853	-1.959	­
Solyc01g089920.3	Bax inhibitor 1-like protein (AHRD V3.3 *** A0A0B0PIU1_GOSAR)	3.941	-5.6292	­
Solyc01g089930.2	Riboflavin biosynthesis protein RibD (AHRD V3.3 *-* A0A0B2R4V5_GLYSO)	1.3995	­	­
Solyc01g089970.3	Nucleoside diphosphate kinase (AHRD V3.3 *** NDK_CAPAN)	­	­	-1.0955
Solyc01g089980.3	ELMO/CED-12 domain-containing protein (AHRD V3.3 *** F4JAP3_ARATH)	­	1.4104	­
Solyc01g089990.2	Major facilitator superfamily protein (AHRD V3.3 *-* AT2G44280.4)	1.2977	­	­
Solyc01g090000.1	LOW QUALITY:BAX inhibitor 1 (AHRD V3.3 *** AT5G47120.1)	2.4398	­	­
Solyc01g090010.2	BAX inhibitor 1 (AHRD V3.3 *** AT5G47120.1)	1.5456	­	­
Solyc01g090030.2	BAX inhibitor 1 (AHRD V3.3 *** AT5G47120.1)	2.0081	-5.2737	­
Solyc01g090050.3	Bax inhibitor 1-related protein (AHRD V3.3 *-* A0A124SB73_CYNCS)	-1.3672	­	­
Solyc01g090060.1	LOW QUALITY:transmembrane protein, putative (DUF247) (AHRD V3.3 --* AT2G28580.5)	1.8322	-6.8169	­
Solyc01g090080.2	Bax inhibitor 1 (AHRD V3.3 *-* A0A0B2SCX4_GLYSO)	­	-5.1382	­
Solyc01g090090.2	BAX inhibitor 1 (AHRD V3.3 *** AT5G47120.1)	­	-10.523	­
Solyc01g090100.2	Bax inhibitor 1-related protein (AHRD V3.3 *** A0A103XDF0_CYNCS)	-1.7843	­	­
Solyc01g090110.2	Bax inhibitor 1 (AHRD V3.3 *** A0A151TJ92_CAJCA)	­	-7.1136	­
Solyc01g090130.2	Pectinesterase (AHRD V3.3 *** K4AYV4_SOLLC)	2.3273	­	­
Solyc01g090140.2	2-oxoglutarate (2OG) and Fe(II)-dependent oxygenase superfamily protein (AHRD V3.3 *** AT2G44800.1)	1.1586	­	­
Solyc01g090180.3	4,5-dioxygenase-like protein (AHRD V3.3 *** A0A0G2UQU6_9CARY)	­	-7.3939	­
Solyc01g090270.3	bZIP domain class transcription factor (DUF630 and DUF632) (AHRD V3.3 *** AT3G60320.1)	­	-2.0243	­
Solyc01g090300.3	Ethylene-responsive transcription factor, putative (AHRD V3.3 *-* B9RD03_RICCO)	­	-5.1747	­
Solyc01g090340.2	Ethylene-responsive transcription factor, putative (AHRD V3.3 *** B9RD03_RICCO)	­	-6.5316	­
Solyc01g090350.3	non-specific lipid-transfer protein	­	-4.676	­
Solyc01g090440.2	LOW QUALITY:Hydroxyproline-rich glycoprotein family protein, putative (AHRD V3.3 *-* A0A061G512_THECC)	­	-3.5418	­
Solyc01g090460.3	HD-ZIP	1.7775	­	­
Solyc01g090530.2	R2R3MYB transcription factor 104	­	3.4681	­
Solyc01g090550.3	DnaJ-like protein (AHRD V3.3 *** W9QHL5_9ROSA)	1.0651	­	­
Solyc01g090560.3	Ethylene-responsive transcription factor (AHRD V3.3 *-* W9R3T6_9ROSA)	1.7468	­	­
Solyc01g090590.3	alpha/beta-Hydrolases superfamily protein (AHRD V3.3 *** AT2G44970.3)	1.0385	­	­
Solyc01g090600.3	Chalcone synthase (AHRD V3.3 *** A0A151U8E5_CAJCA)	2.3248	-8.757	­
Solyc01g090610.3	2-oxoglutarate-dependent dioxygenase (AHRD V3.3 *** A0A061G9S7_THECC)	­	-4.8929	­
Solyc01g090640.3	Chromodomain helicase-DNA-binding-like protein (AHRD V3.3 *-* A0A072TXT9_MEDTR)	­	1.9122	­
Solyc01g090660.3	carotenoid cleavage dioxygenase7	­	-7.1254	­
Solyc01g090700.3	3-hydroxyisobutyryl-CoA hydrolase-like protein (AHRD V3.3 *** A0A0K9Q5H5_ZOSMR)	1.1497	2.3507	1.089
Solyc01g090710.3	cytosolic malate dehydrogenase	-1.5013	­	-3.3101
Solyc01g090730.3	Squamosa promoter binding protein 8b	-1.4114	-1.6844	­
Solyc01g090740.3	Zinc finger protein (AHRD V3.3 *** A0A0B0MVF4_GOSAR)	1.0495	­	­
Solyc01g090750.3	­	­	­	-1.5126	­	­	­	­	­	­	414.853	1183.7		4.75e-05	0.0015892	T-complex protein 1 alpha subunit (AHRD V3.3 *** AT3G20050.1)
Solyc01g090790.3	bHLH transcription factor	2.0299	1.9163	­
Solyc01g090840.3	Zinc finger family protein (AHRD V3.3 *** B9GPC0_POPTR)	­	1.5132	­
Solyc01g090940.3	Phosphatidate cytidylyltransferase (AHRD V3.3 *** K4AZ34_SOLLC),Pfam:PF01148	1.1902	1.3263	­
Solyc01g090950.3	Transcription factor GRAS (AHRD V3.3 *** A0A103XI66_CYNCS)			1.9295
Solyc01g090970.3	14 kDa proline-rich protein DC2.15 (AHRD V3.3 *** A0A151QNX1_CAJCA)	-1.9179	-7.0644	­
Solyc01g090980.1	LOW QUALITY:cyclic nucleotide-gated channel 6 (AHRD V3.3 --* AT2G23980.9)	­	6.5422	­
Solyc01g090990.3	vesicle-associated membrane protein	-1.0089	­	­
Solyc01g091000.3	PLATZ transcription factor family protein (AHRD V3.3 *** A0A061DW44_THECC)	1.2861	­	­
Solyc01g091010.3	CRABS CLAW-like protein1a	-1.5695	-5.646	1.545
Solyc01g091030.3	Small auxin up-regulated RNA1	1.0304	2.1566	­
Solyc01g091040.3	Cysteine-rich repeat secretory protein 15 (AHRD V3.3 *** A0A151RVB1_CAJCA)	-1.4216	­	­
Solyc01g091050.3	Pectinesterase (AHRD V3.3 *** K4AZ45_SOLLC)	3.347	­	­
Solyc01g091090.3	Tubulin-folding cofactor D (AHRD V3.3 *-* TBCD_ARATH)	-1.1953	­	­
Solyc01g091100.2	LOW QUALITY:Plant invertase/pectin methylesterase inhibitor (AHRD V3.3 *** G7KG88_MEDTR)	5.5392	­	­
Solyc01g091160.3	arginase 1	1.6199	­	­
Solyc01g091180.3	peptide transporter 1 (AHRD V3.3 *** AT3G54140.2)	­	-3.3627	­
Solyc01g091190.3	5-enolpyruvylshikimate-3-phosphate synthase	­	-1.699	1.2345
Solyc01g091200.3	UDP-glucuronate 4-epimerase 4 (AHRD V3.3 *** GAE4_ARATH)	­	-2.1339	­
Solyc01g091220.3	40S ribosomal protein S13 (AHRD V3.3 *** RS13_SOYBN)	­	­	-1.6428
Solyc01g091230.3	Receptor-like kinase (AHRD V3.3 *** A0A191UPW4_CASSA)	­	-4.8434	­
Solyc01g091240.3	Pentatricopeptide repeat protein (AHRD V3.3 *** A0A0D5ZZN7_NICSY)	­	-2.1154	­
Solyc01g091290.3	SNARE-interacting protein KEULE (AHRD V3.3 *-* KEULE_ARATH)	-1.992	­	­
Solyc01g091300.3	SNARE-interacting protein KEULE (AHRD V3.3 *** A0A1D1XCK2_9ARAE)	-2.0659	­	­
Solyc01g091320.3	sterol C4-methyl oxidase 1-2 (AHRD V3.3 *** AT4G22756.1)	-1.3726	-2.0094	­
Solyc01g091330.3	Glutathione S-transferase (AHRD V3.3 *** A5YRT3_CAPAN)	­	-4.5802	­
Solyc01g091360.3	DUF1499 family protein (AHRD V3.3 *** AT3G60810.1)	-1.1421	-2.8687	­
Solyc01g091370.3	AT hook motif DNA-binding family protein (AHRD V3.3 *** A0A072U297_MEDTR)	­	-3.1516	­
Solyc01g091410.3	alpha/beta-Hydrolases superfamily protein (AHRD V3.3 *** AT2G45610.1)	­	10.662	­
Solyc01g091420.2	LOB domain-containing protein, putative (AHRD V3.3 *** B9RDE1_RICCO)	­	-2.128	­
Solyc01g091430.2	ATP-dependent DNA helicase 2 subunit KU80 (AHRD V3.3 *-* K4AZ75_SOLLC)	1.1431	­	­
Solyc01g091435.1	ATP-dependent DNA helicase 2 subunit KU80 (AHRD V3.3 *-* A0A0V0IS37_SOLCH)	1.4093	2.1239	­
Solyc01g091490.3	Class III homeobox-leucine zipper protein (AHRD V3.3 --* I0IUI3_9ASPA)	­	-3.4777	­
Solyc01g091530.3	Fasciclin-like arabinogalactan protein (AHRD V3.3 *** E3WHD6_9ROSI)	-2.0833	-5.5167	-3.1902
Solyc01g091540.2	Growth-regulating factor (AHRD V3.3 *** M4T4B6_ARAHY)	1.2228	­	­
Solyc01g091640.3	S-adenosyl-L-methionine-dependent methyltransferases superfamily protein (AHRD V3.3 *** AT4G00740.2)	-1.1846	­	­
Solyc01g091690.3	S-adenosyl-L-methionine-dependent methyltransferases superfamily protein (AHRD V3.3 *** AT4G00750.1)	2.912	­	­
Solyc01g091700.3	F-box family protein (AHRD V3.3 *** B9IC61_POPTR)	­	2.0317	­
Solyc01g091705.1	Ribosomal protein L7Ae/L30e/S12e/Gadd45 family protein (AHRD V3.3 *-* AT4G12600.2)	3.132	4.5309	­
Solyc01g091840.3	UDP-galactose transporter (AHRD V3.3 *** M4QC22_PRUPE)	­	­	-1.7243
Solyc01g091850.3	Vacuolar iron family transporter (AHRD V3.3 *** C1E094_MICCC)	1.6784	­	­
Solyc01g091890.3	Ubiquitin-related modifier 1 homolog (AHRD V3.3 *** K4AZC9_SOLLC)	­	-1.724	­
Solyc01g091920.3	Subtilisin-like protease (AHRD V3.3 *** A0A151S7J5_CAJCA)	-1.7346	-2.2603	­
Solyc01g091950.3	MADS-box transcription factor 1 (AHRD V3.3 *-* MADS1_ORYSI)	2.3933	2.2878	­
Solyc01g093990.3	Glyoxylate reductase (AHRD V3.3 *** A0A0B0NFA9_GOSAR)	-1.8151	-2.2797	­
Solyc01g094020.3	Kinase family protein (AHRD V3.3 *** B9IC34_POPTR)	-1.0301	-1.8717	­
Solyc01g094070.3	Dihydroflavonol-4-reductase-like (AHRD V3.3 *** A0A0N6XTN7_LYCRU)	-3.1864	­	­
Solyc01g094090.3	3-hydroxyisobutyryl-CoA hydrolase-like protein (AHRD V3.3 *** A0A072TX02_MEDTR)	-1.6751	­	­
Solyc01g094140.3	Cytochrome P450 family protein (AHRD V3.3 *-* B9IC22_POPTR)	­	-1.957	­
Solyc01g094190.3	NAD(P)-binding Rossmann-fold superfamily protein (AHRD V3.3 *** AT4G00560.1)	-1.1384	­	­
Solyc01g094230.3	ATP synthase subunit c, chloroplastic (AHRD V3.3 --* ATPH_CHAGL)	1.6911	­	­
Solyc01g094237.1	NAD(P)-binding Rossmann-fold superfamily protein (AHRD V3.3 *** A0A061DTA4_THECC)	1.9586	1.7682	­
Solyc01g094300.1	LOW QUALITY:U4/U6 small nuclear Prp31-like ribonucleoprotein (AHRD V3.3 *** A0A072TZH5_MEDTR)	Inf	­	­
Solyc01g094310.1	LOW QUALITY:U4/U6 small nuclear ribonucleoprotein Prp31 (AHRD V3.3 *-* A0A0B0PVX3_GOSAR)	­	-4.5185	­
Solyc01g094315.1	Pollen-specific protein SF3, putative (AHRD V3.3 *** B9RDN9_RICCO)	­	4.2185	­
Solyc01g094360.3	MYB-related transcription factor (AHRD V3.3 *** A0A059PRS4_SALMI)	-1.4618	-3.2359	­
Solyc01g094390.2	LOW QUALITY:O-glucosyltransferase rumi like (AHRD V3.3 *** A0A0B2SCL3_GLYSO)	­	8.0337	­
Solyc01g094400.3	Actin-depolymerizing factor family protein (AHRD V3.3 *** B9I489_POPTR)	­	10.681	­
Solyc01g094460.3	AT hook motif DNA-binding family protein (AHRD V3.3 *** A0A072TNY7_MEDTR)	-1.4444	-1.8555	­
Solyc01g094470.3	ketose-bisphosphate aldolase class-II family protein (AHRD V3.3 --* AT1G18270.4)	-1.3271	­	­
Solyc01g094480.3	WD40 repeat-like protein (AHRD V3.3 *** I0Z536_COCSC)	1.1446	­	­
Solyc01g094485.1	NAC transcription factor (AHRD V3.3 *-* B3VK71_TOBAC)	1.6394	­	­
Solyc01g094510.2	zinc finger (C3HC4-type RING finger) family protein / BRCT domain-containing protein (AHRD V3.3 --* AT1G67180.7)	-1.4807	­	­
Solyc01g094610.3	Rop guanine nucleotide exchange factor, putative (AHRD V3.3 *** B9RDS3_RICCO)	-3.0636	­	­
Solyc01g094630.3	pre-mRNA-splicing factor CWC22-like protein (DUF3245) (AHRD V3.3 *** AT3G61370.3)	1.0412	­	­
Solyc01g094650.3	Recombination initiation defects 3, putative isoform 1 (AHRD V3.3 --* A0A061DV47_THECC)	-2.908	­	­
Solyc01g094655.1	Protein PAIR1 (AHRD V3.3 *** A0A151UCR8_CAJCA)	-3.3133	­	­
Solyc01g094660.3	Kinase family protein (AHRD V3.3 *** D7LDA2_ARALL)	1.0776	­	­
Solyc01g094690.3	plasma membrane intrinsic protein 1.2	-2.0791	-3.4175	­
Solyc01g094720.3	Phosphate transporter (AHRD V3.3 *** A0A0B5WYA8_MANES)	-1.2552	-2.8939	­
Solyc01g094750.3	Cytochrome P450 family protein (AHRD V3.3 *** B9I8K8_POPTR)	­	-3.9613	-3.7168
Solyc01g094760.3	Origin recognition complex subunit 5 (AHRD V3.3 *** W9QP90_9ROSA)	-1.3061	­	­
Solyc01g094770.3	Mesoderm induction early response protein 1, putative isoform 1 (AHRD V3.3 *** A0A061DT69_THECC)	­	1.4307	­
Solyc01g094835.1	Serine/threonine-protein kinase (AHRD V3.3 *** M0ZGV5_SOLTU)	­	-2.082	­
Solyc01g094870.2	PLAC8 family protein (AHRD V3.3 *** AT4G23470.1)	-1.0345	­	­
Solyc01g094890.3	Ferric reductase oxidase (AHRD V3.3 *** V9HYU6_MANES)	­	-4.5034	3.1153
Solyc01g094910.3	ferric-chelate reductase	3.2256	-4.2716	­
Solyc01g094990.2	LOW QUALITY:transferring glycosyl group transferase (DUF604) (AHRD V3.3 *** AT5G41460.1)	3.5135	-1.3387	­
Solyc01g095030.3	Myb family transcription factor family protein (AHRD V3.3 *** B9I8P3_POPTR)	1.5736	­	­
Solyc01g095140.3	Late embryogenesis abundant protein (AHRD V3.3 *** B5TV69_CAMSI)	2.5355	­	­
Solyc01g095160.3	Pentatricopeptide repeat (PPR) superfamily protein (AHRD V3.3 *** AT4G37170.1)	­	-2.1913	­
Solyc01g095180.2	RING/U-box superfamily protein (AHRD V3.3 *** AT3G61550.1)	-1.0311	-1.9793	­
Solyc01g095240.3	LOW QUALITY:Membrane-associated kinase regulator-like protein, putative (AHRD V3.3 *** A0A072U9K3_MEDTR)	1.4876	­	­
Solyc01g095270.3	DUF2358 family protein (DUF2358) (AHRD V3.3 *** AT2G46220.1)	1.3994	­	­
Solyc01g095290.3	Glycosyltransferase (AHRD V3.3 *** K4AZR8_SOLLC)	-1.3447	­	­
Solyc01g095305.1	Protein PHOSPHATE STARVATION RESPONSE 2 (AHRD V3.3 --* PHR2_ORYSJ)	3.405	­	­
Solyc01g095320.3	BAG family molecular chaperone regulator 6 (AHRD V3.3 *** A0A0B2R655_GLYSO)	3.8746	­	5.7796
Solyc01g095350.1	LOW QUALITY:Calcium-dependent lipid-binding (CaLB domain) family protein (AHRD V3.3 --* A0A072U4F1_MEDTR)	­	-1.8185	­
Solyc01g095360.2	LOW QUALITY:Calcium-dependent lipid-binding (CaLB domain) family protein (AHRD V3.3 *** AT4G01200.1)	1.9965	-2.2567	­
Solyc01g095390.3	Intracellular protein transporter USO1-like protein (AHRD V3.3 *** G7KAQ1_MEDTR)	1.0644	­	­
Solyc01g095400.3	BTB/POZ domain-containing protein (AHRD V3.3 *** W9QSI6_9ROSA)	­	­	1.2296
Solyc01g095430.3	Protein CURVATURE THYLAKOID 1A, chloroplastic (AHRD V3.3 *** CUT1A_ARATH)	­	-2.9105	­
Solyc01g095440.2	LOW QUALITY:transmembrane protein, putative (DUF1191) (AHRD V3.3 *** AT4G01140.1)	Inf	­	­
Solyc01g095450.3	GDSL esterase/lipase family (AHRD V3.3 *** A0A151QZV0_CAJCA)	-4.0723	-1.9956	­
Solyc01g095460.3	TAF-2 (AHRD V3.3 *** Q40586_TOBAC)	1.8947	­	­
Solyc01g095500.3	Sl Cytokinin Response Factor 5	­	1.7447	­
Solyc01g095520.3	Arabinogalactan peptide-like protein (AHRD V3.3 *** G7J699_MEDTR)	­	2.6942	­
Solyc01g095530.2	LOW QUALITY:cytoplasmic tRNA 2-thiolation protein (AHRD V3.3 *** AT3G55570.1)	­	-1.3561	3.2005
Solyc01g095550.2	LOW QUALITY:Protein kinase family protein (AHRD V3.3 *** AT5G41730.2)	­	3.9237	­
Solyc01g095560.3	Cysteine proteinases superfamily protein (AHRD V3.3 --* AT3G48350.1)	­	­	-1.2519
Solyc01g095580.3	Auxin-responsive GH3 family protein (AHRD V3.3 *** AT2G46370.4)	­	-2.2186	­
Solyc01g095590.3	Extra-large G-like protein (AHRD V3.3 *** G7L422_MEDTR)	­	-1.7794	­
Solyc01g095610.3	protein trichome birefringence-like 25	­	-1.8438	­
Solyc01g095630.3	WRKY transcription factor 41	1.3131	­	­
Solyc01g095650.3	Histone H3 like protein (AHRD V3.3 *-* Q7XIZ8_TURGL)	-2.6978	­	­
Solyc01g095670.3	thylakoid rhodanese-like protein (AHRD V3.3 *** AT4G01050.1)	­	-2.6884	­
Solyc01g095700.3	regulatory component of ABA receptor3-like	1.3107	­	­
Solyc01g095720.3	Lipase (AHRD V3.3 *** A0A0B0MHI9_GOSAR)	3.1729	­	­
Solyc01g095780.2	LOW QUALITY:Non-specific lipid-transfer protein (AHRD V3.3 *** A0A022QU64_ERYGU)	­	-2.9573	­
Solyc01g095790.3	Splicing factor 3a, subunit 3 (AHRD V3.3 *-* A0A0K9P946_ZOSMR)	2.4555	1.3928	­
Solyc01g095870.2	Reduced male fertility, Probable F-box protein (AHRD V3.3 *** A0A0K9NUY5_ZOSMR)	-2.7355	­	­
Solyc01g095907.1	Cytochrome b561 and DOMON domain-containing protein (AHRD V3.3 *** A0A199VLE4_ANACO)	Inf	­	­
Solyc01g095920.3	Caffeoyl-CoA O-methyltransferase (AHRD V3.3 --* A0A199V2I6_ANACO)	­	4.4824	­
Solyc01g095930.3	O-acyltransferase WSD1-like protein (AHRD V3.3 *** A0A0B0P708_GOSAR)	4.7636	7.0483	­
Solyc01g095980.3	Acid phosphatase/vanadium-dependent haloperoxidase-related protein (AHRD V3.3 *** AT3G61770.1)	-1.2973	-2.3721	­
Solyc01g096020.3	E3 ubiquitin-protein ligase (AHRD V3.3 *** K4AZZ1_SOLLC)	1.7932	­	­
Solyc01g096040.3	Eukaryotic aspartyl protease family protein (AHRD V3.3 *** AT1G01300.1)	­	-1.3993	­
Solyc01g096050.3	bHLH transcription factor_SGN-U238928	2.2386	­	­
Solyc01g096070.3	Auxin Response Factor 18	­	­	-1.2582
Solyc01g096080.3	30S ribosomal protein S16, chloroplastic (AHRD V3.3 --* RR16_SACHY)	­	­	2.029
Solyc01g096130.3	ORMDL family protein (AHRD V3.3 *** AT1G01230.1)	1.1148	­	­
Solyc01g096170.3	MAP kinase kinase kinase 5	­	4.7549	­
Solyc01g096180.3	Arginine/serine-rich splicing factor, putative (AHRD V3.3 *** B9SBD0_RICCO)	1.3947	­	­
Solyc01g096185.1	Arginine/serine-rich splicing factor, putative (AHRD V3.3 *-* B9SBD0_RICCO)	1.0283	­	­
Solyc01g096190.3	Ca2+-ATPase	­	-1.3375	­
Solyc01g096205.1	DNAJ heat shock N-terminal domain-containing protein (AHRD V3.3 --* AT1G65280.2)	1.103	­	­
[truncated: 9,443 more rows]

## Sheet: Table S5B
Drought responsive up-regulated DEGs in tomato anthe at different develpmental stages. Differential expression indicated as log 2 fold change . Hyphen (-) indicates failure to meet the threshold cutoff point, unexpressed or down-regulated .
Gene ID	Description	Log 2 Fold Change
		PMC-MEI	TED-VUM	BIN-MP
Novel00005	PREDICTED: uncharacterized protein LOC104612075 [Nelumbo nucifera]	5.4589	­	­
Novel00006	-//-	1.4602	­	­
Novel00007	PREDICTED: LOW QUALITY PROTEIN: uncharacterized protein LOC105976410 [Erythranthe guttatus]	­	­	6.541
Novel00009	unknown [Solanum lycopersicum]	­	4.4944	­
Novel00013	PREDICTED: uncharacterized protein LOC105961341 [Erythranthe guttatus]	­	6.8432	­
Novel00015	PREDICTED: uncharacterized protein LOC104645350, partial [Solanum lycopersicum]	Inf	­	­
Novel00016	PREDICTED: uncharacterized protein LOC104646940 [Solanum lycopersicum]	Inf	­	­
Novel00021	PREDICTED: uncharacterized protein LOC104647697 [Solanum lycopersicum]	Inf	­	­
Novel00028	PREDICTED: uncharacterized protein LOC101263868 [Solanum lycopersicum]	­	Inf	­
Novel00029	-//-	2.2537	­	­
Novel00031	-//-	­	1.9514	­
Novel00033	-//-	2.6925	­	­
Novel00035	unknown [Solanum lycopersicum]	­	4.2584	­
Novel00039	-//-	­	4.2535	­
Novel00040	PREDICTED: uncharacterized protein LOC101264955 [Solanum lycopersicum]	­	3.3871	­
Novel00043	PREDICTED: uncharacterized protein LOC101259177 [Solanum lycopersicum]	1.5257	­	­
Novel00044	hypothetical protein SDM1_27t00010 [Solanum demissum]	1.7354	­	­
Novel00049	PREDICTED: uncharacterized protein LOC104645365, partial [Solanum lycopersicum]	­	3.1149	­
Novel00050	putative polyprotein [Solanum habrochaites]	1.6942	­	­
Novel00052	-//-	Inf	­	­
Novel00053	PREDICTED: uncharacterized protein LOC104121092 [Nicotiana tomentosiformis]	6.0631	Inf	­
Novel00054	hypothetical protein glysoja_022734 [Glycine soja]	6.9056	­	­
Novel00057	PREDICTED: LOW QUALITY PROTEIN: uncharacterized protein LOC104648528 [Solanum lycopersicum]	­	3.3234	­
Novel00059	PREDICTED: uncharacterized protein LOC103420252 [Malus domestica]	5.7705	­	­
Novel00068	-//-	­	7.2724	­
Novel00076	PREDICTED: uncharacterized protein LOC102580264 [Solanum tuberosum]	­	Inf	­
Novel00077	PREDICTED: uncharacterized protein LOC102580264 [Solanum tuberosum]	­	Inf	­
Novel00078	copia-like retrotransposable element [Arabidopsis thaliana]	1.3533	­	­
Novel00081	-//-	­	Inf	­
Novel00083	PREDICTED: ethylene-responsive transcription factor ERF069-like [Solanum lycopersicum]	­	Inf	­
Novel00084	PREDICTED: uncharacterized protein LOC104646565 isoform X1 [Solanum lycopersicum]	­	1.9641	­
Novel00087	-//-	­	7.6354	­
Novel00092	-//-	­	3.6013	­
Novel00093	-//-	2.5281	3.602	­
Novel00095	-//-	­	5.5612	­
Novel00098	-//-	­	Inf	­
Novel00101	Putative polyprotein, identical [Solanum demissum]	­	3.5891	­
Novel00103	-//-	­	Inf	­
Novel00105	PREDICTED: uncharacterized protein LOC101265422 [Solanum lycopersicum]	Inf	­	­
Novel00108	-//-	­	3.1537	­
Novel00109	-//-	­	3.434	­
Novel00112	-//-	­	Inf	­
Novel00113	Gag-protease-integrase-RT-RNaseH polyprotein [Glycine max]	­	Inf	­
Novel00115	-//-	­	5.3724	­
Novel00118	-//-	­	4.894	­
Novel00119	PREDICTED: protein argonaute 2-like isoform X1 [Solanum lycopersicum]	­	4.3483	­
Novel00121	hypothetical protein MTR_004s0038 [Medicago truncatula]	­	Inf	­
Novel00122	-//-	­	4.4921	­
Novel00125	-//-	2.0433	­	­
Novel00126	-//-	­	3.2207	­
Novel00141	PREDICTED: uncharacterized protein LOC104647970 [Solanum lycopersicum]	­	Inf	­
Novel00145	hypothetical protein MTR_0030s0380 [Medicago truncatula]	­	Inf	2.6415
Novel00148	-//-	­	Inf	­
Novel00149	-//-	­	1.6812	­
Novel00150	-//-	­	Inf	­
Novel00153	-//-	­	Inf	­
Novel00155	putative polyprotein [Solanum lycopersicum]	­	2.3656	­
Novel00156	-//-	­	Inf	­
Novel00157	-//-	­	Inf	­
Novel00159	-//-	­	2.9636	­
Novel00167	PREDICTED: uncharacterized protein LOC101263890 [Solanum lycopersicum]	­	2.6803	­
Novel00174	-//-	­	Inf	­
Novel00178	-//-	1.5263	­	­
Novel00183	PREDICTED: uncharacterized protein LOC104648576 [Solanum lycopersicum]	­	1.748	­
Novel00184	-//-	­	Inf	­
Novel00189	PREDICTED: uncharacterized protein LOC104646012 [Solanum lycopersicum]	5.6129	­	­
Novel00190	Putative retrotransposon protein, identical [Solanum demissum]	Inf	­	­
Novel00195	PREDICTED: uncharacterized protein LOC104646565 isoform X1 [Solanum lycopersicum]	1.7289	­	­
Novel00197	PREDICTED: putative late blight resistance protein homolog R1A-10-like [Solanum tuberosum]	2.9575	­	­
Novel00198	-//-	Inf	­	­
Novel00200	PREDICTED: uncharacterized protein LOC104647697 [Solanum lycopersicum]	Inf	­	­
Novel00209	-//-	Inf	­	­
Novel00215	PREDICTED: neural Wiskott-Aldrich syndrome protein-like [Solanum lycopersicum]	5.065	­	­
Novel00216	hypothetical protein AMTR_s04311p00004950, partial [Amborella trichopoda]	6.1458	­	­
Novel00217	-//-	­	3.4337	­
Novel00222	PREDICTED: uncharacterized protein LOC101266433 [Solanum lycopersicum]	­	­	­
Novel00223	PREDICTED: protein TIFY 3A-like [Solanum tuberosum]	­	6.0946	­
Novel00224	-//-	Inf	­	­
Novel00225	-//-	­	4.9167	­
Novel00235	PREDICTED: uncharacterized protein LOC104645365, partial [Solanum lycopersicum]	­	3.9871	­
Novel00236	hypothetical protein MTR_004s0038 [Medicago truncatula]	­	3.5052	­
Novel00237	-//-	­	3.3965	­
Novel00241	-//-	­	Inf	­
Novel00245	-//-	­	3.6636	­
Novel00248	hypothetical protein MTR_004s0038 [Medicago truncatula]	­	Inf	­
Novel00250	-//-	­	Inf	­
Novel00252	-//-	­	4.5613	­
Novel00254	-//-	1.015	­	­
Novel00261	-//-	1.6553	­	­
Novel00263	PREDICTED: uncharacterized protein LOC104648891 [Solanum lycopersicum]	­	4.0786	­
Novel00266	PREDICTED: LOW QUALITY PROTEIN: uncharacterized protein LOC104648528 [Solanum lycopersicum]	­	2.5268	­
Novel00269	-//-	­	2.1797	­
Novel00271	PREDICTED: uncharacterized protein LOC104646333 [Solanum lycopersicum]	­	2.4877	­
Novel00280	PREDICTED: uncharacterized protein LOC102580264 [Solanum tuberosum]	­	Inf	­
Novel00282	-//-	­	Inf	­
Novel00283	-//-	­	4.7239	­
Novel00289	PREDICTED: uncharacterized protein LOC104646333 [Solanum lycopersicum]	­	1.5507	­
Novel00292	-//-	­	2.7658	­
Novel00297	Putative polyprotein, identical [Solanum demissum]	4.3484	­	­
Novel00298	-//-	­	5.4765	­
Novel00300	-//-	­	3.2595	­
Novel00301	-//-	­	2.3031	­
Novel00302	-//-	Inf	­	­
Novel00311	gag-pol polyprotein [Solanum lycopersicum]	­	­	4.5318
Novel00312	PREDICTED: uncharacterized protein LOC104646333 [Solanum lycopersicum]	­	7.5749	­
Novel00314	PREDICTED: uncharacterized protein LOC104648891 [Solanum lycopersicum]	­	7.4291	­
Novel00315	-//-	­	5.7973	­
Novel00318	PREDICTED: uncharacterized protein LOC104646565 isoform X1 [Solanum lycopersicum]	1.2044	­	­
Novel00321	-//-	­	Inf	­
Novel00322	S-locus F-box protein type-6 [Solanum pennellii]	­	5.8014	­
Novel00324	-//-	­	Inf	­
Novel00325	Integrase core domain containing protein [Solanum demissum]	1.3403	­	­
Novel00326	PREDICTED: uncharacterized protein LOC101267924 [Solanum lycopersicum]	1.3191	­	­
Novel00330	-//-	­	2.0406	­
Novel00335	-//-	1.0898	­	­
Novel00337	PREDICTED: uncharacterized protein LOC101260617 [Solanum lycopersicum]	­	Inf	­
Novel00345	-//-	­	Inf	­
Novel00347	-//-	­	2.1442	­
Novel00348	-//-	­	4.0702	­
Novel00349	-//-	­	Inf	­
Novel00352	PREDICTED: SNF2 domain-containing protein CLASSY 3-like, partial [Solanum tuberosum]	Inf	­	­
Novel00353	PREDICTED: uncharacterized protein LOC104647697 [Solanum lycopersicum]	8.5168	­	­
Novel00356	Putative gag-pol polyprotein, identical [Solanum demissum]	3.5971	­	­
Novel00360	PREDICTED: uncharacterized protein LOC102605741 [Solanum tuberosum]	­	2.9926	­
Novel00361	-//-	­	3.7111	­
Novel00363	-//-	1.6695	­	­
Novel00364	-//-	1.5839	­	­
Novel00367	-//-	­	1.9463	­
Novel00368	-//-	1.0158	­	­
Novel00376	-//-	5.6183	­	­
Novel00381	Zinc finger containing preotein, putative [Solanum demissum]	­	4.8523	­
Novel00382	-//-	Inf	­	­
Novel00384	-//-	­	7.877	­
Novel00392	-//-	1.7218	­	­
Novel00399	-//-	­	8.7981	­
Novel00403	PREDICTED: probable E3 ubiquitin-protein ligase ARI2-like isoform X2 [Solanum tuberosum]	4.0864	­	­
Novel00404	PREDICTED: uncharacterized protein LOC104649561 [Solanum lycopersicum]	Inf	2.3821	­
Novel00406	-//-	1.8354	­	­
Novel00408	-//-	­	Inf	­
Novel00409	PREDICTED: uncharacterized protein LOC104649744 [Solanum lycopersicum]	­	2.4883	­
Novel00416	-//-	­	Inf	­
Novel00417	-//-	­	Inf	­
Novel00418	PREDICTED: uncharacterized protein LOC104214659 [Nicotiana sylvestris]>gi|698531664|ref|XP_009762660.1| PREDICTED: uncharacterized protein LOC104214659 [Nicotiana sylvestris]>gi|698531666|ref|XP_009762661.1| PREDICTED: uncharacterized protein LOC104214659 [Nicotiana sylvestris]>gi|698531668|ref|XP_009762662.1| PREDICTED: uncharacterized protein LOC104214659 [Nicotiana sylvestris]>gi|698531670|ref…	­	Inf	­
Novel00421	-//-	­	Inf	­
Novel00422	-//-	­	2.9564	­
Novel00424	-//-	­	Inf	­
Novel00425	-//-	­	Inf	­
Novel00429	uncharacterized protein LOC102577703 [Solanum tuberosum]>gi|83284013|gb|ABC01914.1| unknown [Solanum tuberosum]	­	Inf	­
Novel00435	-//-	­	Inf	­
Novel00436	PREDICTED: uncharacterized protein LOC104647809 [Solanum lycopersicum]	­	Inf	­
Novel00437	-//-	­	Inf	­
Novel00441	-//-	­	­	1.1168
Novel00442	-//-	­	3.3314	3.3071
Novel00444	Polyprotein, putative [Solanum demissum]	1.5715	­	­
Novel00450	-//-	­	Inf	­
Novel00457	PREDICTED: uncharacterized protein LOC104649198 [Solanum lycopersicum]	­	4.3502	­
Novel00460	-//-	­	2.9619	­
Novel00463	PREDICTED: uncharacterized protein LOC101263890 [Solanum lycopersicum]	­	4.2986	­
Novel00468	apyrase 2 [Solanum tuberosum]>gi|157267552|gb|ABV26544.1| apyrase 2 [Solanum tuberosum]	­	7.9024	­
Novel00469	-//-	­	3.4746	­
Novel00480	PREDICTED: uncharacterized protein LOC104646071 [Solanum lycopersicum]	Inf	­	­
Novel00481	PREDICTED: uncharacterized protein LOC104649138 [Solanum lycopersicum]	­	4.1372	­
Novel00490	Putative polyprotein, identical [Solanum demissum]	Inf	­	­
Novel00491	-//-	1.0892	1.7067	­
Novel00495	-//-	Inf	­	­
Novel00499	PREDICTED: transcription factor MYB1R1-like [Solanum lycopersicum]	1.017	1.9224	­
Novel00500	PREDICTED: uncharacterized protein LOC101258808 [Solanum lycopersicum]>gi|723670538|ref|XP_010316174.1| PREDICTED: uncharacterized protein LOC101258808 [Solanum lycopersicum]>gi|723670542|ref|XP_010316175.1| PREDICTED: uncharacterized protein LOC101258808 [Solanum lycopersicum]>gi|723670545|ref|XP_010316176.1| PREDICTED: uncharacterized protein LOC101258808 [Solanum lycopersicum]	1.5253	­	1.3952
Novel00502	-//-	1.2753	­	­
Novel00503	PREDICTED: cytochrome c oxidase subunit 5C-like [Solanum lycopersicum]>gi|723671794|ref|XP_010316294.1| PREDICTED: cytochrome c oxidase subunit 5C-like [Solanum lycopersicum]	1.6802	­	­
Novel00506	-//-	­	6.0195	­
Novel00507	-//-	Inf	­	­
Novel00513	PREDICTED: uncharacterized protein LOC101258017 isoform X1 [Solanum lycopersicum]	­	2.7145	­
Novel00514	Gag-pol polyprotein, putative [Solanum demissum]	­	5.5261	­
Novel00524	PREDICTED: uncharacterized protein LOC104645154 [Solanum lycopersicum]	­	4.432	­
Novel00526	hypothetical protein SDM1_29t00005 [Solanum demissum]	­	Inf	­
Novel00528	-//-	­	Inf	­
Novel00536	-//-	3.6984	­	­
Novel00543	-//-	­	Inf	­
Novel00545	-//-	3.1853	5.7582	­
Novel00546	-//-	­	Inf	­
Novel00548	-//-	­	4.8479	­
Novel00550	PREDICTED: LOW QUALITY PROTEIN: uncharacterized protein LOC104648528 [Solanum lycopersicum]	­	3.5527	­
Novel00551	-//-	Inf	1.5351	­
Novel00554	-//-	­	3.4518	­
Novel00555	-//-	­	4.3874	­
Novel00560	-//-	­	Inf	­
Novel00562	hypothetical protein MTR_5g076600 [Medicago truncatula]	­	5.005	­
Novel00565	-//-	­	Inf	­
Novel00566	PREDICTED: uncharacterized protein LOC102593415 [Solanum tuberosum]	1.3466	­	­
Novel00567	PREDICTED: putative F-box/LRR-repeat protein At5g02930-like [Solanum tuberosum]	­	5.6716	­
Novel00568	PREDICTED: F-box/kelch-repeat protein At3g23880 [Nicotiana sylvestris]	4.4724	­	­
Novel00573	PREDICTED: ubiquitin receptor RAD23c-like isoform X2 [Nicotiana tomentosiformis]	Inf	­	­
Novel00582	-//-	Inf	­	­
Novel00593	-//-	2.1054	­	­
Novel00596	-//-	Inf	­	­
Novel00597	PREDICTED: uncharacterized protein LOC104644731 [Solanum lycopersicum]	1.6354	­	­
Novel00598	PREDICTED: uncharacterized protein LOC101256458 [Solanum lycopersicum]	Inf	­	­
Novel00602	PREDICTED: uncharacterized protein LOC101247219 [Solanum lycopersicum]	­	4.154	­
Novel00604	-//-	Inf	­	­
Novel00609	-//-	1.1531	­	­
Novel00611	PREDICTED: uncharacterized protein LOC104644338 [Solanum lycopersicum]	Inf	2.9447	­
Novel00617	-//-	2.1173	­	­
Novel00623	PREDICTED: E3 ubiquitin-protein ligase MBR2-like [Nicotiana tomentosiformis]>gi|697114113|ref|XP_009610953.1| PREDICTED: E3 ubiquitin-protein ligase MBR2-like [Nicotiana tomentosiformis]>gi|697114115|ref|XP_009610954.1| PREDICTED: E3 ubiquitin-protein ligase MBR2-like [Nicotiana tomentosiformis]>gi|697114117|ref|XP_009610955.1| PREDICTED: E3 ubiquitin-protein ligase MBR2-like [Nicotiana tomentosi…	­	5.1317	­
Novel00628	Ulp1 protease family, C-terminal catalytic domain containing protein [Solanum demissum]	­	3.3878	­
Novel00632	PREDICTED: uncharacterized protein LOC101264506, partial [Solanum lycopersicum]	5.4548	­	­
Novel00633	-//-	3.4299	­	­
Novel00637	PREDICTED: uncharacterized protein LOC101261775 [Solanum lycopersicum]	­	5.4833	­
Novel00641	-//-	2.0438	1.8106	­
Novel00643	-//-	­	3.4532	­
Novel00644	PREDICTED: uncharacterized protein LOC101256163 [Solanum lycopersicum]	­	­	3.6833
Novel00656	PREDICTED: alpha-N-acetylglucosaminidase-like [Solanum tuberosum]	1.0084	­	­
Novel00659	PREDICTED: uncharacterized protein LOC105953700 [Erythranthe guttatus]	­	­	5.1885
Novel00669	-//-	­	Inf	­
Novel00672	-//-	­	3.6914	­
Novel00673	Polyprotein, 3'-partial, putative [Solanum demissum]	Inf	­	­
Novel00677	PREDICTED: F-box protein At5g49610-like [Solanum lycopersicum]	Inf	­	­
Novel00685	PREDICTED: probable 26S proteasome non-ATPase regulatory subunit 3 [Solanum lycopersicum]	Inf	Inf	­
Novel00689	PREDICTED: uncharacterized protein LOC104647481 [Solanum lycopersicum]	­	4.1329	­
Novel00699	-//-	­	4.4452	­
Novel00706	PREDICTED: uncharacterized protein LOC101267053 [Solanum lycopersicum]	Inf	­	­
Novel00711	-//-	1.0578	2.6366	­
Novel00714	PREDICTED: uncharacterized protein LOC102588141 [Solanum tuberosum]	2.8801	­	­
Novel00716	-//-	2.4072	­	­
Novel00725	PREDICTED: uncharacterized protein LOC104092110 isoform X4 [Nicotiana tomentosiformis]	1.0029	­	­
Novel00735	PREDICTED: uncharacterized protein LOC104646333 [Solanum lycopersicum]	­	1.6562	­
Novel00743	-//-	1.0876	­	­
Novel00746	-//-	­	Inf	­
Novel00748	PREDICTED: uncharacterized protein LOC104648891 [Solanum lycopersicum]	­	2.6793	­
Novel00749	PREDICTED: uncharacterized protein LOC101263890 [Solanum lycopersicum]	­	3.2535	­
Novel00755	hypothetical protein MTR_0030s0430 [Medicago truncatula]	­	2.4051	­
Novel00759	PREDICTED: villin-2-like [Solanum tuberosum]	1.7394	­	­
Novel00762	-//-	­	6.9044	­
Novel00766	-//-	­	Inf	­
Novel00775	PREDICTED: uncharacterized protein LOC104649534 [Solanum lycopersicum]	­	4.144	­
Novel00776	-//-	4.112	­	­
Novel00777	-//-	­	Inf	­
Novel00779	-//-	­	Inf	­
Novel00784	-//-	­	Inf	­
Novel00788	PREDICTED: uncharacterized protein LOC101255994 [Solanum lycopersicum]	­	7.2678	­
Novel00790	-//-	­	2.4098	­
Novel00791	-//-	­	4.6559	­
Novel00795	hypothetical protein AMTR_s04311p00004950, partial [Amborella trichopoda]	5.9095	­	­
Novel00801	PREDICTED: putative nuclease HARBI1 [Solanum lycopersicum]	­	Inf	­
Novel00803	-//-	Inf	­	­
Novel00805	-//-	6.935	­	­
Novel00809	-//-	1.0524	­	­
Novel00812	hypothetical protein VITISV_020559 [Vitis vinifera]	­	Inf	­
Novel00815	-//-	6.1335	­	3.7424
Novel00818	PREDICTED: uncharacterized protein LOC104646138 [Solanum lycopersicum]	­	2.2966	­
Novel00820	PREDICTED: elongator complex protein 3 [Solanum lycopersicum]	1.0065	­	­
Novel00824	-//-	1.074	­	­
Novel00829	PREDICTED: uncharacterized protein LOC102591573 [Solanum tuberosum]	Inf	­	­
Novel00830	PREDICTED: uncharacterized protein LOC102585858 [Solanum tuberosum]	Inf	­	­
Novel00831	PREDICTED: uncharacterized protein LOC104223528 [Nicotiana sylvestris]	­	2.6424	­
Novel00833	-//-	Inf	­	­
Novel00836	PREDICTED: uncharacterized protein LOC102589851 [Solanum tuberosum]	Inf	­	­
Novel00840	-//-	2.6612	­	­
Novel00845	-//-	2.2296	­	2.553
Novel00849	-//-	2.8352	­	­
Novel00850	PREDICTED: uncharacterized protein LOC104649578 [Solanum lycopersicum]	­	3.6986	­
Novel00852	-//-	­	4.3676	­
Novel00853	-//-	­	2.232	­
Novel00854	-//-	­	Inf	­
Novel00856	PREDICTED: mediator of RNA polymerase II transcription subunit 15a-like [Solanum lycopersicum]	­	4.7548	­
Novel00858	PREDICTED: uncharacterized protein LOC102601752 [Solanum tuberosum]	­	3.5311	­
Novel00863	PREDICTED: uncharacterized protein LOC104649106 [Solanum lycopersicum]	­	4.2647	­
Novel00865	-//-	1.3752	­	­
Novel00866	-//-	­	4.2638	­
Novel00876	Putative retrotransposon protein, identical [Solanum demissum]	­	4.7587	­
Novel00879	-//-	­	Inf	­
Novel00889	-//-	­	5.4829	­
Novel00890	-//-	1.3999	­	­
Novel00898	uncharacterized protein LOC102577703 [Solanum tuberosum]>gi|83284013|gb|ABC01914.1| unknown [Solanum tuberosum]	­	Inf	­
Novel00902	-//-	­	Inf	­
Novel00903	-//-	­	4.1545	­
Novel00904	-//-	­	3	­
Novel00907	-//-	2.2889	­	­
Novel00910	-//-	­	7.0026	­
Novel00911	PSII 47 kDa protein, partial (chloroplast) [Eriobotrya japonica]>gi|685227252|gb|AIO04665.1| PSII 47 kDa protein, partial (chloroplast) [Eriobotrya japonica]>gi|685227254|gb|AIO04666.1| PSII 47 kDa protein, partial (chloroplast) [Eriobotrya japonica]>gi|685227256|gb|AIO04667.1| PSII 47 kDa protein, partial (chloroplast) [Eriobotrya japonica]>gi|685227258|gb|AIO04668.1| PSII 47 kDa protein, partia…	­	Inf	­
Novel00914	hypothetical protein MTR_004s0029 [Medicago truncatula]	­	3.5176	­
Novel00926	PREDICTED: uncharacterized protein LOC104235518 [Nicotiana sylvestris]	3.6838	5.5469	­
Novel00929	PREDICTED: uncharacterized protein LOC104645370, partial [Solanum lycopersicum]	Inf	­	­
Novel00930	hypothetical protein VITISV_010143 [Vitis vinifera]	­	­	6.353
Novel00941	PREDICTED: uncharacterized protein LOC102595738 [Solanum tuberosum]	­	3.1573	­
Novel00942	-//-	3.3738	­	­
Novel00943	PREDICTED: uncharacterized protein LOC103420252 [Malus domestica]	6.7791	­	­
Novel00949	-//-	5.5287	­	­
Novel00953	-//-	4.1616	­	2.0048
Novel00956	PREDICTED: uncharacterized protein LOC102595828 [Solanum tuberosum]	Inf	­	­
Novel00957	-//-	Inf	­	­
Novel00958	PREDICTED: NAC domain-containing protein 67-like [Nicotiana sylvestris]	Inf	­	­
Novel00964	-//-	­	Inf	­
Novel00970	-//-	­	2.8192	­
Novel00971	PREDICTED: uncharacterized protein LOC104237764 [Nicotiana sylvestris]	­	4.6611	­
Novel00972	-//-	­	3.8579	­
Novel00975	uncharacterized protein LOC102577703 [Solanum tuberosum]>gi|83284013|gb|ABC01914.1| unknown [Solanum tuberosum]	­	5.2979	­
Novel00976	PREDICTED: delphilin-like [Solanum lycopersicum]	3.9699	­	­
Novel00977	PREDICTED: uncharacterized protein LOC104646333 [Solanum lycopersicum]	­	3.3018	­
Novel00978	hypothetical protein VITISV_020559 [Vitis vinifera]	­	Inf	­
Novel00980	PREDICTED: uncharacterized protein LOC104239064 [Nicotiana sylvestris]	­	Inf	­
Novel00983	gag-pol polyprotein [Solanum lycopersicum]	­	4.9816	­
Novel00984	-//-	­	5.0565	­
Novel00992	PREDICTED: uncharacterized protein LOC101263121 [Solanum lycopersicum]	1.0397	­	­
Novel00993	-//-	­	3.0145	­
Novel00996	-//-	­	Inf	­
Novel01001	PREDICTED: uncharacterized protein LOC102585659 [Solanum tuberosum]	­	4.4939	­
Novel01002	PREDICTED: uncharacterized protein LOC104645492 [Solanum lycopersicum]	­	Inf	­
Novel01008	-//-	­	Inf	­
Novel01009	-//-	­	Inf	­
Novel01017	-//-	­	4.5381	­
Novel01018	hypothetical protein VITISV_015758 [Vitis vinifera]	­	Inf	­
Novel01019	PREDICTED: uncharacterized protein LOC104210334 [Nicotiana sylvestris]	­	4.4005	­
Novel01026	PREDICTED: uncharacterized protein LOC104218499 isoform X1 [Nicotiana sylvestris]	­	Inf	­
Novel01028	PREDICTED: uncharacterized protein LOC101265119 [Solanum lycopersicum]	­	3.092	­
Novel01029	hypothetical protein VITISV_023111 [Vitis vinifera]	­	5.691	­
Novel01042	PREDICTED: probable WRKY transcription factor 3 [Solanum lycopersicum]	­	10.444	­
Novel01047	PREDICTED: activating signal cointegrator 1 complex subunit 2 [Solanum lycopersicum]	1.2187	1.4009	­
Novel01053	hypothetical protein MTR_004s0038 [Medicago truncatula]	2.5739	­	­
Novel01054	PREDICTED: uncharacterized protein LOC101263890 [Solanum lycopersicum]	­	2.8481	­
Novel01056	-//-	­	1.9502	­
Novel01058	PREDICTED: CLAVATA3/ESR (CLE)-related protein 10-like [Solanum lycopersicum]	6.7396	­	­
Novel01060	-//-	Inf	­	­
Novel01061	-//-	Inf	­	­
Novel01066	-//-	­	Inf	­
Novel01067	-//-	­	Inf	­
Novel01073	-//-	1.5699	­	­
Novel01082	-//-	­	3.0273	­
Novel01083	-//-	­	Inf	­
Novel01084	hypothetical protein MTR_004s0038 [Medicago truncatula]	­	2.7864	­
Novel01091	PREDICTED: uncharacterized protein LOC101256381 [Solanum lycopersicum]	­	Inf	­
Novel01093	-//-	­	­	1.7882
Novel01094	-//-	­	Inf	­
Novel01099	-//-	­	Inf	­
Novel01101	PREDICTED: anthocyanidin 3-O-glucoside 5-O-glucosyltransferase 1-like [Solanum tuberosum]	1.2749	­	­
Novel01104	-//-	­	Inf	­
Novel01113	-//-	­	Inf	­
Novel01115	-//-	­	5.2716	­
Novel01116	-//-	­	Inf	­
Novel01122	-//-	1.336	­	­
Novel01123	PREDICTED: uncharacterized protein LOC101247837 [Solanum lycopersicum]	­	3.7698	­
Novel01124	-//-	­	3.373	­
Novel01128	PREDICTED: uncharacterized protein LOC104236429 [Nicotiana sylvestris]	­	Inf	­
Novel01131	-//-	­	Inf	­
Novel01132	hypothetical protein VITISV_024822 [Vitis vinifera]	2.8533	3.7502	­
Novel01134	-//-	­	Inf	­
Novel01135	-//-	­	Inf	­
Novel01137	PREDICTED: zinc finger BED domain-containing protein RICESLEEPER 2-like [Solanum lycopersicum]	­	Inf	­
Novel01141	PREDICTED: serine/threonine-protein kinase BLUS1-like [Solanum tuberosum]	1.4741	­	­
Novel01142	-//-	­	2.546	­
Novel01144	PREDICTED: uncharacterized protein LOC104647566 [Solanum lycopersicum]	3.4525	9.6225	­
Novel01148	PREDICTED: NAC domain-containing protein 68-like [Solanum tuberosum]	Inf	­	­
Novel01149	-//-	­	3.7224	­
Novel01150	PREDICTED: uncharacterized protein LOC104647254 [Solanum lycopersicum]	1.9923	­	­
Novel01151	PREDICTED: uncharacterized protein LOC104647254 [Solanum lycopersicum]	1.0925	­	­
Novel01154	-//-	2.1098	­	­
Novel01160	PREDICTED: uncharacterized protein LOC104648891 [Solanum lycopersicum]	­	2.5161	­
Novel01162	PREDICTED: uncharacterized protein LOC104648530 [Solanum lycopersicum]	­	2.031	­
Novel01165	-//-	­	2.3678	­
Novel01168	PREDICTED: uncharacterized protein LOC104647499 [Solanum lycopersicum]	1.2076	­	­
Novel01170	-//-	­	Inf	­
Novel01171	-//-	1.7039	­	­
Novel01172	PREDICTED: uncharacterized protein LOC104232844 [Nicotiana sylvestris]	­	2.7569	­
Novel01173	-//-	­	Inf	­
Novel01175	PREDICTED: uncharacterized protein LOC105645348 [Jatropha curcas]	­	10.005	­
Novel01178	PREDICTED: uncharacterized protein LOC104644575 [Solanum lycopersicum]	­	Inf	­
Novel01179	-//-	­	Inf	­
Novel01183	hypothetical protein MTR_004s0038 [Medicago truncatula]	­	­	2.6383
Novel01188	PREDICTED: uncharacterized protein LOC104647956 [Solanum lycopersicum]	1.008	1.9581	­
Novel01192	Late blight resistance protein, putative [Solanum demissum]	­	4.8491	­
Novel01197	-//-	1.5754	­	­
Novel01198	-//-	­	Inf	­
Novel01200	-//-	­	Inf	­
Novel01202	-//-	1.9687	1.7558	­
Novel01203	PREDICTED: uncharacterized protein LOC104647521 [Solanum lycopersicum]	3.7164	­	­
Novel01204	PREDICTED: LOW QUALITY PROTEIN: uncharacterized protein LOC104213406 [Nicotiana sylvestris]	­	­	2.1081
Novel01206	-//-	­	Inf	­
Novel01211	PREDICTED: uncharacterized protein LOC101245242 [Solanum lycopersicum]	1.1461	­	­
Novel01214	-//-	1.4127	­	­
Novel01215	-//-	­	Inf	­
Novel01218	-//-	­	6.1887	­
Novel01225	-//-	­	8.5188	­
Novel01230	-//-	1.5148	­	­
Novel01231	PREDICTED: uncharacterized protein LOC101261775 [Solanum lycopersicum]	­	Inf	­
Novel01234	-//-	­	Inf	­
Novel01237	-//-	­	5.2443	­
Novel01238	PREDICTED: enhancer of rudimentary homolog [Solanum lycopersicum]>gi|565381443|ref|XP_006357079.1| PREDICTED: enhancer of rudimentary homolog isoform X1 [Solanum tuberosum]>gi|565381445|ref|XP_006357080.1| PREDICTED: enhancer of rudimentary homolog isoform X2 [Solanum tuberosum]>gi|723719718|ref|XP_010324553.1| PREDICTED: enhancer of rudimentary homolog [Solanum lycopersicum]	2.133	2.019	­
Novel01239	-//-	­	1.7734	­
Novel01243	-//-	­	2.8145	­
Novel01246	-//-	1.1121	­	­
Novel01247	-//-	­	7.2623	­
Novel01248	hypothetical protein VITISV_028182 [Vitis vinifera]	Inf	­	­
Novel01249	PREDICTED: uncharacterized protein LOC102707106 [Oryza brachyantha]	­	4.7952	­
Novel01261	PREDICTED: uncharacterized protein LOC102583946 [Solanum tuberosum]	­	9.0792	­
Novel01263	PREDICTED: uncharacterized protein LOC104648785 [Solanum lycopersicum]	­	4.4745	­
Novel01268	PREDICTED: uncharacterized protein LOC101257177 [Solanum lycopersicum]	­	Inf	­
Novel01270	-//-	­	Inf	­
Novel01279	-//-	­	Inf	­
Novel01280	-//-	­	Inf	­
Novel01285	hypothetical protein VITISV_020559 [Vitis vinifera]	­	Inf	­
Novel01292	hypothetical protein MTR_004s0038 [Medicago truncatula]	Inf	­	­
Novel01298	-//-	­	6.3348	­
Novel01304	-//-	­	4.358	­
Novel01305	reistance protein F variant 1.1 [Solanum lycopersicum]	­	3.5821	­
Novel01306	-//-	­	7.2507	­
Novel01308	PREDICTED: uncharacterized protein LOC104649600 [Solanum lycopersicum]	Inf	­	­
Novel01317	-//-	1.2649	­	­
Novel01322	PREDICTED: putative E3 ubiquitin-protein ligase LIN-1 {ECO:0000250|UniProtKB:D1FP53} isoform X2 [Nicotiana tomentosiformis]	1.4542	­	­
Novel01323	PREDICTED: pentatricopeptide repeat-containing protein At1g51965, mitochondrial-like [Solanum tuberosum]	Inf	­	­
Novel01333	PREDICTED: uncharacterized protein LOC104645122 [Solanum lycopersicum]	2.646	­	­
Novel01339	hypothetical protein LES1_20t00017 [Solanum lycopersicum]	­	Inf	­
Novel01342	PREDICTED: cyclin-dependent protein kinase inhibitor SMR2-like [Solanum lycopersicum]	­	6.1902	3.6083
Novel01346	-//-	­	Inf	­
Novel01347	PREDICTED: uncharacterized protein LOC104648066 [Solanum lycopersicum]	­	5.8822	­
Novel01349	-//-	­	Inf	­
Novel01359	-//-	­	4.32	­
Novel01366	-//-	­	2.8054	­
Novel01368	PREDICTED: uncharacterized protein LOC102582050 [Solanum tuberosum]	­	2.5926	­
Novel01375	PREDICTED: uncharacterized protein LOC101254990 [Solanum lycopersicum]	1.0964	­	­
Novel01376	-//-	­	3.317	­
Novel01379	-//-	­	Inf	­
Novel01394	PREDICTED: uncharacterized protein LOC104099247 [Nicotiana tomentosiformis]	­	4.1387	­
Novel01396	PREDICTED: uncharacterized protein LOC101261238 [Solanum lycopersicum]	­	Inf	­
Novel01397	-//-	1.8292	­	­
Novel01401	PREDICTED: uncharacterized protein LOC104214925 [Nicotiana sylvestris]	8.0652	­	­
Novel01408	PREDICTED: uncharacterized protein LOC104242828, partial [Nicotiana sylvestris]	­	2.9447	­
Novel01412	-//-	7.1879	­	­
Novel01417	-//-	­	Inf	­
Novel01418	-//-	1.234	­	­
Novel01419	-//-	7.4485	­	­
Novel01423	PREDICTED: low temperature-induced protein lt101.2-like [Nicotiana tomentosiformis]	­	Inf	­
Novel01425	hypothetical protein PHAVU_007G073700g [Phaseolus vulgaris]>gi|561016650|gb|ESW15454.1| hypothetical protein PHAVU_007G073700g [Phaseolus vulgaris]	1.8176	­	­
Novel01427	PREDICTED: uncharacterized protein LOC101257193 [Solanum lycopersicum]	­	5.189	­
Novel01428	-//-	1.7522	­	­
Novel01433	PREDICTED: uncharacterized protein LOC104242828, partial [Nicotiana sylvestris]	­	­	1.2683
Novel01435	-//-	­	Inf	­
Novel01441	-//-	5.7566	1.4506	­
Novel01442	-//-	­	Inf	­
Novel01443	-//-	­	Inf	­
Novel01444	-//-	­	Inf	­
Novel01454	-//-	­	Inf	­
Novel01456	PREDICTED: LOW QUALITY PROTEIN: uncharacterized protein LOC104223244 [Nicotiana sylvestris]	Inf	­	­
Novel01457	-//-	­	­	2.8047
Novel01461	PREDICTED: uncharacterized protein LOC104646333 [Solanum lycopersicum]	­	4.9391	­
Novel01470	-//-	­	Inf	­
Novel01473	-//-	­	Inf	­
Novel01476	-//-	­	Inf	­
Novel01484	-//-	­	5.9425	­
Novel01492	putative polyprotein (aspartic proteinase, reverse transcriptase, ribonuclease H) [Nicotiana tabacum]	1.5206	­	­
Novel01493	-//-	­	Inf	­
Novel01494	-//-	­	Inf	­
Novel01498	-//-	1.368	4.3913	­
Novel01500	PREDICTED: uncharacterized protein LOC101261238 [Solanum lycopersicum]	­	3.1597	­
Novel01503	-//-	­	2.6995	­
Novel01504	-//-	­	3.2019	­
Novel01511	-//-	2.3532	­	­
Novel01517	-//-	­	3.0434	­
Novel01519	-//-	­	3.2759	­
Novel01524	PREDICTED: uncharacterized protein LOC104648891 [Solanum lycopersicum]	2.9713	­	­
Novel01525	-//-	­	5.3508	­
Novel01526	-//-	­	5.5815	­
Novel01528	-//-	­	7.5206	­
Novel01536	-//-	4.8445	­	­
Novel01538	-//-	1.2078	­	­
Novel01542	-//-	­	6.0595	­
Novel01549	-//-	1.8125	­	­
Novel01556	PREDICTED: keratin, type I cytoskeletal 9-like [Solanum lycopersicum]	Inf	­	­
Novel01557	PREDICTED: uncharacterized protein LOC104646029 [Solanum lycopersicum]	­	3.932	­
Novel01563	-//-	3.9509	­	­
Novel01564	-//-	­	5.3189	­
Novel01571	PREDICTED: uncharacterized protein LOC104648576 [Solanum lycopersicum]	­	4.7664	­
Novel01576	-//-	1.47	3.2967	­
Novel01579	PREDICTED: uncharacterized protein LOC101259855 isoform X1 [Solanum lycopersicum]	­	Inf	­
Novel01580	-//-	1.6552	­	­
Novel01581	-//-	­	5.0794	­
Novel01582	PREDICTED: uncharacterized protein LOC104113218 [Nicotiana tomentosiformis]	­	1.9599	­
Novel01588	-//-	2.2043	­	­
Novel01589	-//-	6.9902	­	­
Novel01593	-//-	­	2.408	­
Novel01595	-//-	­	2.4706	­
Novel01598	-//-	­	7.6632	­
Novel01603	-//-	1.4139	­	­
Novel01605	PREDICTED: uncharacterized protein LOC104106285 [Nicotiana tomentosiformis]	­	Inf	­
Novel01611	-//-	­	1.9086	­
Novel01613	-//-	­	Inf	­
Novel01614	Putative gag-pol polyprotein, identical [Solanum demissum]	­	Inf	­
Novel01616	-//-	1.8944	­	­
Novel01620	-//-	­	7.3401	­
Novel01624	hypothetical protein MTR_0030s0420 [Medicago truncatula]	­	6.3926	­
Novel01626	-//-	­	Inf	­
Novel01629	-//-	­	Inf	­
Novel01632	PREDICTED: uncharacterized protein LOC101249524 [Solanum lycopersicum]	Inf	­	­
Novel01633	-//-	­	Inf	­
Novel01634	hypothetical protein JCGZ_01946 [Jatropha curcas]	10.321	­	­
Novel01635	-//-	­	2.4708	­
Novel01638	hypothetical protein [Beta vulgaris subsp. vulgaris]	­	1.3914	­
Novel01640	PREDICTED: protein argonaute 2-like isoform X1 [Solanum lycopersicum]	­	4.0757	­
Novel01642	-//-	­	3.1009	­
Novel01644	-//-	Inf	2.775	­
Novel01645	-//-	Inf	­	­
Novel01646	hypothetical protein STB1_57t00015 [Solanum tuberosum]	­	6.7684	­
Novel01653	-//-	­	7.1102	­
Novel01654	-//-	­	Inf	­
Novel01656	PREDICTED: uncharacterized protein LOC104216897 [Nicotiana sylvestris]	­	Inf	­
Novel01658	Polyprotein, putative [Solanum demissum]	­	3.5256	­
Novel01666	-//-	­	2.4607	­
Novel01667	-//-	­	6.067	­
Novel01668	PREDICTED: putative ribonuclease H protein At1g65750-like [Solanum tuberosum]	Inf	­	­
Novel01669	-//-	­	5.3348	­
Novel01670	-//-	Inf	1.5211	­
Novel01673	-//-	Inf	­	­
Novel01676	-//-	Inf	­	­
Novel01677	PREDICTED: uncharacterized protein LOC104646769 [Solanum lycopersicum]	1.2133	­	­
Novel01679	PREDICTED: keratin, type I cytoskeletal 9-like [Solanum lycopersicum]	Inf	­	­
Novel01682	-//-	­	Inf	­
Novel01690	-//-	­	1.7337	­
Novel01691	-//-	­	­	2.2827
Novel01693	PREDICTED: F-box protein At5g03100-like [Solanum lycopersicum]	5.6978	­	­
Novel01695	-//-	­	­	1.5885
Novel01704	PREDICTED: putative F-box/LRR-repeat protein At3g28410-like [Solanum tuberosum]	2.4649	4.6417	­
Novel01705	hypothetical protein AALP_AA1G251100, partial [Arabis alpina]	­	3.72	­
Novel01714	PREDICTED: uncharacterized protein LOC102591181 [Solanum tuberosum]	2.2474	­	­
Novel01722	-//-	­	Inf	­
Novel01726	hypothetical protein MTR_004s0038 [Medicago truncatula]	5.6966	8.5062	­
Novel01734	PREDICTED: uncharacterized protein LOC102595791 [Solanum tuberosum]	­	4.4562	­
Novel01735	-//-	1.0563	­	­
Novel01736	-//-	­	4.1087	­
Novel01739	-//-	1.1313	­	­
Novel01740	-//-	­	Inf	­
Novel01743	PREDICTED: uncharacterized protein LOC101263890 [Solanum lycopersicum]	­	6.5415	­
Novel01745	PREDICTED: uncharacterized protein LOC104648891 [Solanum lycopersicum]	­	3.0025	­
Novel01748	gag-pol polyprotein [Solanum lycopersicum]	­	3.4345	­
Novel01750	-//-	1.1178	­	­
Novel01755	PREDICTED: uncharacterized protein LOC104648687 [Solanum lycopersicum]	­	6.5167	­
Novel01756	-//-	1.5958	­	­
Novel01757	PREDICTED: uncharacterized protein LOC104646012 [Solanum lycopersicum]	­	Inf	­
Novel01758	hypothetical protein VITISV_022230 [Vitis vinifera]	­	1.6416	­
Novel01759	-//-	1.4501	­	­
Novel01762	-//-	­	3.2371	­
Novel01763	PREDICTED: uncharacterized protein LOC102600101 [Solanum tuberosum]	Inf	­	­
Novel01766	-//-	­	7.2008	­
Novel01767	-//-	­	2.1216	­
Novel01768	-//-	­	Inf	­
Novel01769	-//-	­	2.4104	­
Novel01770	-//-	4.6184	­	­
Novel01779	PREDICTED: uncharacterized protein LOC104217646 [Nicotiana sylvestris]	­	2.9921	­
Novel01782	-//-	Inf	­	­
Novel01783	PREDICTED: uncharacterized protein LOC102590883 [Solanum tuberosum]	7.0332	­	­
Novel01784	PREDICTED: uncharacterized protein LOC102605937 [Solanum tuberosum]	2.1381	1.6996	­
Novel01799	PREDICTED: protein lingerer-like [Solanum lycopersicum]	Inf	­	­
Novel01801	PREDICTED: uncharacterized protein LOC104647697 [Solanum lycopersicum]	6.587	­	­
Novel01805	PREDICTED: uncharacterized protein LOC104646333 [Solanum lycopersicum]	3.982	6.4102	­
Novel01812	-//-	­	2.4642	­
Novel01813	PREDICTED: uncharacterized protein LOC101247219 [Solanum lycopersicum]	­	­	3.2532
Novel01816	PREDICTED: uncharacterized protein LOC104648097 [Solanum lycopersicum]	1.0785	­	­
Novel01817	PREDICTED: uncharacterized protein LOC104645122 [Solanum lycopersicum]	­	2.9847	­
Novel01818	-//-	5.191	­	­
Novel01820	PREDICTED: uncharacterized protein LOC102605937 [Solanum tuberosum]	1.0199	2.3146	­
Novel01821	PREDICTED: uncharacterized protein LOC101265850 [Solanum lycopersicum]	3.3162	­	­
Novel01825	-//-	1.2693	­	­
Novel01830	PREDICTED: F-box protein At5g03100-like [Solanum lycopersicum]	­	2.5282	­
Novel01832	-//-	1.8431	­	­
Novel01836	PREDICTED: uncharacterized protein LOC101256635 [Solanum lycopersicum]>gi|723667312|ref|XP_010315542.1| PREDICTED: uncharacterized protein LOC101256635 [Solanum lycopersicum]	2.2393	­	­
Novel01855	-//-	­	Inf	­
Novel01857	-//-	­	Inf	­
Novel01859	PREDICTED: uncharacterized protein LOC102605937 [Solanum tuberosum]	4.8514	­	­
Novel01864	-//-	­	5.4282	­
Novel01865	-//-	­	3.5369	­
Novel01867	-//-	­	Inf	­
Novel01871	Copia protein, partial [Glycine soja]	­	Inf	­
Novel01874	-//-	1.3723	­	­
Novel01894	-//-	­	Inf	­
Novel01895	-//-	­	Inf	­
Novel01902	-//-	­	6.6421	­
Novel01915	-//-	­	3.0312	­
Novel01917	PREDICTED: uncharacterized protein LOC104645992 [Solanum lycopersicum]	2.2685	­	­
Novel01918	-//-	­	Inf	­
Novel01921	-//-	­	Inf	­
Novel01922	-//-	1.1925	­	­
Novel01925	copia-type polyprotein [Glycine max]>gi|225016157|gb|ACN78980.1| copia-type polyprotein [Glycine max]	­	­	1.3408
Novel01928	-//-	­	5.6544	­
Novel01929	PREDICTED: DDT domain-containing protein DDB_G0282237 [Nicotiana tomentosiformis]	2.7349	­	­
Novel01931	-//-	­	5.7455	­
Novel01934	PREDICTED: uncharacterized protein LOC104211323 [Nicotiana sylvestris]	2.5944	­	­
Novel01937	-//-	1.1562	­	­
Novel01944	PREDICTED: uncharacterized protein LOC104227779 [Nicotiana sylvestris]	2.1287	­	­
Novel01946	PREDICTED: transcription factor bHLH53-like [Solanum lycopersicum]	­	2.8247	­
Novel01950	-//-	2.816	­	­
Novel01954	PREDICTED: F-box protein At4g00893-like [Solanum tuberosum]	Inf	­	­
Novel01956	-//-	Inf	­	­
Novel01957	-//-	3.3709	3.9208	­
Novel01958	PREDICTED: uncharacterized protein LOC104112899 [Nicotiana tomentosiformis]	8.0772	Inf	­
Novel01959	PREDICTED: uncharacterized protein LOC101256913 [Solanum lycopersicum]	Inf	­	­
Novel01961	hypothetical protein VITISV_032383 [Vitis vinifera]	4.8861	­	­
Novel01964	PREDICTED: uncharacterized protein LOC104232176, partial [Nicotiana sylvestris]	­	5.2632	­
Novel01967	unnamed protein product [Vitis vinifera]	­	7.0917	­
Novel01968	hypothetical protein VITISV_036280 [Vitis vinifera]	8.6072	­	­
Novel01969	PREDICTED: uncharacterized protein LOC101251233 isoform X3 [Solanum lycopersicum]	Inf	­	­
Novel01970	-//-	­	4.8195	­
Novel01974	gag-pol polyprotein [Phaseolus vulgaris]	­	5.2728	­
Novel01975	-//-	­	4.7701	­
Novel01983	-//-	1.364	1.7835	­
Novel01987	-//-	1.829	­	­
Novel01995	-//-	Inf	­	­
Novel02000	-//-	­	Inf	­
Novel02010	-//-	­	7.0883	­
Novel02025	PREDICTED: uncharacterized protein LOC104232755 [Nicotiana sylvestris]	­	7.1503	­
Novel02026	-//-	­	6.6024	­
Novel02029	PREDICTED: uncharacterized protein LOC104646012 [Solanum lycopersicum]	­	Inf	­
Novel02031	PREDICTED: keratin, type I cytoskeletal 9-like [Solanum lycopersicum]	Inf	­	­
Novel02032	PREDICTED: lysine histidine transporter 1-like [Erythranthe guttatus]>gi|604346393|gb|EYU44856.1| hypothetical protein MIMGU_mgv1a006274mg [Erythranthe guttata]	3.7838	­	­
Novel02036	PREDICTED: uncharacterized protein LOC101249678 [Solanum lycopersicum]	1.2217	­	­
Novel02037	-//-	­	4.5141	­
Novel02038	-//-	­	Inf	­
Novel02039	-//-	­	Inf	­
Novel02041	-//-	­	Inf	­
Novel02044	-//-	­	6.2673	­
Novel02045	PREDICTED: uncharacterized protein LOC104212354 [Nicotiana sylvestris]	­	4.6894	­
Novel02046	PREDICTED: uncharacterized protein LOC104120909 [Nicotiana tomentosiformis]	­	5.1	­
Novel02051	-//-	­	6.2756	­
Novel02057	PREDICTED: uncharacterized protein LOC102600866 [Solanum tuberosum]	­	6.4388	­
Novel02059	-//-	­	Inf	­
Novel02063	PREDICTED: uncharacterized protein LOC104646333 [Solanum lycopersicum]	­	2.7464	­
Novel02064	PREDICTED: uncharacterized protein LOC104648891 [Solanum lycopersicum]	­	2.8462	­
Novel02068	PREDICTED: uncharacterized protein LOC104647697 [Solanum lycopersicum]	Inf	­	­
Novel02069	-//-	­	4.0609	­
Novel02070	hypothetical protein VITISV_025518 [Vitis vinifera]	­	Inf	­
Novel02071	hypothetical protein VITISV_036280 [Vitis vinifera]	3.9056	­	­
Novel02075	-//-	7.8639	­	­
Novel02077	PREDICTED: FBD-associated F-box protein At4g13985-like [Solanum lycopersicum]	Inf	­	­
Novel02083	hypothetical protein MTR_004s0038 [Medicago truncatula]	4.2753	­	­
Novel02088	-//-	­	Inf	­
Novel02089	-//-	­	Inf	­
Novel02090	-//-	­	Inf	­
Novel02091	PREDICTED: uncharacterized protein LOC101266433 [Solanum lycopersicum]	­	Inf	­
Novel02097	hypothetical protein VITISV_013624 [Vitis vinifera]	­	5.8576	­
Novel02100	hypothetical protein SDM1_29t00005 [Solanum demissum]	­	4.0719	­
Novel02101	-//-	­	5.8963	­
Novel02106	PREDICTED: uncharacterized protein LOC104649112 [Solanum lycopersicum]	­	2.8021	­
Novel02107	-//-	­	4.6249	­
Novel02108	PREDICTED: uncharacterized protein LOC101263890 [Solanum lycopersicum]	­	4.053	­
Novel02112	-//-	­	Inf	­
Novel02113	-//-	­	1.8386	­
Novel02114	-//-	­	Inf	­
Novel02129	-//-	­	2.0361	­
Novel02137	-//-	1.2504	­	­
Novel02141	-//-	­	3.6523	­
Novel02142	-//-	­	5.3082	­
Novel02151	PREDICTED: cytochrome P450 90A1 [Solanum lycopersicum]	5.2859	5.5028	4.7063
Novel02152	-//-	­	Inf	­
Novel02154	PREDICTED: uncharacterized protein LOC101248008 [Solanum lycopersicum]	1.5007	2.184	­
Novel02156	PREDICTED: uncharacterized protein LOC102581016 [Solanum tuberosum]	­	Inf	­
Novel02157	-//-	­	Inf	­
Novel02159	-//-	­	6.4946	­
Novel02165	-//-	1.035	­	­
Novel02166	PREDICTED: uncharacterized protein LOC104644671 [Solanum lycopersicum]	1.1322	­	­
Novel02170	-//-	­	Inf	­
Novel02172	-//-	­	Inf	­
Novel02173	PREDICTED: uncharacterized protein LOC101251025 [Solanum lycopersicum]	­	4.1596	­
Novel02179	-//-	­	Inf	­
Novel02180	-//-	­	2.3499	­
Novel02181	-//-	­	Inf	­
Novel02182	-//-	­	Inf	­
Novel02183	PREDICTED: uncharacterized protein LOC104646333 [Solanum lycopersicum]	­	5.8572	­
Novel02184	PREDICTED: uncharacterized protein LOC104218042 [Nicotiana sylvestris]	­	4.7696	­
Novel02188	-//-	­	5.5919	­
Novel02189	-//-	­	7.4533	­
Novel02190	-//-	1.4413	­	­
Novel02193	hypothetical protein MTR_1g083870 [Medicago truncatula]	­	5.028	­
Novel02197	PREDICTED: uncharacterized protein LOC102669793 [Glycine max]	­	­	3.2133
Novel02199	copia-type polyprotein [Glycine max]>gi|225016157|gb|ACN78980.1| copia-type polyprotein [Glycine max]	­	­	1.5569
Novel02205	PREDICTED: uncharacterized protein LOC104649329 [Solanum lycopersicum]	2.6615	­	­
Novel02206	Leucine rich repeat containing protein, putative [Solanum demissum]	­	2.7501	­
Novel02210	PREDICTED: uncharacterized protein LOC104452376 [Eucalyptus grandis]	6.4823	­	­
Novel02212	hypothetical protein VITISV_013624 [Vitis vinifera]	­	Inf	­
Novel02213	-//-	4.1194	­	­
Novel02214	-//-	­	2.1998	­
Novel02217	-//-	­	Inf	5.212
Novel02228	-//-	1.5712	­	­
Novel02229	-//-	­	4.8978	­
Novel02230	-//-	­	Inf	­
Novel02236	-//-	­	Inf	­
Novel02239	PREDICTED: uncharacterized protein LOC104234204 [Nicotiana sylvestris]	Inf	­	­
Novel02244	PREDICTED: uncharacterized protein LOC101263890 [Solanum lycopersicum]	­	6.3912	­
Novel02245	PREDICTED: uncharacterized protein LOC101244449 [Solanum lycopersicum]	­	2.9053	­
Novel02246	PREDICTED: uncharacterized protein LOC104649534 [Solanum lycopersicum]	1.9543	­	­
Novel02250	-//-	­	4.2318	­
Novel02255	-//-	­	­	3.1603
Novel02258	-//-	­	Inf	­
Novel02265	PREDICTED: uncharacterized protein LOC104240320 [Nicotiana sylvestris]	­	2.6203	­
Novel02270	-//-	­	Inf	­
Novel02271	-//-	­	Inf	­
Novel02275	-//-	­	Inf	­
Novel02279	-//-	1.1708	­	­
Novel02284	-//-	5.0995	­	­
Novel02285	-//-	3.4696	­	­
Novel02298	PREDICTED: uncharacterized protein LOC104229008 [Nicotiana sylvestris]	­	4.3496	­
Novel02303	-//-	­	Inf	­
Novel02304	PREDICTED: uncharacterized protein LOC104648891 [Solanum lycopersicum]	­	4.2757	­
Novel02306	-//-	1.069	­	­
Novel02307	-//-	­	6.8719	­
Novel02308	PREDICTED: uncharacterized protein LOC104647697 [Solanum lycopersicum]	Inf	­	­
Novel02309	hypothetical protein MTR_004s0038 [Medicago truncatula]	­	4.201	­
Novel02311	PREDICTED: uncharacterized protein LOC101262739 [Solanum lycopersicum]	­	Inf	­
Novel02322	Putative gag-pol polyprotein, identical [Solanum demissum]	­	Inf	­
Novel02328	-//-	­	Inf	­
Novel02329	-//-	­	3.1353	­
Novel02330	-//-	2.5114	1.5001	­
Novel02331	hypothetical protein VITISV_024577 [Vitis vinifera]	­	­	2.6083
Novel02332	-//-	­	Inf	­
Novel02334	-//-	3.9026	­	­
Novel02335	-//-	­	2.5611	­
Novel02337	PREDICTED: uncharacterized protein LOC104649748 [Solanum lycopersicum]	­	Inf	­
Novel02338	-//-	­	9.2576	­
Novel02339	-//-	­	3.8786	­
Novel02344	-//-	1.3937	1.562	­
Novel02348	PREDICTED: uncharacterized protein LOC101260201 [Solanum lycopersicum]	1.3599	­	­
Novel02354	PREDICTED: uncharacterized protein LOC101249112 [Solanum lycopersicum]	­	3.5455	­
Novel02355	-//-	­	6.3347	­
Novel02356	PREDICTED: uncharacterized protein LOC101258077 [Solanum lycopersicum]	4.887	­	­
Novel02357	Ulp1 protease family, C-terminal catalytic domain containing protein [Solanum demissum]	­	5.5776	­
Novel02358	hypothetical protein SDM1_56t00012 [Solanum demissum]	­	3.8209	­
Novel02359	PREDICTED: uncharacterized protein LOC101263890 [Solanum lycopersicum]	­	2.1268	­
Novel02363	PREDICTED: proline-rich receptor-like protein kinase PERK8 [Solanum lycopersicum]	­	2.93	­
Novel02364	-//-	­	5.3576	­
Novel02367	PREDICTED: uncharacterized protein LOC104648891 [Solanum lycopersicum]	­	2.4986	­
Novel02371	hypothetical protein MTR_004s0038 [Medicago truncatula]	Inf	Inf	Inf
Novel02380	PREDICTED: uncharacterized protein LOC101257193 [Solanum lycopersicum]	­	6.5184	­
Novel02382	PREDICTED: uncharacterized protein LOC105974534 [Erythranthe guttatus]	­	8.342	­
Novel02391	PREDICTED: uncharacterized protein LOC102589481, partial [Solanum tuberosum]	1.248	­	­
Novel02398	hypothetical protein MTR_004s0038 [Medicago truncatula]	­	2.5851	­
Novel02404	-//-	­	Inf	­
Novel02409	-//-	­	Inf	­
Novel02413	-//-	2.4698	­	­
Novel02422	PREDICTED: uncharacterized protein LOC102581051 [Solanum tuberosum]	­	Inf	­
Novel02424	PREDICTED: uncharacterized protein LOC104648223 [Solanum lycopersicum]	1.7604	­	­
Novel02426	-//-	­	Inf	­
Novel02427	PREDICTED: uncharacterized protein LOC101257193 [Solanum lycopersicum]	­	5.7531	3.0444
Novel02428	-//-	­	3.4087	­
Novel02432	PREDICTED: uncharacterized protein LOC104649798 [Solanum lycopersicum]	­	Inf	­
Novel02434	-//-	1.1659	­	­
Novel02440	-//-	­	Inf	­
Novel02441	PREDICTED: uncharacterized protein LOC101251233 isoform X3 [Solanum lycopersicum]	­	­	3.7609
Novel02442	PREDICTED: uncharacterized protein LOC104646333 [Solanum lycopersicum]	­	5.5186	­
Novel02444	putative copia-like polyprotein [Solanum lycopersicum]	­	Inf	­
Novel02446	-//-	­	2.2735	­
Novel02451	-//-	1.7584	­	­
Novel02456	gag-pol polyprotein [Solanum lycopersicum]	3.2569	6.4939	­
Novel02460	-//-	­	Inf	­
Novel02469	-//-	­	4.8837	­
Novel02471	-//-	2.4663	­	­
Novel02474	-//-	1.4726	­	­
Novel02475	PREDICTED: uncharacterized protein LOC101256988 [Solanum lycopersicum]	1.4823	­	­
Novel02481	-//-	­	Inf	­
Novel02482	-//-	4.2895	6.8568	­
Novel02485	PREDICTED: uncharacterized protein LOC104219490, partial [Nicotiana sylvestris]	1.0141	­	­
Novel02487	PREDICTED: uncharacterized protein LOC102600360 [Solanum tuberosum]	1.2192	­	­
Novel02488	-//-	­	Inf	­
Novel02489	-//-	­	Inf	­
Novel02491	PREDICTED: uncharacterized protein LOC102581842 [Solanum tuberosum]	­	6.7917	­
Novel02492	-//-	1.5069	­	­
Novel02494	PREDICTED: uncharacterized protein LOC104648825 [Solanum lycopersicum]	­	1.9769	­
Novel02495	-//-	­	2.9121	­
Novel02497	-//-	­	Inf	­
Novel02500	-//-	­	Inf	­
Novel02501	-//-	1.1532	­	­
Novel02503	F-box protein interaction domain containing protein [Solanum demissum]	­	5.3153	­
Novel02505	PREDICTED: putative defensin-like protein 160 [Nicotiana sylvestris]	­	Inf	­
Novel02508	-//-	­	2.7075	­
Novel02510	-//-	4.7651	­	­
Novel02514	-//-	Inf	­	­
Novel02515	PREDICTED: F-box/FBD/LRR-repeat protein At5g56420-like [Solanum lycopersicum]	­	5.5246	­
Novel02518	-//-	1.4327	­	­
Novel02520	PREDICTED: F-box protein CPR30-like isoform X1 [Solanum lycopersicum]	­	­	3.0997
Novel02527	gag-pol polyprotein [Solanum lycopersicum]	­	3.1279	­
Novel02530	gag-pol polyprotein [Solanum lycopersicum]	­	2.2863	­
Novel02541	-//-	­	3.6148	­
Novel02543	-//-	­	5.0775	­
Novel02545	PREDICTED: uncharacterized protein LOC104093915 [Nicotiana tomentosiformis]>gi|697178121|ref|XP_009598039.1| PREDICTED: uncharacterized protein LOC104093915 [Nicotiana tomentosiformis]	­	Inf	­
Novel02547	PREDICTED: uncharacterized protein LOC102581575, partial [Solanum tuberosum]	­	3.9193	­
Novel02551	-//-	­	Inf	­
Novel02552	PREDICTED: uncharacterized protein LOC104646563 [Solanum lycopersicum]	1.8589	­	­
Novel02553	hypothetical protein CISIN_1g0366582mg, partial [Citrus sinensis]	­	­	6.2841
Novel02556	PREDICTED: adenylate isopentenyltransferase 5, chloroplastic-like [Solanum lycopersicum]	­	Inf	­
Novel02559	PREDICTED: uncharacterized protein LOC101261775 [Solanum lycopersicum]	­	­	1.603
Novel02560	-//-	­	4.78	­
Novel02563	-//-	­	Inf	­
Novel02564	-//-	­	Inf	­
Novel02575	copia-type polyprotein [Glycine max]>gi|225016157|gb|ACN78980.1| copia-type polyprotein [Glycine max]	­	­	2.4508
Novel02580	PREDICTED: uncharacterized protein LOC104648894 [Solanum lycopersicum]	­	5.9029	­
Novel02581	-//-	­	6.5064	­
Novel02582	PREDICTED: agamous-like MADS-box protein AGL62 [Solanum lycopersicum]	­	3.4786	­
Novel02585	PREDICTED: F-box/kelch-repeat protein At3g23880-like [Solanum tuberosum]	­	Inf	­
Novel02591	-//-	­	Inf	­
Novel02592	-//-	­	5.6045	­
Novel02593	-//-	­	2.4888	­
Novel02594	-//-	­	5.9975	­
Novel02600	PREDICTED: uncharacterized protein LOC104649120 [Solanum lycopersicum]	1.1313	­	­
Novel02601	-//-	­	Inf	­
Novel02602	copia-type polyprotein [Glycine max]>gi|225016157|gb|ACN78980.1| copia-type polyprotein [Glycine max]	­	­	2.1327
Novel02605	PREDICTED: uncharacterized protein LOC104224249 [Nicotiana sylvestris]	­	5.9035	­
Novel02606	-//-	­	6.9868	­
Novel02607	-//-	1.5242	­	­
Novel02609	-//-	Inf	­	­
Novel02611	PREDICTED: uncharacterized protein LOC104114364 [Nicotiana tomentosiformis]	2.4647	­	­
Novel02612	-//-	Inf	4.5428	­
Novel02613	PREDICTED: F-box/LRR-repeat protein 14-like isoform X3 [Solanum lycopersicum]	­	Inf	­
Novel02618	PREDICTED: uncharacterized protein LOC104225100 [Nicotiana sylvestris]	3.2471	­	­
Novel02622	PREDICTED: uncharacterized protein LOC104648891 [Solanum lycopersicum]	4.8561	2.1611	­
Novel02624	PREDICTED: uncharacterized protein LOC104645052 [Solanum lycopersicum]	­	Inf	­
Novel02625	PREDICTED: uncharacterized protein LOC104099212 [Nicotiana tomentosiformis]	6.1162	­	­
Novel02628	PREDICTED: zinc finger BED domain-containing protein RICESLEEPER 2-like [Nicotiana sylvestris]	­	2.8726	­
Novel02630	-//-	­	4.6127	­
Novel02635	-//-	5.3684	­	­
Novel02636	PREDICTED: uncharacterized protein LOC101259378 [Solanum lycopersicum]	­	Inf	­
Novel02641	PREDICTED: uncharacterized protein At2g29880-like [Solanum tuberosum]	1.4274	­	­
Novel02646	-//-	­	Inf	­
Novel02651	hypothetical protein MTR_0030s0430 [Medicago truncatula]	­	8.7142	­
Novel02653	-//-	­	2.3269	­
Novel02654	-//-	­	4.4529	­
Novel02655	-//-	2.2734	­	­
Novel02656	-//-	­	1.667	­
Novel02659	-//-	­	Inf	­
Novel02660	-//-	­	Inf	­
Novel02665	-//-	­	5.691	­
Novel02670	-//-	­	5.4817	­
Novel02682	-//-	­	4.3711	­
Novel02688	-//-	­	Inf	­
Novel02695	-//-	­	8.7336	­
Novel02706	-//-	Inf	­	­
Novel02708	-//-	­	2.1757	­
Novel02712	PREDICTED: NAC transcription factor 29-like [Solanum lycopersicum]	Inf	­	­
Novel02714	hypothetical protein MTR_004s0038 [Medicago truncatula]	­	3.279	­
Novel02717	-//-	Inf	­	­
Novel02718	PREDICTED: uncharacterized protein LOC101249572 [Solanum lycopersicum]	­	3.0237	­
Novel02719	Putative hAT family dimerisation domain containing protein, identical [Solanum demissum]	1.617	­	­
Novel02725	-//-	­	3.2398	­
Novel02731	-//-	­	Inf	­
Novel02732	PREDICTED: uncharacterized protein LOC101267924 [Solanum lycopersicum]	1.4401	­	­
Novel02733	PREDICTED: uncharacterized protein LOC104238338 [Nicotiana sylvestris]	­	2.7155	­
Novel02735	hypothetical protein VITISV_010042 [Vitis vinifera]	­	Inf	­
Novel02736	PREDICTED: F-box-like/WD repeat-containing protein TBL1XR1 [Solanum lycopersicum]	­	Inf	­
Novel02739	-//-	1.4367	­	­
Novel02743	-//-	­	7.6034	­
Novel02746	-//-	­	Inf	­
Novel02751	Uncharacterized protein TCM_026511 [Theobroma cacao]>gi|508719370|gb|EOY11267.1| Uncharacterized protein TCM_026511 [Theobroma cacao]	­	Inf	­
Novel02753	-//-	1.3046	­	­
Novel02755	-//-	­	Inf	­
Novel02757	gag-pol polyprotein [Solanum lycopersicum]	­	6.4176	­
Novel02762	PREDICTED: uncharacterized protein LOC101263890 [Solanum lycopersicum]	­	4.7851	­
Novel02763	-//-	­	3.4593	­
Novel02769	Integrase, catalytic region; Zinc finger, CCHC-type; Peptidase aspartic, catalytic [Medicago truncatula]	Inf	­	­
Novel02772	PREDICTED: uncharacterized protein LOC102585659 [Solanum tuberosum]	­	Inf	­
Novel02776	-//-	1.996	­	­
Novel02779	uncharacterized protein LOC102577703 [Solanum tuberosum]>gi|83284013|gb|ABC01914.1| unknown [Solanum tuberosum]	­	Inf	­
Novel02780	-//-	­	3.1649	­
Novel02781	-//-	­	­	2.6294
Novel02782	-//-	­	Inf	­
Novel02784	PREDICTED: uncharacterized protein LOC104235364 [Nicotiana sylvestris]	3.0591	­	­
Novel02785	PREDICTED: uncharacterized protein LOC103491890 [Cucumis melo]	­	1.9104	­
Novel02786	-//-	­	3.5634	­
Novel02787	Ulp1 protease family, C-terminal catalytic domain containing protein [Solanum demissum]	­	5.2103	­
Novel02788	PREDICTED: serine/threonine-protein kinase HT1-like [Solanum tuberosum]	Inf	­	­
Novel02789	gag-pol polyprotein [Solanum lycopersicum]	­	Inf	­
Novel02793	PREDICTED: uncharacterized protein LOC101249572 [Solanum lycopersicum]	­	Inf	­
Novel02794	-//-	­	3.9181	­
Novel02797	-//-	1.9472	­	­
Novel02802	-//-	1.9364	­	­
Novel02804	PREDICTED: uncharacterized protein LOC104646565 isoform X1 [Solanum lycopersicum]	1.6359	­	­
Novel02805	PREDICTED: uncharacterized protein LOC104648891 [Solanum lycopersicum]	4.4224	2.6605	­
Novel02806	-//-	1.632	­	­
Novel02809	PREDICTED: uncharacterized protein LOC104645031 [Solanum lycopersicum]	­	Inf	­
Novel02813	PREDICTED: uncharacterized mitochondrial protein AtMg00810-like [Glycine max]	1.4909	­	­
Novel02817	-//-	­	Inf	­
Novel02819	PREDICTED: uncharacterized protein LOC104648910 [Solanum lycopersicum]	­	5.6319	­
Novel02820	PREDICTED: uncharacterized protein LOC101254070 [Solanum lycopersicum]	­	6.4289	­
Novel02821	PREDICTED: uncharacterized protein LOC104235806 [Nicotiana sylvestris]	Inf	­	­
Novel02822	PREDICTED: uncharacterized protein At1g15400 [Solanum lycopersicum]	4.7762	4.598	2.0815
Novel02825	PREDICTED: uncharacterized protein LOC101251756 [Solanum lycopersicum]	3.4193	­	­
Novel02826	-//-	­	5.1171	­
Novel02829	PREDICTED: uncharacterized protein LOC101248900 [Solanum lycopersicum]	­	6.5611	­
Novel02832	hypothetical protein MTR_0030s0380 [Medicago truncatula]	­	3.1638	­
Novel02833	NB-ARC domain containing protein [Solanum demissum]>gi|113205207|gb|AAT39950.2| NB-ARC domain containing protein [Solanum demissum]	­	2.6157	­
Novel02836	PREDICTED: uncharacterized protein LOC105797604 [Gossypium raimondii]	­	Inf	­
Novel02843	putative polyprotein [Solanum habrochaites]	2.1735	­	­
Novel02847	PREDICTED: uncharacterized protein LOC104239426 [Nicotiana sylvestris]	­	Inf	­
Novel02848	-//-	­	2.9765	­
Novel02849	-//-	Inf	­	­
Novel02869	-//-	­	Inf	­
Novel02876	-//-	1.7525	­	­
Novel02877	PREDICTED: uncharacterized protein LOC104221948 [Nicotiana sylvestris]	­	2.4621	­
Novel02880	-//-	­	5.2506	­
Novel02881	PREDICTED: uncharacterized protein LOC101247219 [Solanum lycopersicum]	1.5528	­	­
Novel02887	PREDICTED: uncharacterized protein LOC104646017 [Solanum lycopersicum]	­	Inf	­
Novel02888	-//-	­	Inf	­
Novel02889	-//-	­	Inf	­
Novel02892	-//-	­	3.8049	­
Novel02893	-//-	­	Inf	­
Novel02901	-//-	­	2.2378	­
Novel02904	PREDICTED: uncharacterized protein LOC104232850, partial [Nicotiana sylvestris]	3.4636	4.8316	­
Novel02905	PREDICTED: uncharacterized protein LOC101263890 [Solanum lycopersicum]	­	4.0156	­
Novel02907	PREDICTED: serine/threonine-protein kinase HT1-like [Solanum tuberosum]	Inf	­	­
Novel02908	Ulp1 protease family, C-terminal catalytic domain containing protein [Solanum demissum]	­	7.1938	­
Novel02910	-//-	­	5.8525	­
Novel02912	hypothetical protein MTR_004s0038 [Medicago truncatula]	­	Inf	­
Novel02914	-//-	­	Inf	­
Novel02917	-//-	­	Inf	­
Novel02918	-//-	­	Inf	­
Novel02920	PREDICTED: uncharacterized protein LOC101258044 isoform X1 [Solanum lycopersicum]	1.5554	1.9119	­
Novel02922	-//-	Inf	­	­
Novel02930	-//-	­	2.1282	­
Novel02932	PREDICTED: alpha-ketoglutarate-dependent dioxygenase alkB homolog 3-like [Solanum tuberosum]	1.1213	­	­
Novel02937	PREDICTED: uncharacterized protein LOC104085226 isoform X1 [Nicotiana tomentosiformis]	Inf	­	­
Solyc00g006800.3	transaldolase	­	­	1.4681
Solyc00g006867.1	DNA repair (Rad51) family protein (AHRD V3.3 --* AT2G28560.6)	2.8416	­	­
Solyc00g007010.3	Phosphoinositide phosphatase family protein (AHRD V3.3 *** AT5G66020.1)	­	2.8262	­
Solyc00g007130.3	Amino acid transporter, putative (AHRD V3.3 *** B9S6V9_RICCO)	1.639	­	­
Solyc00g007190.3	Phosphatase 2C family protein (AHRD V3.3 *-* U5G7W2_POPTR)	­	­	1.4506
Solyc00g008570.2	SPA1-related 2 (AHRD V3.3 --* AT4G11110.1)	­	­	5.7443
Solyc00g008580.1	UDP-glucosyl transferase 73B5 (AHRD V3.3 --* AT2G15480.2)	­	­	6.5223
Solyc00g009030.2	Sugar transporter protein 8	4.397	­	­
Solyc00g009040.3	Polyadenylate-binding protein (AHRD V3.3 *** M1CCI5_SOLTU)	2.2486	1.7366	­
Solyc00g009070.1	LOW QUALITY:Transmembrane protein, putative (AHRD V3.3 *** G7ZYN0_MEDTR)	­	9.5506	­
Solyc00g009110.3	inositol-1,4,5-triphosphate-5-phosphatase 2	1.4382	­	­
Solyc00g009120.3	Short-chain dehydrogenase/reductase family protein (AHRD V3.3 *** D7LXC9_ARALL)	2.5215	­	­
Solyc00g010525.1	Tetratricopeptide repeat (TPR)-like superfamily protein (AHRD V3.3 --* AT5G46400.3)	­	­	6.0579
Solyc00g011160.2	Glucan endo-1,3-beta-glucosidase, basic vacuolar isoform (AHRD V3.3 --* E13B_HEVBR)	­	­	6.3248
Solyc00g011890.3	L-arabinokinase (AHRD V3.3 *** ARAK_ARATH)	1.5195	1.7813	­
Solyc00g020540.2	Aminotransferase-like protein (AHRD V3.3 *-* Q6EQM2_ORYSJ)	­	9.1632	1.4885
Solyc00g022107.1	Ribosomal protein L2 (AHRD V3.3 *** A0A142I0Z9_NICSY)	1.0781	­	­
Solyc00g026160.3	Ferric reductase oxidase (AHRD V3.3 *** V9HYU8_MANES)	­	3.0428	­
Solyc00g027770.3	Pectinesterase (AHRD V3.3 *** A0A0V0I597_SOLCH)	1.4268	­	­
Solyc00g030000.1	LOW QUALITY:Cellulose synthase (AHRD V3.3 *** A0A118J5T2_CYNCS)	­	6.8007	­
Solyc00g042850.2	GDSL esterase/lipase family (AHRD V3.3 *-* A0A151SCS9_CAJCA)	4.6252	­	­
Solyc00g048515.1	TBP-ASSOCIATED FACTOR 6B (AHRD V3.3 --* AT1G54360.4)	­	4.887	­
Solyc00g052430.3	Cytochrome c biogenesis FC (AHRD V3.3 *** A0A0C5B7H6_9SOLA)	4.0984	­	­
Solyc00g056680.1	Alpha/beta-Hydrolases superfamily protein (AHRD V3.3 *** A0A061GB30_THECC)	2.3969	­	­
Solyc00g058900.2	GDSL esterase/lipase (AHRD V3.3 *** A0A0B2SPC5_GLYSO)	Inf	­	­
Solyc00g059500.2	aminoalcoholphosphotransferase (AHRD V3.3 *-* AT3G25585.4)	­	2.1487	­
Solyc00g080750.3	Plastid movement impaired protein (AHRD V3.3 *** A0A072VEV4_MEDTR)	1.5201	5.2235	2.6063
Solyc00g096060.2	LOW QUALITY:Apyrase (AHRD V3.3 *-* APY_SOLTU)	­	Inf	­
Solyc00g125275.1	Ulp1 protease family, C-terminal catalytic domain containing protein (AHRD V3.3 *-* Q60D46_SOLDE)	­	Inf	­
Solyc00g125990.2	NADH dehydrogenase subunit 2 (AHRD V3.3 *-* A0A1C9I9Q6_9ROSI)	1.6633	­	­
Solyc00g136260.1	RING/U-box superfamily protein (AHRD V3.3 *** A0A061FKT7_THECC)	2.184	­	­
Solyc00g136560.3	Alkyl transferase (AHRD V3.3 *** K7X479_SOLLC)	3.9181	6.1304	3.4221
Solyc00g145170.2	Proteinase inhibitor II (AHRD V3.3 *** Q3S493_SOLTU)	2.236	­	­
Solyc00g153680.1	Protein kinase (AHRD V3.3 *-* Q9FDV6_FAGSY)	­	Inf	­
Solyc00g157087.1	Proteinase inhibitor II (AHRD V3.3 *-* B3F0C1_TOBAC)	Inf	­	­
Solyc00g164680.2	ABC transporter G family member (AHRD V3.3 *-* A0A0K9NWI5_ZOSMR)	1.9312	­	­
Solyc00g171710.2	F-box family protein (AHRD V3.3 *** B9GK04_POPTR)	Inf	6.9556	­
Solyc00g171810.3	ATP synthase subunit a (AHRD V3.3 *** A0A075VV97_CAPAN)	3.9957	­	­
Solyc00g207960.1	LOW QUALITY:ZF-HD homeobox protein (AHRD V3.3 --* A0A0B2PG51_GLYSO)	­	Inf	­
Solyc00g209460.2	GDSL esterase/lipase (AHRD V3.3 *-* A0A0B2QVH8_GLYSO)	2.8704	­	­
Solyc00g215560.2	glycosyl hydrolase family 10 protein / carbohydrate-binding domain-containing protein (AHRD V3.3 --* AT1G10050.3)	1.8923	1.7078	­
Solyc00g217960.1	LOW QUALITY:RING/U-box superfamily protein (AHRD V3.3 *-* AT1G49200.1)	1.3323	1.7711	­
Solyc00g226760.1	Sulfotransferase (AHRD V3.3 *** K4D8Q6_SOLLC)	4.2017	­	­
Solyc00g255510.1	LOW QUALITY:NAC domain-containing protein (AHRD V3.3 *-* A0A059ZXJ2_BOENI)	6.0859	­	­
Solyc00g257110.3	Plasma membrane ATPase (AHRD V3.3 *** M1AUY5_SOLTU)	3.5375	12.695	­
Solyc00g272810.1	Tyramine N-feruloyltransferase 4/11, putative (AHRD V3.3 *** B9T0B8_RICCO)	­	3.517	­
Solyc00g273110.2	DNA ligase 4 (AHRD V3.3 --* H6URY6_NICBE)	1.5881	­	­
Solyc01g005000.3	Glutamate decarboxylase (AHRD V3.3 *** B1Q3F2_SOLLC)	­	2.1275	­
Solyc01g005080.3	microtubule-associated protein 65-7 (AHRD V3.3 *** AT1G14690.2)	­	­	1.9387
Solyc01g005100.3	2-oxoglutarate (2OG) and Fe(II)-dependent oxygenase superfamily protein (AHRD V3.3 *** AT1G68080.1)	1.1694	­	­
Solyc01g005120.3	Xyloglucan endotransglucosylase/hydrolase (AHRD V3.3 *** K4AS79_SOLLC)	­	­	2.9385
Solyc01g005130.2	Zinc finger protein, putative (AHRD V3.3 *** B9SNH3_RICCO)	1.7528	­	­
Solyc01g005140.3	Cytochrome b561, eukaryote (AHRD V3.3 *** A0A124SAW4_CYNCS)	2.5336	5.6696	­
Solyc01g005210.3	Trehalose-phosphate synthase 6 (AHRD V3.3 *** W8Q024_CAMSI)	1.2723	­	­
Solyc01g005220.3	MACPF domain-containing protein (AHRD V3.3 *** A0A0B2Q4M6_GLYSO)	3.8069	­	­
Solyc01g005290.3	Sec14p-like phosphatidylinositol transfer family protein (AHRD V3.3 *-* AT1G14820.3)	1.0996	­	­
Solyc01g005300.3	Flavin-binding kelch domain F box protein (AHRD V3.3 *** A0A088AWQ7_SOYBN)	1.4905	­	­
Solyc01g005340.3	Ankyrin repeat family protein (AHRD V3.3 *** B9HW17_POPTR)	1.1273	­	­
Solyc01g005360.3	S-adenosyl-L-methionine-dependent methyltransferase superfamily protein (AHRD V3.3 *** AT5G37990.1)	­	7.7284	­
Solyc01g005410.3	Caleosin-related family protein (AHRD V3.3 *** AT1G70680.1)	3.3943	5.4407	2.133
Solyc01g005420.2	LOW QUALITY:Calcium-dependent lipid-binding (CaLB domain) family protein (AHRD V3.3 --* AT4G15740.1)	­	3.3717	­
Solyc01g005430.3	UBX domain-containing protein (AHRD V3.3 *** A0A0K9Q356_ZOSMR)	1.5312	2.0949	­
Solyc01g005510.3	L-ascorbate oxidase homolog (AHRD V3.3 *** ASOL_TOBAC)	­	13.645	­
Solyc01g005650.2	RING/U-box superfamily protein (AHRD V3.3 *** AT1G05890.1)	Inf	­	­
Solyc01g005800.3	calmodulin-binding family protein (AHRD V3.3 *** AT3G13600.2)	2.4723	­	­
Solyc01g005865.1	Leucine-rich repeat receptor-like protein kinase family protein (AHRD V3.3 --* AT4G08850.2)	3.0771	­	­
Solyc01g005930.3	Lipase/lipooxygenase, PLAT/LH2 (AHRD V3.3 *** A0A118JU91_CYNCS)	1.0104	­	­
Solyc01g006000.3	GPI mannosyltransferase 2 (AHRD V3.3 *** W9S353_9ROSA)	1.1608	­	­
Solyc01g006050.2	LOW QUALITY:Transmembrane protein 45B (AHRD V3.3 *** A0A151U0K4_CAJCA)	­	­	2.3707
Solyc01g006060.3	Dirigent protein (AHRD V3.3 *** K4ASH2_SOLLC)	­	­	2.0878
Solyc01g006080.2	plant/protein (DUF789) (AHRD V3.3 *** AT1G03610.1)	­	5.4821	­
Solyc01g006150.3	Metal tolerance protein (AHRD V3.3 *** D7RJ71_CARPA)	­	­	1.5963
Solyc01g006290.3	Peroxidase (AHRD V3.3 *** K4ASJ5_SOLLC)	5.3736	­	­
Solyc01g006410.3	LOW QUALITY:Cysteine-rich extensin-like protein (AHRD V3.3 *** Q08198_TOBAC)	­	Inf	­
Solyc01g006430.3	Fatty acid desaturase (AHRD V3.3 *** M4QSE6_9ERIC)	­	2.1561	­
Solyc01g006440.2	Major facilitator superfamily protein (AHRD V3.3 *** A0A061GSQ4_THECC)	6.7622	­	­
Solyc01g006450.3	Enoyl reductase (AHRD V3.3 *** P93062_BRANA)	­	-1.8162	­
Solyc01g006460.2	Non-structural maintenance of chromosome element 4 (AHRD V3.3 *** A0A1D1XPL1_9ARAE)	Inf	3.1059	­
Solyc01g006560.3	Lipoxygenase (AHRD V3.3 *** C0KKU8_SOLLC)	­	2.0538	­
Solyc01g006610.2	2-oxoglutarate-dependent dioxygenase-related family protein (AHRD V3.3 *** B9GL08_POPTR)	Inf	­	­
Solyc01g006660.2	Subtilisin-like protease (AHRD V3.3 *** A0A0B2PIS0_GLYSO)	1.01	­	­
Solyc01g006720.3	ABC transporter family protein (AHRD V3.3 *** B9IIG9_POPTR)	1.2294	­	2.3865
Solyc01g006730.3	Calcium-dependent protein kinase (AHRD V3.3 *** H6UM43_TOBAC)	1.6347	3.4666	­
Solyc01g006735.1	LOW QUALITY:Invertase/pectin methylesterase inhibitor family protein (AHRD V3.3 --* B9MVC0_POPTR)	­	12.764	­
Solyc01g006750.2	LOW QUALITY:RNAhelicase-like 8 (AHRD V3.3 --* AT4G00660.2)	­	Inf	­
Solyc01g006780.3	LOW QUALITY:Nitrate reductase [NADH] 1 (AHRD V3.3 --* NIA1_PHAVU)	­	3.1794	­
Solyc01g006790.2	BnaAnng41820D protein (AHRD V3.3 *** A0A078K412_BRANA)	­	3.4319	­
Solyc01g006840.3	Calcium-dependent protein kinase, putative (AHRD V3.3 *** B9RL17_RICCO)	­	5.262	­
Solyc01g006880.3	Histone-lysine N-methyltransferase (AHRD V3.3 *-* A0A0K9P7Q5_ZOSMR)	1.1721	­	­
Solyc01g007070.3	BEL1-like homeodomain protein 1 (AHRD V3.3 *** A0A151SQ36_CAJCA)	1.3643	­	1.0748
Solyc01g007190.3	LOW QUALITY:UvrABC system protein A (AHRD V3.3 *** A0A1D1YSC2_9ARAE)	1.2771	­	­
Solyc01g007220.3	Late embryogenesis abundant (LEA) hydroxyproline-rich glycoprotein family (AHRD V3.3 *** AT3G52470.1)	1.9583	­	­
Solyc01g007830.2	Condensin complex subunit 2 (AHRD V3.3 --* CND2_ARATH)	­	1.7506	­
Solyc01g007850.2	Pentatricopeptide repeat superfamily protein, putative (AHRD V3.3 *** A0A061F6E7_THECC)	­	­	2.7587
Solyc01g007930.3	F-box family protein (AHRD V3.3 *** AT1G70590.1)	1.6493	­	­
Solyc01g007940.3	Alanine aminotransferase 2 (AHRD V3.3 *** A0A151TGW4_CAJCA)	­	8.6712	­
Solyc01g008010.3	OBP32pep protein, putative (Domain of unknown function DUF220) (AHRD V3.3 *** AT1G23600.1)	­	­	1.3656
Solyc01g008050.3	Trichome birefringence-like 27 (AHRD V3.3 *** A0A061E629_THECC)	­	6.0543	­
Solyc01g008190.3	INO80 complex subunit D-like protein (AHRD V3.3 --* AT2G31600.5)	­	­	1.3885
Solyc01g008220.3	UPF0664 stress-induced protein C29B12.11c (AHRD V3.3 *** A0A0B2PCL5_GLYSO)	1.7577	1.9281	­
Solyc01g008240.3	Sugar transporter protein 9	­	5.993	­
Solyc01g008440.3	Calcium-dependent protein kinase (AHRD V3.3 *** F8V179_HEVBR)	­	2.1003	­
Solyc01g008480.3	Pentatricopeptide repeat-containing protein (AHRD V3.3 *** A0A103YH67_CYNCS)	1.0675	­	­
Solyc01g008520.3	DNA repair XRCC2-like protein (AHRD V3.3 *** A0A0B0P902_GOSAR)	1.0946	­	­
Solyc01g008580.1	LOW QUALITY:Zinc transporter (AHRD V3.3 *-* A0A0K9PJN8_ZOSMR)	­	Inf	­
Solyc01g008590.1	LOW QUALITY:Zinc transporter (AHRD V3.3 *-* A0A0K9PJN8_ZOSMR)	­	Inf	­
Solyc01g008780.3	Phospholipase A2 family protein (AHRD V3.3 *** AT4G29070.2)	1.3181	­	­
Solyc01g008800.2	disease resistance protein (TIR-NBS-LRR class) (AHRD V3.3 *** AT5G17680.1)	1.1053	­	­
Solyc01g008830.2	Ascorbate oxidase (AHRD V3.3 *** X5JRX8_NICBE)	­	­	5.8549
Solyc01g008910.2	Scarecrow-like transcription factor 3 family protein (AHRD V3.3 *** B9HP16_POPTR)	1.3962	­	­
Solyc01g008973.1	ABSCISIC ACID-INSENSITIVE 5-like protein 2 (AHRD V3.3 *-* W9R2G8_9ROSA)	1.3113	­	­
Solyc01g008977.1	BZIP transcription factor (AHRD V3.3 *-* A0A072UF45_MEDTR)	1.145	­	­
Solyc01g009120.3	Histone deacetylase, putative (AHRD V3.3 *** B9RRD2_RICCO)	1.2874	­	­
Solyc01g009170.3	EIL-EIN3/EIL	1.2319	­	2.0651
Solyc01g009390.3	mRNA-decapping enzyme-like protein (AHRD V3.3 *** A0A0B2REC5_GLYSO)	1.0247	­	­
Solyc01g009430.3	BnaA07g13420D protein (AHRD V3.3 *** A0A078ETL1_BRANA)	2.3039	4.1224	2.0999
Solyc01g009660.2	Low-temperature-induced 65 kDa-like protein (AHRD V3.3 *-* A0A0B0MRR8_GOSAR)	Inf	5.2411	­
Solyc01g009760.3	GRAM domain protein/ABA-responsive-like protein (AHRD V3.3 *** G7KW78_MEDTR)	­	1.751	­
Solyc01g009860.3	NAC domain protein (AHRD V3.3 *** B2ZGQ7_SOYBN)	2.65	5.1107	1.9856
Solyc01g009870.3	Glycerophosphodiester phosphodiesterase, putative (AHRD V3.3 *** B9RM92_RICCO)	1.8393	­	­
Solyc01g009920.2	MORC family CW-type zinc finger protein 4 (AHRD V3.3 *** A0A0B0MF82_GOSAR)	8.2656	1.7265	­
Solyc01g010050.3	S-adenosylmethionine decarboxylase proenzyme (AHRD V3.3 *** K4ATK0_SOLLC)	­	1.3683	­
Solyc01g010065.1	Retrotransposon protein, putative, Ty3-gypsy subclass (AHRD V3.3 *-* Q10IG2_ORYSJ)	Inf	2.5817	­
Solyc01g010150.3	ACT domain-containing protein (AHRD V3.3 *** A0A118JXJ7_CYNCS)	­	­	1.1377
Solyc01g010180.3	DEA(D/H)-box RNA helicase family protein (AHRD V3.3 --* AT3G61240.2)	­	1.9925	­
Solyc01g010280.3	suppressor SRP40-like protein (AHRD V3.3 *-* AT2G03630.1)	­	4.1848	­
Solyc01g010360.3	14-3-3 protein, putative (AHRD V3.3 *** B9REF4_RICCO)	­	7.6291	­
Solyc01g010410.3	Zinc finger family protein (AHRD V3.3 *** B9HID5_POPTR)	­	2.1716	­
Solyc01g010415.1	Retrovirus-related Pol polyprotein from transposon TNT 1-94 (AHRD V3.3 *-* A0A151RDV9_CAJCA)	­	Inf	­
Solyc01g010430.3	Actin cross-linking protein, putative (AHRD V3.3 *** A0A061E7B5_THECC)	1.7887	­	­
Solyc01g010440.3	glycine-rich protein (AHRD V3.3 *** AT1G27090.1)	1.6665	1.3902	­
Solyc01g010480.3	LOV/LOV protein (AHRD V3.3 *** E3WH16_SOLLC)	­	2.7934	­
Solyc01g010493.1	Dihydroneopterin aldolase 1 (AHRD V3.3 --* FOLB1_ARATH)	­	7.883	­
Solyc01g010500.2	EIN3-binding F-box-like protein (AHRD V3.3 *-* G7I706_MEDTR)	­	8.5218	­
Solyc01g010530.1	Sugar transporter protein 5	Inf	­	­
Solyc01g010570.3	mucin-like protein (AHRD V3.3 *** AT2G02880.1)	1.0289	­	­
Solyc01g010660.3	Protein kinase (AHRD V3.3 *** Q2HTW4_MEDTR)	1.2015	­	­
Solyc01g010700.3	SNF1-related kinase regulatory subunit gamma 1 (AHRD V3.3 *** G7KB20_MEDTR)	2.43	2.3355	­
Solyc01g010740.3	Pectate lyase (AHRD V3.3 *** K4ATR7_SOLLC)	Inf	­	­
Solyc01g010790.1	LOW QUALITY:F-box family protein (AHRD V3.3 *** AT1G19160.1)	Inf	­	­
Solyc01g010793.1	LOW QUALITY:F-box family protein (AHRD V3.3 --* D7LVU6_ARALL)	Inf	­	­
Solyc01g010860.3	sphingoid base hydroxylase 2 (AHRD V3.3 *** AT1G14290.1)	1.3001	­	­
Solyc01g010900.3	Cytochrome P450 (AHRD V3.3 *** B2Z9X5_CAPAN)	1.8075	­	­
Solyc01g010950.3	MAP kinase kinase kinase 2	1.3795	2.1227	­
Solyc01g011025.1	Concanavalin A-like lectin protein kinase family protein (AHRD V3.3 --* AT2G43700.5)	­	1.681	­
Solyc01g011030.3	RING/U-box superfamily protein (AHRD V3.3 *** AT1G69330.1)	­	1.779	­
Solyc01g011050.3	leucine rich repeat protein	­	12.723	­
Solyc01g011080.3	LOW QUALITY:IQ-domain 32 (AHRD V3.3 --* AT1G19870.2)	1.0716	­	­
Solyc01g011233.1	Retrovirus-related Pol polyprotein from transposon TNT 1-94 (AHRD V3.3 *-* A0A151SR20_CAJCA)	1.4157	­	­
Solyc01g011415.1	Photosystem II CP47 reaction center protein (AHRD V3.3 *-* PSBB_AMBTC)	­	Inf	­
Solyc01g011490.1	LOW QUALITY:O-acyltransferase WSD1 (AHRD V3.3 *-* W9R027_9ROSA)	­	4.7072	­
Solyc01g014180.3	A20/AN1 zinc finger protein	1.91	­	­
Solyc01g014245.1	Protein kinase superfamily protein (AHRD V3.3 --* AT5G01850.2)	1.3821	­	­
Solyc01g014270.3	LETM1-like protein (AHRD V3.3 --* AT3G11560.4)	1.5015	­	­
Solyc01g014320.3	S-adenosyl-L-methionine-dependent methyltransferases superfamily protein, putative (AHRD V3.3 *** A0A061E9R4_THECC)	­	9.3163	­
Solyc01g014530.2	LOW QUALITY:Serine/threonine-protein kinase (AHRD V3.3 *-* K7N5H4_SOYBN)	2.2386	­	­
Solyc01g015000.3	3-oxoacyl-[acyl-carrier-protein] synthase (AHRD V3.3 *-* A0A0D2UFH3_GOSRA)	­	5.5429	­
Solyc01g016380.3	Protein trichome birefringence (AHRD V3.3 *-* A0A199UZS9_ANACO)	­	5.1784	­
Solyc01g016390.3	Protein trichome birefringence (AHRD V3.3 *-* TBR_ARATH)	­	8.8295	­
Solyc01g016970.1	LOW QUALITY:Autophagy protein 5 (AHRD V3.3 --* ATG5_ORYSJ)	3.4634	3.6805	1.6015
Solyc01g017770.1	LOW QUALITY:F-box family protein (AHRD V3.3 *** AT1G19160.1)	Inf	­	­
Solyc01g017775.1	AT-rich interactive domain protein (AHRD V3.3 --* G7K2M1_MEDTR)	2.3808	4.3914	­
Solyc01g017870.2	low-molecular-weight cysteine-rich 13 (AHRD V3.3 -** AT4G09795.1)	Inf	­	­
Solyc01g018020.2	Transketolase, putative (AHRD V3.3 *** B9T0B2_RICCO)	1.6769	­	3.4018
Solyc01g020325.1	Mutator-like transposase (AHRD V3.3 *-* Q9XIL4_ARATH)	­	5.1112	­
Solyc01g020378.1	LOW QUALITY:Calcium-binding EF-hand family protein, putative (AHRD V3.3 *** A0A061FAV4_THECC)	2.5732	­	­
Solyc01g021670.3	transmembrane protein, putative (Protein of unknown function, DUF538) (AHRD V3.3 *-* AT5G19860.1)	1.1223	­	­
Solyc01g021675.1	Integrase-type DNA-binding superfamily protein (AHRD V3.3 --* AT4G13040.7)	1.1677	­	­
Solyc01g021720.1	LOW QUALITY:Cysteine/Histidine-rich C1 domain family protein (AHRD V3.3 --* AT5G54050.1)	1.5438	­	­
Solyc01g021730.2	LOW QUALITY:NAC domain-containing protein, putative (AHRD V3.3 *-* B9T476_RICCO)	7.5286	­	­
Solyc01g028800.2	RNA binding protein, putative (AHRD V3.3 *** B9SBN7_RICCO)	­	1.498	­
Solyc01g044547.1	Retrovirus-related Pol polyprotein from transposon TNT 1-94 (AHRD V3.3 *-* A0A151TGP0_CAJCA)	­	­	3.2642
Solyc01g049770.3	LOW QUALITY:SPT2 chromatin protein (AHRD V3.3 --* AT4G37860.2)	1.482	­	­
Solyc01g049910.3	Protease m50 membrane-bound transcription factor site 2 protease, putative (AHRD V3.3 *** A0A061F386_THECC)	1.0033	­	­
Solyc01g056310.3	anther-specific LAT51	­	9.9602	­
Solyc01g056320.1	transcription elongation factor B polypeptide (AHRD V3.3 --* AT2G42780.2)	1.3655	­	­
Solyc01g056360.3	LOW QUALITY:Dehydrin family protein, expressed (AHRD V3.3 -** Q40711_ORYSJ)	­	Inf	­
Solyc01g056430.1	Nodulin / glutamate-ammonia ligase-like protein (AHRD V3.3 *-* Q9SCP3_ARATH)	­	Inf	­
Solyc01g056440.1	LOW QUALITY:Glutamate-ammonia ligase-like protein (AHRD V3.3 *-* A0A072VJB8_MEDTR)	­	Inf	­
Solyc01g056580.3	L-aspartate oxidase (AHRD V3.3 *** K4DCY8_SOLLC)	­	3.2965	­
Solyc01g057000.3	Universal stress protein	4.4385	3.9441	3.4511
Solyc01g057090.3	Transmembrane protein 194A (AHRD V3.3 *** A0A0B2RS82_GLYSO)	1.1385	­	­
Solyc01g057170.3	DEAD-box ATP-dependent RNA helicase 48 (AHRD V3.3 --* RH48_ORYSJ)	3.8743	­	­
Solyc01g057190.1	LOW QUALITY:S-locus F-box protein type-12	­	Inf	­
Solyc01g057430.3	Carboxyltransferase alpha Subunit (AHRD V3.3 *-* A0A0G2SJ78_SALMI)	1.182	­	­
Solyc01g057477.1	mediator of RNA polymerase II transcription subunit 15a-like protein (AHRD V3.3 --* AT1G15780.3)	1.2215	2.1571	­
Solyc01g057510.2	BAX inhibitor 1 (AHRD V3.3 *** A0A061GB13_THECC)	1.9753	­	­
Solyc01g057590.2	Leucine-rich repeat protein kinase family protein (AHRD V3.3 --* AT5G62710.2)	6.5971	­	­
Solyc01g057780.3	Zinc finger protein (AHRD V3.3 *** W9QKV5_9ROSA)	1.0001	­	­
Solyc01g057910.3	R2R3MYB transcription factor 2	3.3643	4.2214	3.7416
Solyc01g058260.3	Poly(A) polymerase, putative (AHRD V3.3 *** B9RZU0_RICCO)	1.5284	­	­
Solyc01g058320.3	transmembrane protein (AHRD V3.3 *** AT3G17120.5)	1.1429	­	­
Solyc01g058400.2	DHBP synthase RibB-like alpha/beta domain-containing protein (AHRD V3.3 --* AT3G01920.2)	­	Inf	­
Solyc01g058500.3	LOW QUALITY:TBP-associated factor 2 (AHRD V3.3 --* AT1G73960.2)	­	­	5.488
Solyc01g060070.3	Mitochondrial import inner membrane translocase subunit Tim17/Tim22/Tim23 family protein (AHRD V3.3 *** B9HWY0_POPTR)	­	5.203	­
Solyc01g060140.3	Calmodulin-binding transcription activator (AHRD V3.3 *** G7IMU6_MEDTR)	1.1097	­	­
Solyc01g060180.3	CoA ligase (AHRD V3.3 *** A0A0K9PM15_ZOSMR)	­	­	1.8862
Solyc01g060270.1	Protein trichome birefringence (AHRD V3.3 *** TBR_ARATH)	10.299	­	­
Solyc01g060455.1	chromatin remodeling 31 (AHRD V3.3 *-* AT1G05490.1)	1.7856	­	­
Solyc01g065490.3	NAD(P)-linked oxidoreductase superfamily protein (AHRD V3.3 *-* AT1G60690.1)	2.018	­	­
Solyc01g065495.1	NAD(P)-linked oxidoreductase superfamily protein (AHRD V3.3 *-* AT1G60730.3)	1.8042	1.656	­
Solyc01g065550.3	Dehydration-induced 19-like protein (AHRD V3.3 *** E3T7S4_GOSHI)	1.0536	­	­
Solyc01g065680.2	LOW QUALITY:Protein phosphatase 2C and cyclic nucleotide-binding/kinase domain-containing protein (AHRD V3.3 --* A0A199V352_ANACO)	1.2813	­	­
Solyc01g065690.3	Heavy metal transport/detoxification superfamily protein, putative (AHRD V3.3 *-* A0A061EP42_THECC)	­	3.1254	­
Solyc01g065740.3	F-box family protein (AHRD V3.3 *** B9GFH4_POPTR)	­	2.1566	­
Solyc01g065910.1	LOW QUALITY:Nuclear pore complex Nup98-Nup96 (AHRD V3.3 *-* A0A0B0NED3_GOSAR)	­	Inf	­
Solyc01g065980.3	Ethylene Response Factor E.4	1.5395	­	­
Solyc01g066040.2	LOW QUALITY:WD40 domain-containing protein (AHRD V3.3 --* AT2G47410.6)	­	5.7711	­
Solyc01g066160.1	LOW QUALITY:WD40 domain-containing protein (AHRD V3.3 --* AT2G47410.6)	­	8.9653	­
Solyc01g066190.1	LOW QUALITY:Splicing factor 3B subunit 3 (AHRD V3.3 --* A0A0B2RZM2_GLYSO)	­	4.5309	­
Solyc01g066200.1	LOW QUALITY:Glucan endo-1,3-beta-glucosidase 8 (AHRD V3.3 --* W9S9M9_9ROSA)	­	3.9983	­
Solyc01g066290.2	LOW QUALITY:Xaa-Pro aminopeptidase 1 (AHRD V3.3 --* A0A199W6F4_ANACO)	2.7472	5.0615	­
Solyc01g066340.3	LOW QUALITY:Peptidyl-prolyl cis-trans isomerase CYP21-3, mitochondrial (AHRD V3.3 --* CP21C_ARATH)	1.2688	­	­
Solyc01g066360.3	Pectinesterase (AHRD V3.3 *** K4AWN9_SOLLC)	­	11.373	­
Solyc01g066457.1	Epoxide hydrolase-like protein (AHRD V3.3 *** A0A103YM44_CYNCS)	2.0965	­	­
Solyc01g066500.1	MADS-box transcription factor family protein (AHRD V3.3 *-* AT4G36590.1)	4.0239	­	­
Solyc01g066510.2	Gamete expressed 2 (AHRD V3.3 *-* A0A061ENE4_THECC)	­	5.6901	­
Solyc01g066513.1	Gamete expressed 2 (AHRD V3.3 *-* A0A061ENE4_THECC)	­	5.9211	­
Solyc01g066515.1	Gamete expressed 2 (AHRD V3.3 *-* A0A061ENE4_THECC)	­	4.8236	­
Solyc01g066517.1	gamete expressed 2 (AHRD V3.3 *-* AT5G49150.4)	­	4.5081	­
Solyc01g066570.3	senescence-associated family protein (DUF581) (AHRD V3.3 *** AT1G22160.1)	1.1357	­	­
Solyc01g066613.1	Guanylate-binding family protein (AHRD V3.3 *-* AT5G46070.1)	1.4859	­	­
Solyc01g066700.3	UDP-glucuronic acid decarboxylase 1 (AHRD V3.3 *** AT3G53520.1)	­	5.009	­
Solyc01g066710.3	UDP-glucuronate decarboxylase protein 1 (AHRD V3.3 *-* N0A0E7_POPTO)	­	4.9494	­
Solyc01g066810.3	Adenine nucleotide alpha hydrolases-like superfamily protein (AHRD V3.3 *** AT2G47710.1)	­	12.172	­
Solyc01g066820.3	Kinesin-like protein (AHRD V3.3 *** K4AWT2_SOLLC)	­	2.2409	­
Solyc01g066957.1	Flowering promoting factor-like 1 (AHRD V3.3 *** Q6RIB0_TOBAC)	­	2.8765	­
Solyc01g067010.3	LOW QUALITY:F-box associated interaction domain-containing protein (AHRD V3.3 *** A0A103XHT5_CYNCS)	1.1662	­	­
Solyc01g067025.1	LOW QUALITY:F-box/RNI superfamily protein, putative (AHRD V3.3 *** G7KI75_MEDTR)	Inf	­	­
Solyc01g067070.3	Mitochondrial substrate carrier family protein (AHRD V3.3 *** AT5G48970.1)	­	2.3149	­
Solyc01g067165.1	Disease resistance protein (CC-NBS-LRR class) family protein (AHRD V3.3 *** A0A072VNI6_MEDTR)	­	1.5936	­
Solyc01g067280.3	F-box-like protein (AHRD V3.3 *** G7JJ28_MEDTR)	1.1415	­	­
Solyc01g067350.3	Glycosyltransferase (AHRD V3.3 *** K4AWY4_SOLLC)	7.3094	­	­
Solyc01g067370.3	TSB	5.0249	­	­
Solyc01g067410.2	Pectinesterase (AHRD V3.3 *** K4AWZ0_SOLLC)	Inf	­	­
Solyc01g067440.3	Glutaredoxin family protein (AHRD V3.3 *** AT3G21460.1)	­	6.6681	­
Solyc01g067460.2	Glutaredoxin family protein (AHRD V3.3 *** D7MAE7_ARALL)	4.787	4.4969	­
Solyc01g067520.3	Cellulose synthase, putative (AHRD V3.3 *** B9RKY2_RICCO)	­	8.2541	­
Solyc01g067570.3	Adaptin family protein (AHRD V3.3 --* AT4G23460.1)	1.3072	­	­
Solyc01g067610.3	DNA-directed RNA polymerase subunit beta (AHRD V3.3 --* RPOB_OENEH)	­	1.3264	­
Solyc01g067660.3	1,4-alpha-glucan-maltohydrolase	­	1.9578	­
Solyc01g067710.3	(Sodium/potassium)/proton exchanger 3	­	­	1.3042
Solyc01g067900.3	Rapid ALkalinization Factor (AHRD V3.3 *** A0A118JUQ8_CYNCS)	­	­	1.6258
Solyc01g068080.3	Cinnamoyl-CoA reductase, putative (AHRD V3.3 *** B9T062_RICCO)	3.284	­	­
Solyc01g068120.3	Pectinesterase (AHRD V3.3 *** M1A2Q2_SOLTU)	­	12.159	­
Solyc01g068155.1	Transducin/WD40 repeat-like superfamily protein isoform 1 (AHRD V3.3 --* A0A061DF50_THECC)	­	1.8042	­
Solyc01g068170.3	oxidoreductase/transition metal ion-binding protein (AHRD V3.3 *-* AT3G51940.2)	1.1639	­	­
Solyc01g068250.2	LOW QUALITY:Transducin/WD40 repeat-like superfamily protein (AHRD V3.3 *** A0A061FJT3_THECC)	1.8605	­	­
Solyc01g068410.3	SlPIN5	­	1.7273	­
Solyc01g068450.3	Essential protein Yae1, N-terminal (AHRD V3.3 *** A0A118K080_CYNCS)	1.0183	­	­
Solyc01g068500.3	ERD (Early-responsive to dehydration stress) family protein (AHRD V3.3 *** G7IW32_MEDTR)	­	1.8436	­
Solyc01g073660.3	Major facilitator superfamily protein (AHRD V3.3 *** AT2G44280.4),Pfam:PF13347	1.3716	1.3703	­
Solyc01g073740.3	Citrate synthase (AHRD V3.3 *** M1CTV7_SOLTU)	­	1.5271	­
Solyc01g073750.3	Glucan synthase-like protein (AHRD V3.3 *** G7KWP5_MEDTR)	­	­	2.0487
Solyc01g073770.2	LOW QUALITY:PRLI-interacting factor A (AHRD V3.3 *-* Q9FUB4_ARATH)	1.2846	­	­
Solyc01g073910.3	homeobox leucine zipper protein (AHRD V3.3 *** AT5G06710.1)	­	1.6229	­
Solyc01g079150.3	Boron transporter (AHRD V3.3 *** B6V758_VITVI)	­	­	4.1135
Solyc01g079180.3	Pectinesterase (AHRD V3.3 *** K4AXG4_SOLLC)	1.2202	­	­
Solyc01g079290.1	LOW QUALITY:Ubiquitin-conjugating enzyme family protein (AHRD V3.3 *-* AT1G53025.2)	1.3826	­	­
Solyc01g079300.3	Stachyose synthase, putative (AHRD V3.3 *** B9RNB5_RICCO)	2.3568	7.9722	­
Solyc01g079350.3	HIT zinc finger,PAPA-1-like conserved region, putative (AHRD V3.3 *** A0A061F305_THECC)	1.6115	­	­
Solyc01g079360.3	WRKY transcription factor 37	1.5767	­	­
Solyc01g079530.3	RING/FYVE/PHD zinc finger superfamily protein (AHRD V3.3 *** AT1G02610.1)	­	4.8873	­
Solyc01g079600.3	Lipase (AHRD V3.3 *** A0A151RYE9_CAJCA)	1.3997	­	­
Solyc01g079620.3	colorless fruit epidermis	1.352	­	­
Solyc01g079710.3	OB-fold-like isoform 1 (AHRD V3.3 *** A0A061ELQ4_THECC)	1.1264	­	­
Solyc01g079740.3	LOW QUALITY:Fantastic four-like protein (AHRD V3.3 *** G7IE53_MEDTR)	1.4829	­	­
Solyc01g079850.3	TRICHOME BIREFRINGENCE-LIKE 11 (AHRD V3.3 *** AT5G19160.1)	1.8418	­	­
Solyc01g079865.1	Calcium and calcium/calmodulin-dependent serine/threonine-protein kinase (AHRD V3.3 --* CCAMK_PEA)	1.5472	­	1.5175
Solyc01g079870.3	CONSTANS interacting protein 2b	1.4749	­	2.0666
Solyc01g079880.3	Stem-specific TSJT1 (AHRD V3.3 *** A0A0B0MRD0_GOSAR)	1.9088	­	1.0194
Solyc01g079890.3	NOD26-like intrinsic protein 7.1	6.2812	­	­
Solyc01g080030.2	NADP-dependent alkenal double bond reductase (AHRD V3.3 *** A0A072TWU1_MEDTR)	­	4.1522	­
Solyc01g080120.2	cytochrome P450 family protein (AHRD V3.3 *** AT3G06150.1)	2.3028	­	­
Solyc01g080150.3	tRNA dimethylallyltransferase	2.0325	­	­
Solyc01g080170.3	Hydroxymethylglutaryl-CoA lyase (AHRD V3.3 *** W9QRW1_9ROSA)	1.0851	1.6131	­
Solyc01g080400.3	Protein phosphatase 2C family protein (AHRD V3.3 *** AT3G06270.1)	1.2467	­	­
Solyc01g080410.3	Methionine sulfoxide reductase, putative (AHRD V3.3 *** B9RX37_RICCO)	1.3923	­	­
Solyc01g080460.3	pyruvate orthophosphate dikinase (AHRD V3.3 *** AT4G15530.6)	3.1655	6.3563	1.9742
Solyc01g080480.3	Endonuclease/exonuclease/phosphatase family protein (AHRD V3.3 *** B9HM94_POPTR)	1.1891	­	­
Solyc01g080500.2	LOW QUALITY:Plant/F10N7-170 protein, putative (AHRD V3.3 *** G7IFN2_MEDTR)	1.1866	­	1.0873
Solyc01g080540.3	Histidine-containing phosphotransfer protein (AHRD V3.3 *** Q94KS0_CATRO)	­	1.5091	­
Solyc01g080580.3	inosine-uridine preferring nucleoside hydrolase family protein (AHRD V3.3 *** AT5G18860.2)	1.444	­	­
Solyc01g080670.3	Squamosa promoter binding protein 7	1.3736	­	­
Solyc01g080820.1	LOW QUALITY:Poly [ADP-ribose] polymerase (AHRD V3.3 *-* K4BW60_SOLLC)	3.0933	­	­
Solyc01g080870.3	Peptide transporter, putative (AHRD V3.3 *** B9SKJ1_RICCO)	6.3677	10.285	­
Solyc01g080910.2	LOW QUALITY:polyadenylate-binding protein 1-B-binding protein (AHRD V3.3 *** AT4G19950.1)	1.2357	­	­
Solyc01g080950.3	Late embryogenesis abundant protein (AHRD V3.3 *** A0A072TZA1_MEDTR)	­	Inf	­
Solyc01g080990.3	SAM dependent carboxyl methyltransferase (AHRD V3.3 *** A0A118JYV8_CYNCS)	­	­	2.4594
Solyc01g081020.1	Pentatricopeptide repeat-containing protein (AHRD V3.3 *** D7MAN3_ARALL)	1.4148	­	­
Solyc01g081040.3	RING/U-box superfamily protein, putative (AHRD V3.3 *** A0A061F730_THECC)	1.6207	­	­
Solyc01g081050.3	Xyloglucan endotransglucosylase/hydrolase (AHRD V3.3 *-* Q6RHY1_SOLLC)	1.314	­	1.8476
Solyc01g081140.1	Phototropic-responsive NPH3 family protein, putative (AHRD V3.3 *** A0A061EZT3_THECC)	4.9446	­	­
Solyc01g081177.1	Calcium-binding EF hand family protein (AHRD V3.3 *** AT1G64850.1)	1.2939	­	­
Solyc01g081297.1	phosphoenolpyruvate carboxylase-related kinase 2 (AHRD V3.3 *** AT1G12680.1)	1.4234	­	­
Solyc01g081410.3	Major facilitator superfamily protein (AHRD V3.3 *** AT5G45275.1)	1.1487	­	­
Solyc01g081590.3	Non-specific lipid-transfer protein (AHRD V3.3 *** A0A059B8S7_EUCGR)	6.5749	7.2476	­
Solyc01g081600.3	Non-specific lipid-transfer protein (AHRD V3.3 *** K4AY52_SOLLC)	9.6142	­	­
Solyc01g081630.3	UPSTREAM OF FLC protein (DUF966) (AHRD V3.3 *** AT1G05577.1)	­	5.2396	­
Solyc01g086640.2	LOW QUALITY:O-fucosyltransferase family protein (AHRD V3.3 *** AT2G44500.1)	­	­	2.1774
Solyc01g086680.3	glutathione S-transferase T1	­	3.6955	­
Solyc01g086730.3	magnesium transporter, putative (DUF803) (AHRD V3.3 *** AT3G26670.4)	2.1835	­	­
Solyc01g086810.2	NBS-LRR disease resistance protein (AHRD V3.3 *** G7IVT3_MEDTR)	2.3078	­	­
Solyc01g086840.2	Pathogenesis-related thaumatin family protein (AHRD V3.3 *** A0A072TZT8_MEDTR)	1.2844	­	­
Solyc01g086850.3	Ras-related protein RGP1 (AHRD V3.3 *** RLGP1_ORYSJ)	1.6496	­	­
Solyc01g086970.3	A20/AN1 zinc finger protein SAP4	1.4001	­	­
Solyc01g086980.3	RNA binding family protein, putative (AHRD V3.3 *** A0A061DVK1_THECC)	­	1.4074	­
Solyc01g086995.1	Carbohydrate esterase plant-like protein (AHRD V3.3 *** G7J707_MEDTR)	­	1.8076	­
Solyc01g087020.2	LOW QUALITY:Transmembrane protein, putative (AHRD V3.3 *** G7IZE0_MEDTR)	­	3.9758	­
Solyc01g087030.3	Zinc finger transcription factor 10	1.6523	2.5657	­
Solyc01g087035.1	asparagine synthetase 2 (AHRD V3.3 --* AT5G65010.2)	­	2.7424	­
Solyc01g087060.3	E3 ubiquitin ligase BIG brother, putative (AHRD V3.3 *-* G7LDM4_MEDTR)	­	2.6495	­
Solyc01g087070.3	ADP,ATP carrier protein, mitochondrial (AHRD V3.3 *** ADT1_SOLTU)	­	4.2469	­
Solyc01g087095.1	Telomerase reverse transcriptase (AHRD V3.3 *** F4YIN0_TOBAC)	­	3.2877	­
Solyc01g087170.3	Zinc finger transcription factor 11	­	­	2.0084
Solyc01g087180.3	Microspore-specific promoter 2, putative (AHRD V3.3 --* A0A061G480_THECC)	5.3651	8.3099	8.7639
Solyc01g087230.3	mediator of RNA polymerase II transcription subunit (AHRD V3.3 *** AT3G09180.3)	1.1731	­	­
Solyc01g087240.3	nuclear transcription factor Y subunit A-9	1.1866	­	­
Solyc01g087280.1	Pectin lyase-like superfamily protein (AHRD V3.3 *** AT3G07970.1)	Inf	­	­
Solyc01g087320.3	PHD finger family protein (AHRD V3.3 *-* AT3G08020.1)	1.2398	­	­
Solyc01g087334.1	Retrovirus-related Pol polyprotein from transposon TNT 1-94 (AHRD V3.3 *-* A0A151REJ2_CAJCA)	1.0972	­	­
Solyc01g087360.2	Histone-lysine N-methyltransferase MLL4 (AHRD V3.3 *-* W9QFC2_9ROSA)	1.47	3.1742	­
Solyc01g087380.3	PHD finger family protein (AHRD V3.3 *-* B9GFC9_POPTR)	1.1231	­	­
Solyc01g087385.1	tRNA-dihydrouridine synthase (AHRD V3.3 *-* K4AYC0_SOLLC)	1.0079	­	­
Solyc01g087400.3	Histone-lysine N-methyltransferase MLL4 (AHRD V3.3 *** A0A0B0PKG0_GOSAR)	1.4084	­	­
Solyc01g087410.3	RING/FYVE/PHD zinc finger protein, putative (AHRD V3.3 *-* A0A072UJ97_MEDTR)	1.276	­	3.2769
Solyc01g087420.3	PHD finger family protein (AHRD V3.3 *** AT3G08020.1)	1.0597	1.5544	­
Solyc01g087425.1	Retrovirus-related Pol polyprotein from transposon TNT 1-94 (AHRD V3.3 --* A0A151T709_CAJCA)	­	1.5488	­
Solyc01g087450.3	Protein EFR3 B (AHRD V3.3 *** A0A1D1ZEH0_9ARAE)	­	3.6502	­
Solyc01g087560.3	Methyltransferase (AHRD V3.3 *** K4AYE6_SOLLC)	­	2.3085	­
Solyc01g087650.3	Conserved oligomeric Golgi complex component (AHRD V3.3 *** F8WL71_CITUN)	­	­	1.1664
Solyc01g087680.3	Structural constituent of ribosome, putative (AHRD V3.3 *** A0A061EZC6_THECC)	1.0165	­	­
Solyc01g087700.1	LOW QUALITY:adenosine kinase 2 (AHRD V3.3 --* AT5G03300.3)	4.6176	­	­
Solyc01g087820.2	subtilisin-like protease 4B	­	­	6.2297
Solyc01g087850.2	serine protease SBT3	­	1.6214	­
Solyc01g088010.1	LOW QUALITY:Lactoylglutathione lyase / glyoxalase I family protein (AHRD V3.3 *** AT2G28420.1)	5.1332	8.2503	­
Solyc01g088170.3	aldehyde oxidase 2	­	­	1.8368
Solyc01g088327.1	TRICHOME BIREFRINGENCE-LIKE 41 (AHRD V3.3 --* AT3G14850.2)	1.1013	­	­
Solyc01g088730.3	DnaJ domain-containing protein (AHRD V3.3 *** A0A103XTD5_CYNCS)	­	1.3613	­
Solyc01g088760.3	Cytochrome P450, putative (AHRD V3.3 *** A0A061DWV1_THECC)	2.2585	2.9605	­
Solyc01g088810.3	Ankyrin repeat-containing protein (AHRD V3.3 *** A0A118K0H6_CYNCS)	1.4076	1.8856	­
Solyc01g088820.2	LOW QUALITY:Transcription factor, putative (AHRD V3.3 *** B9SKE7_RICCO)	­	2.1033	­
Solyc01g089920.3	Bax inhibitor 1-like protein (AHRD V3.3 *** A0A0B0PIU1_GOSAR)	3.941	­	­
Solyc01g089930.2	Riboflavin biosynthesis protein RibD (AHRD V3.3 *-* A0A0B2R4V5_GLYSO)	1.3995	­	­
Solyc01g089980.3	ELMO/CED-12 domain-containing protein (AHRD V3.3 *** F4JAP3_ARATH)	­	1.4104	­
Solyc01g089990.2	Major facilitator superfamily protein (AHRD V3.3 *-* AT2G44280.4)	1.2977	­	­
Solyc01g090000.1	LOW QUALITY:BAX inhibitor 1 (AHRD V3.3 *** AT5G47120.1)	2.4398	­	­
Solyc01g090010.2	BAX inhibitor 1 (AHRD V3.3 *** AT5G47120.1)	1.5456	­	­
Solyc01g090030.2	BAX inhibitor 1 (AHRD V3.3 *** AT5G47120.1)	2.0081	­	­
Solyc01g090060.1	LOW QUALITY:transmembrane protein, putative (DUF247) (AHRD V3.3 --* AT2G28580.5)	1.8322	­	­
Solyc01g090130.2	Pectinesterase (AHRD V3.3 *** K4AYV4_SOLLC)	2.3273	­	­
Solyc01g090140.2	2-oxoglutarate (2OG) and Fe(II)-dependent oxygenase superfamily protein (AHRD V3.3 *** AT2G44800.1)	1.1586	­	­
Solyc01g090460.3	HD-ZIP	1.7775	­	­
Solyc01g090530.2	R2R3MYB transcription factor 104	­	3.4681	­
Solyc01g090550.3	DnaJ-like protein (AHRD V3.3 *** W9QHL5_9ROSA)	1.0651	­	­
Solyc01g090560.3	Ethylene-responsive transcription factor (AHRD V3.3 *-* W9R3T6_9ROSA)	1.7468	­	­
Solyc01g090590.3	alpha/beta-Hydrolases superfamily protein (AHRD V3.3 *** AT2G44970.3)	1.0385	­	­
Solyc01g090600.3	Chalcone synthase (AHRD V3.3 *** A0A151U8E5_CAJCA)	2.3248	­	­
Solyc01g090640.3	Chromodomain helicase-DNA-binding-like protein (AHRD V3.3 *-* A0A072TXT9_MEDTR)	­	1.9122	­
Solyc01g090700.3	3-hydroxyisobutyryl-CoA hydrolase-like protein (AHRD V3.3 *** A0A0K9Q5H5_ZOSMR)	1.1497	2.3507	1.089
Solyc01g090740.3	Zinc finger protein (AHRD V3.3 *** A0A0B0MVF4_GOSAR)	1.0495	­	­
Solyc01g090790.3	bHLH transcription factor	2.0299	1.9163	­
Solyc01g090840.3	Zinc finger family protein (AHRD V3.3 *** B9GPC0_POPTR)	­	1.5132	­
Solyc01g090940.3	Phosphatidate cytidylyltransferase (AHRD V3.3 *** K4AZ34_SOLLC),Pfam:PF01148	1.1902	1.3263	­
Solyc01g090950.3	Transcription factor GRAS (AHRD V3.3 *** A0A103XI66_CYNCS)	­	­	1.9295
Solyc01g090980.1	LOW QUALITY:cyclic nucleotide-gated channel 6 (AHRD V3.3 --* AT2G23980.9)	­	6.5422	­
Solyc01g091000.3	PLATZ transcription factor family protein (AHRD V3.3 *** A0A061DW44_THECC)	1.2861	­	­
Solyc01g091010.3	CRABS CLAW-like protein1a	­	­	1.545
Solyc01g091030.3	Small auxin up-regulated RNA1	1.0304	2.1566	­
Solyc01g091050.3	Pectinesterase (AHRD V3.3 *** K4AZ45_SOLLC)	3.347	­	­
Solyc01g091100.2	LOW QUALITY:Plant invertase/pectin methylesterase inhibitor (AHRD V3.3 *** G7KG88_MEDTR)	5.5392	­	­
Solyc01g091160.3	arginase 1	1.6199	­	­
Solyc01g091190.3	5-enolpyruvylshikimate-3-phosphate synthase	­	­	1.2345
Solyc01g091410.3	alpha/beta-Hydrolases superfamily protein (AHRD V3.3 *** AT2G45610.1)	­	10.662	­
Solyc01g091430.2	ATP-dependent DNA helicase 2 subunit KU80 (AHRD V3.3 *-* K4AZ75_SOLLC)	1.1431	­	­
Solyc01g091435.1	ATP-dependent DNA helicase 2 subunit KU80 (AHRD V3.3 *-* A0A0V0IS37_SOLCH)	1.4093	2.1239	­
Solyc01g091540.2	Growth-regulating factor (AHRD V3.3 *** M4T4B6_ARAHY)	1.2228	­	­
Solyc01g091690.3	S-adenosyl-L-methionine-dependent methyltransferases superfamily protein (AHRD V3.3 *** AT4G00750.1)	2.912	­	­
Solyc01g091700.3	F-box family protein (AHRD V3.3 *** B9IC61_POPTR)	­	2.0317	­
Solyc01g091705.1	Ribosomal protein L7Ae/L30e/S12e/Gadd45 family protein (AHRD V3.3 *-* AT4G12600.2)	3.132	4.5309	­
Solyc01g091850.3	Vacuolar iron family transporter (AHRD V3.3 *** C1E094_MICCC)	1.6784	­	­
Solyc01g091950.3	MADS-box transcription factor 1 (AHRD V3.3 *-* MADS1_ORYSI)	2.3933	2.2878	­
Solyc01g094230.3	ATP synthase subunit c, chloroplastic (AHRD V3.3 --* ATPH_CHAGL)	1.6911	­	­
Solyc01g094237.1	NAD(P)-binding Rossmann-fold superfamily protein (AHRD V3.3 *** A0A061DTA4_THECC)	1.9586	1.7682	­
Solyc01g094300.1	LOW QUALITY:U4/U6 small nuclear Prp31-like ribonucleoprotein (AHRD V3.3 *** A0A072TZH5_MEDTR)	Inf	­	­
Solyc01g094315.1	Pollen-specific protein SF3, putative (AHRD V3.3 *** B9RDN9_RICCO)	­	4.2185	­
Solyc01g094390.2	LOW QUALITY:O-glucosyltransferase rumi like (AHRD V3.3 *** A0A0B2SCL3_GLYSO)	­	8.0337	­
Solyc01g094400.3	Actin-depolymerizing factor family protein (AHRD V3.3 *** B9I489_POPTR)	­	10.681	­
Solyc01g094480.3	WD40 repeat-like protein (AHRD V3.3 *** I0Z536_COCSC)	1.1446	­	­
Solyc01g094485.1	NAC transcription factor (AHRD V3.3 *-* B3VK71_TOBAC)	1.6394	­	­
Solyc01g094630.3	pre-mRNA-splicing factor CWC22-like protein (DUF3245) (AHRD V3.3 *** AT3G61370.3)	1.0412	­	­
Solyc01g094660.3	Kinase family protein (AHRD V3.3 *** D7LDA2_ARALL)	1.0776	­	­
Solyc01g094770.3	Mesoderm induction early response protein 1, putative isoform 1 (AHRD V3.3 *** A0A061DT69_THECC)	­	1.4307	­
Solyc01g094890.3	Ferric reductase oxidase (AHRD V3.3 *** V9HYU6_MANES)	­	­	3.1153
Solyc01g094910.3	ferric-chelate reductase	3.2256	­	­
Solyc01g094990.2	LOW QUALITY:transferring glycosyl group transferase (DUF604) (AHRD V3.3 *** AT5G41460.1)	3.5135	­	­
Solyc01g095030.3	Myb family transcription factor family protein (AHRD V3.3 *** B9I8P3_POPTR)	1.5736	­	­
Solyc01g095140.3	Late embryogenesis abundant protein (AHRD V3.3 *** B5TV69_CAMSI)	2.5355	­	­
Solyc01g095240.3	LOW QUALITY:Membrane-associated kinase regulator-like protein, putative (AHRD V3.3 *** A0A072U9K3_MEDTR)	1.4876	­	­
Solyc01g095270.3	DUF2358 family protein (DUF2358) (AHRD V3.3 *** AT2G46220.1)	1.3994	­	­
Solyc01g095305.1	Protein PHOSPHATE STARVATION RESPONSE 2 (AHRD V3.3 --* PHR2_ORYSJ)	3.405	­	­
Solyc01g095320.3	BAG family molecular chaperone regulator 6 (AHRD V3.3 *** A0A0B2R655_GLYSO)	3.8746	­	5.7796
Solyc01g095360.2	LOW QUALITY:Calcium-dependent lipid-binding (CaLB domain) family protein (AHRD V3.3 *** AT4G01200.1)	1.9965	­	­
Solyc01g095390.3	Intracellular protein transporter USO1-like protein (AHRD V3.3 *** G7KAQ1_MEDTR)	1.0644	­	­
Solyc01g095400.3	BTB/POZ domain-containing protein (AHRD V3.3 *** W9QSI6_9ROSA)	­	­	1.2296
Solyc01g095440.2	LOW QUALITY:transmembrane protein, putative (DUF1191) (AHRD V3.3 *** AT4G01140.1)	Inf	­	­
Solyc01g095460.3	TAF-2 (AHRD V3.3 *** Q40586_TOBAC)	1.8947	­	­
Solyc01g095500.3	Sl Cytokinin Response Factor 5	­	1.7447	­
Solyc01g095520.3	Arabinogalactan peptide-like protein (AHRD V3.3 *** G7J699_MEDTR)	­	2.6942	­
Solyc01g095530.2	LOW QUALITY:cytoplasmic tRNA 2-thiolation protein (AHRD V3.3 *** AT3G55570.1)	­	­	3.2005
Solyc01g095550.2	LOW QUALITY:Protein kinase family protein (AHRD V3.3 *** AT5G41730.2)	­	3.9237	­
Solyc01g095630.3	WRKY transcription factor 41	1.3131	­	­
Solyc01g095700.3	regulatory component of ABA receptor3-like	1.3107	­	­
Solyc01g095720.3	Lipase (AHRD V3.3 *** A0A0B0MHI9_GOSAR)	3.1729	­	­
Solyc01g095790.3	Splicing factor 3a, subunit 3 (AHRD V3.3 *-* A0A0K9P946_ZOSMR)	2.4555	1.3928	­
Solyc01g095907.1	Cytochrome b561 and DOMON domain-containing protein (AHRD V3.3 *** A0A199VLE4_ANACO)	Inf	­	­
Solyc01g095920.3	Caffeoyl-CoA O-methyltransferase (AHRD V3.3 --* A0A199V2I6_ANACO)	­	4.4824	­
Solyc01g095930.3	O-acyltransferase WSD1-like protein (AHRD V3.3 *** A0A0B0P708_GOSAR)	4.7636	7.0483	­
Solyc01g096020.3	E3 ubiquitin-protein ligase (AHRD V3.3 *** K4AZZ1_SOLLC)	1.7932	­	­
Solyc01g096050.3	bHLH transcription factor_SGN-U238928	2.2386	­	­
Solyc01g096080.3	30S ribosomal protein S16, chloroplastic (AHRD V3.3 --* RR16_SACHY)	­	­	2.029
Solyc01g096130.3	ORMDL family protein (AHRD V3.3 *** AT1G01230.1)	1.1148	­	­
Solyc01g096170.3	MAP kinase kinase kinase 5	­	4.7549	­
Solyc01g096180.3	Arginine/serine-rich splicing factor, putative (AHRD V3.3 *** B9SBD0_RICCO)	1.3947	­	­
Solyc01g096185.1	Arginine/serine-rich splicing factor, putative (AHRD V3.3 *-* B9SBD0_RICCO)	1.0283	­	­
Solyc01g096205.1	DNAJ heat shock N-terminal domain-containing protein (AHRD V3.3 --* AT1G65280.2)	1.103	­	­
Solyc01g096230.3	P-loop containing nucleoside triphosphate hydrolases superfamily protein (AHRD V3.3 *** AT2G46620.1)	2.8144	­	­
Solyc01g096260.3	NAD-dependent protein deacetylase HST1-like protein (AHRD V3.3 *** AT2G46640.2)	­	3.1711	­
Solyc01g096280.2	Cytochrome P450 (AHRD V3.3 *** F4YF83_9APIA)	1.4957	Inf	­
Solyc01g096320.3	Homeobox-leucine zipper protein (AHRD V3.3 *** M4W1Z7_TOBAC)	7.3112	6.9991	5.7161
Solyc01g096330.2	LOW QUALITY:UDP-Glycosyltransferase superfamily protein (AHRD V3.3 --* AT3G07020.2)	1.9067	­	­
Solyc01g096380.1	LOW QUALITY:S-adenosyl-L-methionine-dependent methyltransferases superfamily protein (AHRD V3.3 *** AT1G01180.1)	1.0329	­	­
Solyc01g096410.3	Phosphatidylinositol-4-phosphate 5-kinase (AHRD V3.3 *** J7K3W0_TOBAC)	­	4.2305	­
Solyc01g096510.2	LOW QUALITY:VQ motif-containing protein (AHRD V3.3 *** AT2G41180.1)	­	2.2215	­
Solyc01g096620.3	MATH and LRR domain-containing protein PFE0570w, putative isoform 2 (AHRD V3.3 *-* A0A061FQQ6_THECC)	1.3727	­	­
Solyc01g096630.3	Dentin sialophosphoprotein-related, putative isoform 1 (AHRD V3.3 --* A0A061E964_THECC)	1.3716	­	­
Solyc01g096690.2	Kinase family protein (AHRD V3.3 *-* A0A0K9PUI0_ZOSMR)	4.3505	­	­
Solyc01g096700.3	DnaJ domain-containing protein (AHRD V3.3 *** A0A118JUX9_CYNCS)	1.1593	­	­
Solyc01g096720.3	zinc induced facilitator-like 1 (AHRD V3.3 *** AT5G13750.1)	3.5384	­	­
Solyc01g096810.3	EIL3	1.8731	­	1.2426
Solyc01g096830.3	Cation-transporting ATPase (AHRD V3.3 *** K4B071_SOLLC)	­	­	1.499
Solyc01g096880.3	Major facilitator superfamily protein (AHRD V3.3 *** AT2G26690.1)	­	­	2.0986
Solyc01g096890.3	Cell division control protein 6 6 (AHRD V3.3 *** A0A1D1Y6X9_9ARAE)	­	1.4746	­
Solyc01g097050.3	Alba DNA/RNA-binding protein (AHRD V3.3 *-* AT3G04620.1)	­	4.9143	­
Solyc01g097100.1	LOW QUALITY:Plant invertase/pectin methylesterase inhibitor superfamily (AHRD V3.3 --* AT5G49180.1)	4.2025	­	­
Solyc01g097150.3	Amino acid permease family protein (AHRD V3.3 *-* AT5G05630.1)	1.3842	1.8712	­
Solyc01g097155.1	Amino acid permease family protein (AHRD V3.3 *-* AT1G31830.2)	1.5163	­	­
Solyc01g097170.3	F-box protein with a domain protein (AHRD V3.3 --* AT4G22030.1)	1.0343	­	­
Solyc01g097180.2	LOW QUALITY:DUF1685 family protein (AHRD V3.3 *** A0A072VMG0_MEDTR)	5.0603	8.1606	­
Solyc01g097190.3	Ankyrin repeat family protein (AHRD V3.3 *** A0A061F958_THECC)	­	­	1.2976
Solyc01g097195.1	ankyrin repeat family protein (AHRD V3.3 --* AT3G04710.3)	2.2378	­	­
Solyc01g097230.3	PRA1 family protein (AHRD V3.3 *-* M1BPP9_SOLTU)	­	2.7849	­
Solyc01g097240.3	Pathogenesis-related protein PR-4 (AHRD V3.3 *** PR4_PRUPE)	1.6592	3.6704	­
Solyc01g097380.2	NAD(P)-linked oxidoreductase superfamily protein (AHRD V3.3 *** A0A061F182_THECC)	2.7624	3.2844	­
Solyc01g097420.2	Calcium-transporting ATPase (AHRD V3.3 *** A0A0K9RLX7_SPIOL)	1.1651	­	­
Solyc01g097510.3	annexin 3	1.746	­	­
Solyc01g097520.3	annexin 5	1.907	­	­
Solyc01g097580.1	LOW QUALITY:Transcription factor GTE12 (AHRD V3.3 --* A0A0B2PCB7_GLYSO)	Inf	­	­
Solyc01g097620.1	LOW QUALITY:F-box protein (AHRD V3.3 --* W9SND6_9ROSA)	4.6837	2.2806	­
Solyc01g097650.3	Serinc-domain containing serine and sphingolipid biosynthesis protein (AHRD V3.3 *** AT3G24460.2)	­	2.1522	3.664
Solyc01g097660.2	LOW QUALITY:Invertase/pectin methylesterase inhibitor family protein (AHRD V3.3 -** D7KC05_ARALL)	­	­	3.5085
Solyc01g097820.3	adenine phosphoribosyltransferase-like protein, putative (DUF2358) (AHRD V3.3 *** AT3G04890.1)	1.0139	­	­
Solyc01g097825.1	50S ribosomal protein L5, chloroplastic (AHRD V3.3 --* RK5_OLTVI)	2.3995	­	­
Solyc01g097840.3	MAP kinase kinase kinase 6	­	­	1.6993
Solyc01g097960.3	Late embryogenesis abundant D-like protein (AHRD V3.3 *** A0A072VMJ1_MEDTR)	­	10.25	­
Solyc01g097980.3	CTR1-like protein kinase 2	1.0415	­	­
Solyc01g098010.3	Acetyltransferase (GNAT) domain protein (AHRD V3.3 *** G7L0S4_MEDTR)	1.4981	1.7829	­
Solyc01g098050.1	MADS-box transcription factor family protein (AHRD V3.3 *-* AT1G72350.1)	6.2368	­	­
Solyc01g098065.1	MADS-box transcription factor family protein (AHRD V3.3 --* AT1G72350.1)	Inf	­	­
Solyc01g098280.3	LOW QUALITY:DNAJ heat shock N-terminal domain-containing protein, putative (AHRD V3.3 *-* A0A061F0P5_THECC)	4.2007	­	­
Solyc01g098390.3	Gibberellin receptor GID1A (AHRD V3.3 *** V5JFN9_PETHY)	2.1248	2.2624	­
Solyc01g098400.3	Histidine-containing phosphotransfer protein, putative (AHRD V3.3 *** B9REZ5_RICCO)	1.1675	3.5498	­
Solyc01g098410.3	Receptor protein kinase, putative (AHRD V3.3 *** B9RXG1_RICCO)	1.5963	­	­
Solyc01g098450.3	TATA box-binding protein-associated factor RNA polymerase I subunit C, putative (AHRD V3.3 *** A0A061EYC2_THECC)	1.124	­	­
Solyc01g098455.1	Homogentisate 1,2-dioxygenase (AHRD V3.3 *-* Q9M6U1_SOLLC)	1.1601	­	­
Solyc01g098460.3	Methyltransferase-like protein (AHRD V3.3 *** K4B0N3_SOLLC)	1.4816	­	­
Solyc01g098490.3	Sugar facilitator protein 1	4.1984	6.0624	­
Solyc01g098520.3	DNA mismatch repair protein mutL (AHRD V3.3 *-* A0A151THR9_CAJCA)	1.047	­	­
Solyc01g098527.1	CTP synthase family protein (AHRD V3.3 *-* AT1G30820.1)	1.7144	­	­
Solyc01g098540.3	Sec-independent translocase protein TatB (AHRD V3.3 *-* A0A0B0MGL5_GOSAR)	­	1.9897	­
Solyc01g098665.1	Kinesin-like protein (AHRD V3.3 *** K4B0Q4_SOLLC)	­	2.4792	­
Solyc01g098670.2	Kinesin-like protein (AHRD V3.3 *-* K4B0Q4_SOLLC)	­	3.5863	­
Solyc01g098680.2	LOW QUALITY:Leucine-rich-repeat receptor-like protein (AHRD V3.3 *** A0A097BR55_GOSBA)	­	2.6128	­
Solyc01g098770.1	Eukaryotic aspartyl protease family protein, putative (AHRD V3.3 *** A0A061F3Y1_THECC)	3.1186	­	­
Solyc01g098790.2	HSP20-like chaperones superfamily protein (AHRD V3.3 *** AT1G20870.2)	1.8764	­	­
Solyc01g098850.3	NAD(P)-binding Rossmann-fold superfamily protein (AHRD V3.3 *** AT1G54870.2),Pfam:PF13561	3.3858	6.7868	­
Solyc01g098860.3	Glycoprotein membrane GPI-anchored (AHRD V3.3 *** A0A061ELP1_THECC)	­	3.9888	­
Solyc01g098910.3	Peroxisomal carrier protein (AHRD V3.3 *** B6TAM1_MAIZE)	1.0604	­	­
Solyc01g098950.2	Glyceraldehyde-3-phosphate dehydrogenase (AHRD V3.3 *** M1CKC5_SOLTU)	1.9468	2.334	­
Solyc01g098960.2	Hexosyltransferase (AHRD V3.3 *** K4B0T3_SOLLC)	8.78	­	­
Solyc01g099140.3	Vacuole membrane 1 (AHRD V3.3 *** A0A0B0N2I2_GOSAR)	2.0024	­	­
Solyc01g099160.3	lipoxygenase	2.0935	­	­
Solyc01g099163.1	alpha/beta-Hydrolases superfamily protein (AHRD V3.3 --* AT1G15490.4)	­	­	2.8646
Solyc01g099190.3	lipoxygenase B	­	5.6321	3.3542
Solyc01g099220.3	DNA polymerase (AHRD V3.3 *** K4B0V9_SOLLC)	1.1063	­	­
Solyc01g099320.3	Nuclear transcription factor Y protein (AHRD V3.3 *** G7I854_MEDTR)	­	Inf	3.6676
Solyc01g099340.3	Zinc finger protein (AHRD V3.3 *** E9NZV2_PHAVU)	1.3674	4.6356	­
Solyc01g099370.3	Calcium-dependent lipid-binding (CaLB domain) family protein (AHRD V3.3 *** AT3G16510.1)	1.0945	­	­
Solyc01g099400.3	WD-repeat protein, putative (AHRD V3.3 *** B9T0U7_RICCO)	1.5396	­	­
Solyc01g099415.1	ATP-dependent DNA helicase Q-like SIM (AHRD V3.3 *-* A0A1D1ZDN4_9ARAE)	1.4798	­	­
Solyc01g099420.2	Catalase (AHRD V3.3 *-* Q6T2D5_SOLTU)	1.5003	­	­
Solyc01g099430.3	ATP-dependent DNA helicase (AHRD V3.3 --* C1N4S4_MICPC)	1.4868	­	­
Solyc01g099460.2	RecQ family ATP-dependent DNA helicase (AHRD V3.3 *** G7I8P0_MEDTR)	­	1.368	­
Solyc01g099480.3	RecQ family ATP-dependent DNA helicase (AHRD V3.3 *-* G7I8P0_MEDTR)	4.0208	­	­
Solyc01g099483.1	RecQ family ATP-dependent DNA helicase (AHRD V3.3 *-* A0A072VML8_MEDTR)	2.7905	­	­
Solyc01g099485.1	magnesium transporter NIPA (DUF803) (AHRD V3.3 --* AT4G13800.8)	3.4276	­	­
Solyc01g099530.3	Pentatricopeptide repeat-containing protein (AHRD V3.3 *** A0A103XQU8_CYNCS)	4.2197	­	­
Solyc01g099540.2	LOW QUALITY:beta glucosidase 8 (AHRD V3.3 --* AT3G62750.8)	Inf	­	­
Solyc01g099590.3	glutathione-S-transferase	1.7989	­	­
Solyc01g099660.3	Heat shock protein 70 (AHRD V3.3 *** Q9M4E8_CUCSA)	1.4643	1.3086	­
Solyc01g099780.3	Translationally-controlled tumor protein homolog (AHRD V3.3 *** TCTP_SOLTU)	1.1309	­	­
Solyc01g099800.3	P-loop containing nucleoside triphosphate hydrolases superfamily protein (AHRD V3.3 --* AT2G47330.1)	2.823	3.3486	1.428
Solyc01g099810.3	RNA-binding (RRM/RBD/RNP motifs) family protein (AHRD V3.3 *** AT1G02840.1)	2.5156	­	1.2428
Solyc01g099820.3	Hypoxia-responsive family protein (AHRD V3.3 *** G7I8Q8_MEDTR)	­	5.2138	­
Solyc01g099840.3	Dormancy/auxin associated protein (AHRD V3.3 *** G7I8R1_MEDTR)	3.3064	3.7937	­
Solyc01g099860.3	Serine/threonine-protein phosphatase (AHRD V3.3 *** M1CB27_SOLTU)	­	2.238	­
Solyc01g099880.3	Bidirectional sugar transporter SWEET (AHRD V3.3 *** K4B122_SOLLC)	2.8163	4.1259	3.899
Solyc01g099970.3	F-box/LRR protein (AHRD V3.3 *** G7KWK1_MEDTR)	1.6999	1.5545	­
Solyc01g099980.3	enolase (DUF1399) (AHRD V3.3 *** AT1G56230.1)	2.5269	­	­
Solyc01g100010.3	F-box protein (AHRD V3.3 *-* G7KWK0_MEDTR)	1.0714	­	­
Solyc01g100040.3	Protein phosphatase 2C family protein (AHRD V3.3 *** AT5G27930.2)	1.536	­	­
Solyc01g100050.3	TOPLESS 3	1.2339	­	1.0593
Solyc01g100070.3	LOW QUALITY:Pentatricopeptide repeat-containing protein (AHRD V3.3 --* A0A1D1ZFE6_9ARAE)	­	2.2471	­
Solyc01g100090.1	LOW QUALITY:Wall-associated receptor kinase-like 20 (AHRD V3.3 *** A0A061F2M9_THECC)	Inf	­	­
Solyc01g100120.3	Kinesin-like protein (AHRD V3.3 *** B9I798_POPTR)	2.8602	4.7379	­
Solyc01g100140.3	Dehydration-induced 19-like protein (AHRD V3.3 *-* E3T7S4_GOSHI)	1.1396	­	­
Solyc01g100160.3	Dehydration-induced 19-like protein (AHRD V3.3 *** E3T7S4_GOSHI)	1.1712	­	­
Solyc01g100370.3	Adenine nucleotide alpha hydrolases-like superfamily protein (AHRD V3.3 *** AT3G62550.1)	­	2.3484	­
Solyc01g100440.2	ATP-dependent DNA helicase (AHRD V3.3 *-* AT2G24100.1)	6.9424	­	­
Solyc01g100460.3	BZIP transcription factor family protein (AHRD V3.3 *** B9GSS6_POPTR)	­	3.6108	­
Solyc01g100470.2	LOW QUALITY:Endo-1,4-beta-xylanase A (AHRD V3.3 --* A0A1D1ZCC0_9ARAE)	­	7.8121	­
Solyc01g100480.3	T-complex protein 1 subunit gamma (AHRD V3.3 --* V7C514_PHAVU)	1.8922	­	­
Solyc01g100490.3	chloronerva	2.1133	2.3167	­
Solyc01g100540.3	HIT zinc finger,PAPA-1-like conserved region, putative (AHRD V3.3 *** A0A061F305_THECC)	1.3359	­	­
Solyc01g100620.2	High mobility group family (AHRD V3.3 *** A0A061F3D5_THECC)	­	4.1224	­
Solyc01g100630.2	Catalase (AHRD V3.3 *-* CATA_SOLAP)	2.7888	­	­
Solyc01g100640.3	Catalase (AHRD V3.3 *-* L0SQ20_TOBAC)	2.616	1.9052	­
Solyc01g100660.3	Basic helix-loop-helix transcription factor (AHRD V3.3 *** A0A0S3TVX2_CITUN)	1.3987	­	­
Solyc01g100690.3	Transmembrane protein, putative (AHRD V3.3 *** A0A072VMF3_MEDTR)	1.4432	­	­
Solyc01g100730.3	Metallopeptidase M24 family protein (AHRD V3.3 *-* AT1G09300.1)	1.1456	­	­
Solyc01g100760.2	plant/protein (Protein of unknown function, DUF538) (AHRD V3.3 *** AT1G56580.1)	­	­	2.7061
Solyc01g100770.2	LOW QUALITY:plant/protein (Protein of unknown function, DUF538) (AHRD V3.3 *** AT1G56580.1)	­	­	1.322
Solyc01g100830.2	galactinol synthase 1	Inf	8.4929	5.5356
Solyc01g100940.2	LOW QUALITY:starch synthase 2 (AHRD V3.3 --* AT3G01180.1)	1.1187	­	­
Solyc01g100970.3	Pyrrolidone-carboxylate peptidase family protein (AHRD V3.3 *** A9PGH9_POPTR)	1.7543	­	­
Solyc01g101060.3	S-adenosyl-L-methionine synthetase	2.2956	­	­
Solyc01g101070.3	Pleiotropic drug resistance ABC transporter (AHRD V3.3 *** W0TSU1_ACAMN)	1.4017	1.5763	­
Solyc01g101130.3	myosin heavy chain, cardiac protein (AHRD V3.3 *** AT5G26770.2)	1.0591	­	­
Solyc01g101180.3	viridiflorene synthase	Inf	­	­
Solyc01g101240.3	aspartic protease precursor	1.2374	­	­
Solyc01g102280.3	Glutamate synthase 1 [NADH], chloroplastic (AHRD V3.3 --* GLT1_ORYSJ)	­	­	2.3746
Solyc01g102290.3	protein RARE-COLD-INDUCIBLE 2B-like	2.5097	­	2.2324
Solyc01g102300.3	bHLH transcription factor 006	2.4934	­	­
Solyc01g102320.1	LOW QUALITY:F-box family protein (AHRD V3.3 -** AT5G07610.1)	Inf	1.4529	­
Solyc01g102435.1	Transmembrane protein 184B family (AHRD V3.3 *-* A0A151SS00_CAJCA)	­	1.7602	­
Solyc01g102620.2	Beta oxoacyl-ACP reductase (AHRD V3.3 --* Q9SPC4_BRANA)	2.6186	­	­
Solyc01g102630.3	DNA mismatch repair protein MLH3-like protein (AHRD V3.3 *-* A0A0X7YCF6_SOLTU)	4.5377	­	­
Solyc01g102633.1	DNA mismatch repair protein MLH3-like protein (AHRD V3.3 *-* A0A0X7YCF6_SOLTU)	5.4752	­	­
Solyc01g102637.1	SERINE CARBOXYPEPTIDASE-LIKE 49 (AHRD V3.3 --* AT3G10410.1)	4.6704	­	­
Solyc01g102640.2	LOW QUALITY:Nuclear pore complex protein Nup98-Nup96 (AHRD V3.3 *-* A0A1D1YSD9_9ARAE)	1.5457	­	­
Solyc01g102650.2	LOW QUALITY:P-loop containing nucleoside triphosphate hydrolases superfamily protein (AHRD V3.3 --* AT5G60930.3)	1.7514	­	­
Solyc01g102660.3	Glutathione S-transferase (AHRD V3.3 *** A5YRT3_CAPAN)	­	­	1.4762
Solyc01g102675.1	Leucine-rich repeat receptor-like protein kinase (AHRD V3.3 *-* Q8GY50_ARATH)	2.8847	­	­
Solyc01g102680.3	Leucine-rich repeat receptor-like protein kinase (AHRD V3.3 *-* Q8GY50_ARATH)	2.7629	­	­
Solyc01g102685.1	Protein kinase-like protein (AHRD V3.3 *-* A0A0K9NJI5_ZOSMR)	1.8118	­	­
Solyc01g102840.3	TIR-NBS-LRR class disease resistance protein (AHRD V3.3 *** A2I7Q5_9ROSI)	1.4554	­	­
Solyc01g102880.2	Disease resistance protein (TIR-NBS-LRR class) family (AHRD V3.3 *-* AT5G36930.2)	­	1.5847	­
Solyc01g102960.3	Heat-shock protein, putative (AHRD V3.3 *** B9S5K5_RICCO)	2.0944	­	Inf
Solyc01g103110.3	Acyl-CoA N-acyltransferase (AHRD V3.3 *** A0A118K6R4_CYNCS)	1.5461	­	­
Solyc01g103120.3	Chloride channel protein (AHRD V3.3 *** K4B1P0_SOLLC)	­	1.8372	­
Solyc01g103380.3	Ras-related protein, expressed (AHRD V3.3 *** D8L9F8_WHEAT)	­	2.0204	­
Solyc01g103457.1	Octicosapeptide/Phox/Bem1p domain-containing protein kinase (AHRD V3.3 *-* Q9FKL3_ARATH)	2.079	6.2379	­
Solyc01g103460.2	LOW QUALITY:Werner Syndrome-like exonuclease (AHRD V3.3 *** W9SHU8_9ROSA)	1.0295	­	­
Solyc01g103540.3	evolutionarily conserved C-terminal region 2 (AHRD V3.3 *-* AT3G13460.4)	1.7771	1.8041	­
Solyc01g103610.3	Disease resistance protein (AHRD V3.3 *** A0A103XDQ0_CYNCS)	1.0431	­	­
Solyc01g103785.1	Kinase family protein (AHRD V3.3 *** A0A0K9NK70_ZOSMR)	­	2.5854	­
Solyc01g103910.2	Phospholipase D (AHRD V3.3 *** M0ZZP4_SOLTU)	­	9.1392	­
Solyc01g103920.3	Ferredoxin (AHRD V3.3 *** A0A0K0PY61_NICBE)	3.7432	3.8384	­
Solyc01g103970.3	RING finger protein (AHRD V3.3 *** A0A0B0MBG4_GOSAR)	1.6089	­	­
Solyc01g103990.3	T-complex protein 11 (AHRD V3.3 *** U5GGZ4_POPTR)	2.8111	­	1.8834
Solyc01g104080.3	Alkaline phytoceramidase (APHC) (AHRD V3.3 *** B7FKE9_MEDTR)	1.2409	­	­
Solyc01g104150.3	LOW QUALITY:calcium ion-binding protein (AHRD V3.3 --* AT4G37445.1)	1.4545	­	­
Solyc01g104433.1	Pentatricopeptide repeat-containing protein (AHRD V3.3 --* D7MPU5_ARALL)	3.2552	­	­
Solyc01g104434.1	Thioredoxin reductase (AHRD V3.3 --* I1GYQ0_BRADI)	4.5769	­	­
Solyc01g104436.1	MATH domain and coiled-coil domain-containing protein At3g58400 (AHRD V3.3 --* MCC28_ARATH)	1.3991	­	­
Solyc01g104620.3	Class II aaRS and biotin synthetases superfamily protein (AHRD V3.3 --* AT3G62120.3)	2.2362	­	­
Solyc01g104650.3	Transcription factor (AHRD V3.3 *-* D6MJX4_9ASPA)	2.714	3.9611	­
Solyc01g104710.3	thionin-like protein (AHRD V3.3 -** AT1G25275.2)	1.4439	­	­
Solyc01g104720.3	thionin-like protein (AHRD V3.3 -** AT1G25275.1)	1.0527	­	­
Solyc01g104750.3	WAT1-related protein (AHRD V3.3 *** K4B247_SOLLC)	1.6984	5.5223	­
Solyc01g104820.3	Vacuolar iron transporter family protein (AHRD V3.3 *-* A0A061FJ80_THECC)	2.3289	­	­
Solyc01g104850.3	Carboxypeptidase (AHRD V3.3 *** K4B257_SOLLC)	Inf	­	­
Solyc01g104910.3	Loricrin-like protein (AHRD V3.3 *** A0A072UZF2_MEDTR)	1.5458	­	­
Solyc01g104915.1	Two pore calcium channel protein 1 (AHRD V3.3 --* TPC1_WHEAT)	1.9227	­	­
Solyc01g104940.2	LOW QUALITY:F-box family protein, putative (AHRD V3.3 *** S1RTT0_THECC)	Inf	­	­
Solyc01g104970.3	Receptor-like kinase (AHRD V3.3 *** A0A0K9PIY0_ZOSMR)	­	­	1.5623
Solyc01g105090.3	CRS1 / YhbY (CRM) domain-containing protein (AHRD V3.3 *** A0A0K9PB57_ZOSMR)	1.3376	­	­
Solyc01g105120.3	Dentin sialophosphoprotein-related, putative isoform 3 (AHRD V3.3 *** A0A061E394_THECC)	­	­	2.8846
Solyc01g105220.3	alternative oxidase 2	1.5124	­	­
Solyc01g105240.3	Ubiquitin carboxyl-terminal hydrolase, putative (AHRD V3.3 *** B9SZ50_RICCO)	­	1.8679	­
Solyc01g105320.3	Metacaspase 1, putative (AHRD V3.3 *** A0A061E359_THECC),Pfam:PF00656	­	2.0085	­
Solyc01g105330.3	Methyl-CpG-binding domain-containing protein 8 (AHRD V3.3 *-* A0A199UGF7_ANACO)	1.3544	­	­
Solyc01g105410.3	Phosphate-induced protein 1 (AHRD V3.3 *** A0A103YKN4_CYNCS)	1.7	­	­
Solyc01g105420.3	Phospho-2-dehydro-3-deoxyheptonate aldolase (AHRD V3.3 *-* M1AXT4_SOLTU)	1.8302	­	­
Solyc01g105450.3	ABC transporter G family member (AHRD V3.3 *** A0A0K9NWI5_ZOSMR)	­	2.6581	­
Solyc01g105497.1	ureide permease 2 (AHRD V3.3 --* AT2G03530.5)	1.0535	­	­
Solyc01g105550.1	LOW QUALITY:HXXXD-type acyl-transferase family protein, putative (AHRD V3.3 *** A0A061E8Z9_THECC)	5.1558	­	­
Solyc01g105580.1	LOW QUALITY:HXXXD-type acyl-transferase family protein, putative (AHRD V3.3 *** A0A061E8Z9_THECC)	5.302	­	­
Solyc01g105600.3	Phage capsid scaffolding protein (GPO) serine peptidase (AHRD V3.3 --* G7KAI6_MEDTR)	2.9669	­	­
Solyc01g105660.3	2-oxoglutarate and Fe(II)-dependent oxygenase superfamily protein, putative (AHRD V3.3 *** A0A061E128_THECC)	2.4399	­	­
Solyc01g105680.3	Phototropic-responsive NPH3 family protein (AHRD V3.3 *-* AT5G64330.2)	1.3566	­	­
Solyc01g105730.1	LOW QUALITY:Nuclear pore complex Nup98-Nup96 (AHRD V3.3 *-* A0A0B0NED3_GOSAR)	­	Inf	­
Solyc01g105740.1	LOW QUALITY:hydroxyproline-rich glycoprotein family protein (AHRD V3.3 *** AT5G09530.1)	­	Inf	­
Solyc01g105775.1	Carbonic anhydrase (AHRD V3.3 --* V7B641_PHAVU)	1.2366	­	­
Solyc01g105810.3	GDP dissociation inhibitor	­	5.2083	­
Solyc01g105930.1	Beta-phellandrene synthase (AHRD V3.3 *-* Q1XBU4_SOLLC)	Inf	­	­
Solyc01g106000.3	nicotinamidase 1 (AHRD V3.3 *** AT2G22570.1)	­	­	1.3246
Solyc01g106050.3	Dynamin, putative (AHRD V3.3 *** B9T3E4_RICCO)	­	­	2.7775
Solyc01g106060.3	Class I glutamine amidotransferase (AHRD V3.3 *** G7K286_MEDTR)	1.3274	­	­
Solyc01g106070.2	LOW QUALITY:HVA22-like protein (AHRD V3.3 *** M1AQ42_SOLTU)	4.9031	­	­
Solyc01g106150.1	LOW QUALITY:Interferon-related developmental regulator family protein (AHRD V3.3 *** B9GNQ1_POPTR)	4.527	­	­
Solyc01g106170.3	AGAMOUS-like MADS-box transcription factor (AHRD V3.3 *-* Q84LE8_GINBI)	­	5.9484	3.5577
Solyc01g106173.1	PDI-like 2-3 (AHRD V3.3 --* AT2G32920.1)	2.34	­	­
Solyc01g106175.1	myb domain protein 115 (AHRD V3.3 --* AT5G40360.1)	1.5523	­	­
Solyc01g106177.1	MADS-box transcription factor (AHRD V3.3 *** G7IS85_MEDTR)	2.764	­	­
Solyc01g106270.1	LOW QUALITY:DNA polymerase V (AHRD V3.3 *-* A0A0B0NGE1_GOSAR)	2.8631	­	­
Solyc01g106310.3	cysteine-rich/transmembrane domain A-like protein (AHRD V3.3 -** AT2G32210.1)	­	1.6657	­
Solyc01g106340.3	fatty acid amide hydrolase (AHRD V3.3 *** AT5G64440.1)	­	1.7944	­
Solyc01g106390.3	Glutamyl-tRNA reductase (AHRD V3.3 *** K4B2K7_SOLLC)	­	­	1.1822
Solyc01g106500.3	Leucine-rich receptor-like protein kinase family protein (AHRD V3.3 *** AT1G09970.1)	­	­	1.6128
Solyc01g106510.2	LOW QUALITY:F-box protein (AHRD V3.3 *** A0A1D1YUP5_9ARAE)	5.8395	­	­
Solyc01g106560.3	At4g33690-like protein (AHRD V3.3 *** A0A068F6W6_BRANA)	1.2276	­	­
Solyc01g106635.1	Polyprotein (AHRD V3.3 *-* Q9FLA4_ARATH)	Inf	­	­
Solyc01g106700.3	Transcription factor, MADS-box (AHRD V3.3 *** A0A103YHS3_CYNCS)	1.884	­	­
Solyc01g106800.3	amino acid transporter 1	­	2.1205	­
Solyc01g106805.1	Amino acid permease (AHRD V3.3 *** A0A0A0L0I6_CUCSA)	­	2.9528	­
Solyc01g106820.3	Sterol regulatory element-binding protein site 2 protease, putative (AHRD V3.3 *** B9S7Z4_RICCO)	1.9006	­	2.3185
Solyc01g106830.3	Phytosulfokines 3 (AHRD V3.3 *** W9QZQ5_9ROSA)	­	9.3288	­
Solyc01g106880.3	Ribosomal RNA small subunit methyltransferase E (AHRD V3.3 *** A0A0B2P1K7_GLYSO)	­	­	1.6339
Solyc01g106905.1	Calcineurin-like metallo-phosphoesterase superfamily protein (AHRD V3.3 --* AT3G09970.2)	1.5591	­	­
Solyc01g107010.3	DNA/RNA polymerases superfamily protein (AHRD V3.3 *** AT1G49980.8)	­	1.5613	­
Solyc01g107070.3	HXXXD-type acyl-transferase family protein, putative (AHRD V3.3 *** A0A061DGL0_THECC)	1.3668	2.2767	1.4107
Solyc01g107080.3	HXXXD-type acyl-transferase family protein, putative (AHRD V3.3 *** A0A061DGL0_THECC)	­	­	2.3514
Solyc01g107090.2	LOW QUALITY:beta-1,4-xylosidase (AHRD V3.3 *** AT3G19615.1)	2.7113	2.4179	­
Solyc01g107120.3	DUF936 family protein (AHRD V3.3 *** G7JEV5_MEDTR)	­	4.3582	­
Solyc01g107170.2	Zinc finger protein (AHRD V3.3 *** A0T3Q5_SOLTU)	4.5312	3.7009	3.1073
Solyc01g107220.2	LOW QUALITY:Extensin-like protein Dif10 (AHRD V3.3 *** Q43504_SOLLC)	Inf	­	­
Solyc01g107240.3	Peroxisomal membrane 22 kDa (Mpv17/PMP22) family protein (AHRD V3.3 *** AT4G33905.1)	2.3516	­	­
Solyc01g107270.3	40S ribosomal protein S24 (AHRD V3.3 *-* A0A0D3F2R2_9ORYZ)	1.3343	­	­
Solyc01g107280.3	Late embryogenesis abundant protein Lea5, putative (AHRD V3.3 *** A0A061E251_THECC)	4.0543	3.1864	­
Solyc01g107290.3	RING-H2 finger protein	1.1389	­	­
Solyc01g107415.1	TIP41 (AHRD V3.3 *-* M9TER4_PERCU)	1.0538	­	­
Solyc01g107590.3	Cinnamyl alcohol dehydrogenase (AHRD V3.3 *** C1IC55_GOSHI)	­	1.6636	­
Solyc01g107710.2	LOW QUALITY:Late embryogenesis abundant protein-like protein (AHRD V3.3 *** F4JB74_ARATH)	Inf	­	­
Solyc01g107740.3	Calcium-dependent lipid-binding (CaLB domain) family protein (AHRD V3.3 *** AT4G34150.1)	1.8079	­	1.1189
Solyc01g107780.3	Glycosyltransferase (AHRD V3.3 *** K4B2Z4_SOLLC)	3.9044	2.1325	­
Solyc01g107810.3	Glycosyltransferase (AHRD V3.3 *** K4B2Z7_SOLLC)	2.9516	1.4722	1.6637
Solyc01g107910.3	Caffeoyl CoA O-methyltransferase (AHRD V3.3 *** A0A0S2UWA5_PETHY)	1.9862	­	2.5943
Solyc01g107980.3	U-box domain-containing family protein (AHRD V3.3 *** B9HS21_POPTR)	­	­	1.8987
Solyc01g108030.3	3-methylcrotonyl-CoA carboxylase (AHRD V3.3 *** AT4G34030.1)	­	1.5005	­
Solyc01g108087.1	Abscisic acid responsive elements-binding factor 2 (AHRD V3.3 *** H6SFS2_BRANA)	2.3271	­	­
Solyc01g108090.2	spire, putative (DUF1685) (AHRD V3.3 *-* AT2G15590.2)	3.2919	­	­
Solyc01g108110.3	Alpha 1,3 fucosyltransferase (AHRD V3.3 *** Q5DTC8_MEDSA)	1.0108	­	­
Solyc01g108190.3	Calcium-binding EF-hand (AHRD V3.3 *** A0A118JV88_CYNCS)	1.1464	3.9946	­
Solyc01g108270.3	Leucine-rich repeat family protein / protein kinase family protein (AHRD V3.3 *** A0A0K9PIB6_ZOSMR)	­	6.1313	­
Solyc01g108280.3	Protein kinase superfamily protein (AHRD V3.3 *** AT4G33950.1)	1.4148	­	­
Solyc01g108300.3	Myb family transcription factor	1.2351	3.4495	­
Solyc01g108350.3	Plastocyanin-like domain protein (AHRD V3.3 *** G7JMH4_MEDTR)	Inf	­	­
Solyc01g108640.1	LOW QUALITY:GDSL esterase/lipase (AHRD V3.3 *** A0A199UQJ3_ANACO)	2.7801	­	­
Solyc01g108680.3	Methyl esterase (AHRD V3.3 *** A0A072UEL6_MEDTR)	­	­	1.58
Solyc01g108790.2	3-hydroxyisobutyryl-CoA hydrolase-like protein (AHRD V3.3 *-* A0A072TX02_MEDTR)	4.2702	­	­
Solyc01g108820.1	Methyl esterase 10, putative (AHRD V3.3 *** A0A061DMV1_THECC)	6.2185	­	­
Solyc01g108830.2	Methyl esterase (AHRD V3.3 *-* A0A072UEL6_MEDTR)	Inf	­	­
Solyc01g108860.3	2-oxoglutarate (2OG) and Fe(II)-dependent oxygenase superfamily protein (AHRD V3.3 *** A0A061E0N9_THECC)	­	4.8315	­
Solyc01g108880.3	2-oxoglutarate (2OG) and Fe(II)-dependent oxygenase superfamily protein (AHRD V3.3 *** AT3G19000.1)	1.138	­	­
Solyc01g108910.3	Maternal effect embryo arrest protein, putative (AHRD V3.3 *** G7JNK2_MEDTR)	1.6811	­	­
Solyc01g108977.1	AP2/B3-like transcriptional factor family protein (AHRD V3.3 --* AT5G60140.1)	1.126	­	­
Solyc01g109090.2	LOW QUALITY:mRNA, clone: RTFL01-34-C05 (AHRD V3.3 -** E4MXL5_EUTHA)	3.84	7.0713	­
Solyc01g109120.3	Transducin/WD40 repeat-like superfamily protein (AHRD V3.3 *** AT3G18950.1)	2.5743	2.744	­
Solyc01g109230.3	Cysteine/Histidine-rich C1 domain family protein (AHRD V3.3 *** A0A061E4Q7_THECC)	­	2.8652	­
Solyc01g109250.2	LOW QUALITY:DUF4228 domain protein (AHRD V3.3 *** I3SPG4_MEDTR)	1.0133	­	2.2507
Solyc01g109300.3	4-hydroxy-3-methylbut-2-enyl diphosphate reductase	1.6053	­	1.4063
Solyc01g109310.3	Protein DETOXIFICATION (AHRD V3.3 *** K4B3E4_SOLLC)	1.288	­	­
Solyc01g109330.3	cytochrome c biogenesis protein-like protein	3.4475	­	1.57
Solyc01g109350.3	transducin family protein / WD-40 repeat family protein (AHRD V3.3 *** AT3G18860.1)	1.1476	­	­
Solyc01g109380.3	UPF0496 protein (AHRD V3.3 *** A0A061E8F5_THECC)	­	­	1.8649
Solyc01g109440.2	LOW QUALITY:G-box-binding factor 1 (AHRD V3.3 --* W9RBL5_9ROSA)	5.5786	­	­
Solyc01g109460.3	Polyol monosaccharide transporter 4	2.1199	­	­
Solyc01g109470.3	Dehydration-responsive protein RD22, putative (AHRD V3.3 *** B9RBD8_RICCO)	­	­	6.1269
Solyc01g109480.3	LOW QUALITY:BURP domain protein RD22 (AHRD V3.3 --* RD22_ARATH)	­	­	2.9088
Solyc01g109600.3	BTB/POZ domain-containing protein (AHRD V3.3 *** A0A1D1XPT6_9ARAE)	1.5188	1.4336	­
Solyc01g109610.3	Erythronate-4-phosphate dehydrogenase family protein (AHRD V3.3 *** G7JG61_MEDTR)	2.7675	­	­
Solyc01g109630.3	Mitochondrial transcription termination factor family protein (AHRD V3.3 *** AT2G21710.1)	1.2282	­	­
Solyc01g109720.3	alpha/beta-Hydrolases superfamily protein (AHRD V3.3 *** AT2G18360.1)	­	1.5649	­
Solyc01g109730.1	LOW QUALITY:Eukaryotic initiation factor 4A (AHRD V3.3 --* IF4A_WHEAT)	10.661	­	­
Solyc01g109800.2	LOW QUALITY:Transmembrane protein, putative (AHRD V3.3 *-* G7J762_MEDTR)	2.8706	­	­
Solyc01g109810.2	LOW QUALITY:Transmembrane protein, putative (AHRD V3.3 *** G7JHE9_MEDTR)	5.3182	6.904	­
Solyc01g109820.1	LOW QUALITY:RING/U-box superfamily protein (AHRD V3.3 *-* AT4G05350.1)	Inf	­	­
Solyc01g109920.2	LOW QUALITY:Dehydrin protein (AHRD V3.3 *** V9M5C3_MANES)	6.0615	11.925	Inf
Solyc01g109940.3	26S proteasomal subunit RPT4a	­	­	1.0276
Solyc01g109950.3	Kinase, putative (AHRD V3.3 *** B9RH93_RICCO)	4.1304	8.9468	­
Solyc01g109970.3	SNF2 domain-containing protein / helicase domain-containing protein (AHRD V3.3 *** AT2G16390.2)	1.569	­	­
Solyc01g110090.1	LOW QUALITY:RING/U-box superfamily protein (AHRD V3.3 *** AT3G14250.1)	7.4797	­	­
Solyc01g110170.1	LOW QUALITY:polygalacturonase 2 (AHRD V3.3 --* AT1G70370.2)	Inf	­	­
Solyc01g110200.2	Protein Mei2 (AHRD V3.3 *-* A0A0U9HRM8_KLEFL)	4.8978	­	­
Solyc01g110210.2	Protein Mei2 (AHRD V3.3 *-* A0A0U9HRM8_KLEFL)	4.8621	­	­
Solyc01g110220.1	LOW QUALITY:MEI2 C-terminal RRM only like 2 (AHRD V3.3 *-* AT5G07930.3)	3.2627	­	­
Solyc01g110240.1	LOW QUALITY:Protein Mei2 (AHRD V3.3 *-* A0A0U9HRM8_KLEFL)	5.8526	­	­
Solyc01g110360.3	Fructose-bisphosphate aldolase (AHRD V3.3 *** K4B3P9_SOLLC)	1.2542	­	­
Solyc01g110470.3	GAGA-binding transcriptional activator (AHRD V3.3 *** H1ZN98_SOLTU)	1.0588	­	­
Solyc01g110640.2	Acetyl-coenzyme A carboxylase carboxyl transferase subunit beta, chloroplastic (AHRD V3.3 --* ACCD_MORIN)	2.1974	­	­
Solyc01g110643.1	DNA mismatch repair protein mutL (AHRD V3.3 --* A0A0B2SBZ1_GLYSO)	1.9244	­	­
Solyc01g110660.3	SAUR-like auxin-responsive protein family (AHRD V3.3 *** AT2G21210.2)	1.6724	­	­
Solyc01g110670.3	SAUR-like auxin-responsive protein family (AHRD V3.3 *** AT2G21210.2)	1.3687	1.798	­
Solyc01g110680.3	Small auxin up-regulated RNA12	1.7545	­	­
Solyc01g110682.1	DNA mismatch repair protein MLH3-like protein (AHRD V3.3 *-* A0A0X7YCF6_SOLTU)	1.8479	1.4985	­
Solyc01g110684.1	K-box region and MADS-box transcription factor family protein (AHRD V3.3 --* AT5G65070.6)	2.4727	­	­
Solyc01g110686.1	DNA mismatch repair protein MLH3-like protein (AHRD V3.3 *-* A0A0X7YCF6_SOLTU)	1.8073	­	­
Solyc01g110688.1	CTP synthase (AHRD V3.3 --* A0A068U755_COFCA)	2.2455	­	­
Solyc01g110730.3	Auxin responsive SAUR protein (AHRD V3.3 *** A0A118K004_CYNCS)	1.9262	­	­
Solyc01g110735.1	SAUR-like auxin-responsive protein family (AHRD V3.3 *-* AT5G18030.1)	2.2372	1.7361	­
Solyc01g110950.3	LOW QUALITY:DWNN domain, a CCHC-type zinc finger (AHRD V3.3 *-* AT5G47430.3)	10.61	­	­
Solyc01g110995.1	4-coumarate:CoA ligase 1 (AHRD V3.3 --* AT1G51680.3)	1.4274	­	­
Solyc01g111000.3	Auxin responsive SAUR protein (AHRD V3.3 *** A0A118K2C1_CYNCS)	1.3495	1.513	­
Solyc01g111080.3	Unknown protein (AHRD V3.3 )	1.6893	­	­
Solyc01g111230.3	Dirigent protein (AHRD V3.3 *** K4B3Y5_SOLLC)	5.4336	­	­
Solyc01g111240.3	Translocase of chloroplast (AHRD V3.3 *-* A0A0K9PF83_ZOSMR)	1.0466	­	­
Solyc01g111250.3	1-phosphatidylinositol phosphodiesterase-related family protein (AHRD V3.3 *** B9H168_POPTR)	2.585	­	4.5905
Solyc01g111260.2	1-phosphatidylinositol phosphodiesterase-related family protein (AHRD V3.3 *** B9H168_POPTR)	1.4929	­	­
Solyc01g111350.3	Nodulin-like / Major Facilitator Superfamily protein (AHRD V3.3 *** A0A0K9P7P6_ZOSMR)	­	­	1.3579
Solyc01g111440.3	Senescence/dehydration-associated protein-like protein (AHRD V3.3 *** AT2G17840.1)	1.4422	1.3256	­
Solyc01g111500.3	R2R3MYB transcription factor 7	­	­	2.6936
Solyc01g111880.3	MAP kinase kinase kinase 11	­	2.0506	­
Solyc01g111900.3	O-methyltransferase, putative (AHRD V3.3 *** B9SUX6_RICCO)	5.3625	­	­
Solyc01g111910.3	RNA polymerase II-associated protein 1, putative (AHRD V3.3 *** A0A061DXN5_THECC)	1.2281	­	­
Solyc01g111950.3	Proline-rich receptor-like protein kinase PERK1 (AHRD V3.3 *** W9RKU6_9ROSA)	­	­	3.1675
Solyc01g111980.3	Amino acid transporter, putative (AHRD V3.3 *** B9SQZ7_RICCO)	­	­	3.6968
Solyc01g112050.3	DUF630 family protein, putative (DUF630 and DUF632) (AHRD V3.3 *** AT1G21740.1)	­	­	1.1867
Solyc01g112070.3	O-fucosyltransferase family protein (AHRD V3.3 *** AT1G20550.1)	­	­	2.6472
Solyc01g112120.3	Flavin-containing monooxygenase (AHRD V3.3 *** M1BLU2_SOLTU)	2.5634	­	­
Solyc01g112130.3	Flavin-containing monooxygenase (AHRD V3.3 *** M1B691_SOLTU)	­	5.755	­
Solyc01g112230.3	Metallothionein-like protein (AHRD V3.3 *** Q9FUJ8_SESIN)	3.9814	5.6016	­
Solyc01g112290.3	glutamate tRNA synthetase (AHRD V3.3 *-* AT5G64050.1)	1.1892	­	­
Solyc01g113620.2	Disease resistance protein (TIR-NBS-LRR class) family (AHRD V3.3 *** AT5G36930.4)	1.1023	­	­
Solyc02g005310.2	DNA glycosylase (AHRD V3.3 *** A0A103X5G9_CYNCS)	1.4339	1.802	­
Solyc02g005315.1	dynamin-like protein (AHRD V3.3 --* AT5G42080.4)	1.5534	­	­
Solyc02g005340.3	Oligopeptide transporter, putative (AHRD V3.3 *** B9T1I2_RICCO)	­	6.7813	­
Solyc02g005490.3	60S acidic ribosomal protein family (AHRD V3.3 *** AT5G24510.1),Pfam:PF00428	­	2.9483	4.0988
Solyc02g005513.1	Replication A 70 kDa DNA-binding subunit (AHRD V3.3 --* A0A0B0N129_GOSAR)	­	2.7538	­
Solyc02g014430.3	Equilibrative nucleoside transporter (AHRD V3.3 *** A0A103XTG7_CYNCS)	­	2.5308	­
Solyc02g014530.3	Glycerophosphoryl diester phosphodiesterase family protein (AHRD V3.3 *** D7MPL3_ARALL)	­	5.1883	­
Solyc02g014540.2	Actin-related protein 2/3 complex subunit 3 (AHRD V3.3 *** K4B4Q3_SOLLC)	­	4.1604	­
Solyc02g014670.2	BTB/POZ domain protein (AHRD V3.3 *** AT3G19920.2)	Inf	­	­
Solyc02g014860.3	DnaJ domain-containing protein (AHRD V3.3 *** A0A124SD50_CYNCS)	1.5929	­	­
Solyc02g020880.2	60S ribosomal protein L12 (AHRD V3.3 --* RL12_PRUAR)	1.4883	­	­
Solyc02g021067.1	Retrotransposon protein (AHRD V3.3 *** E5GBB2_CUCME)	­	Inf	­
Solyc02g021230.3	Glycosyltransferase (AHRD V3.3 *** A0A067KPV4_JATCU)	1.5031	­	­
Solyc02g021250.1	LOW QUALITY:transcriptional factor B3 family protein (AHRD V3.3 --* AT1G26680.3)	­	5.249	­
Solyc02g022910.3	Fatty acid 2-hydroxylase (AHRD V3.3 *** A0A0B2PYX1_GLYSO)	­	11.929	­
Solyc02g022915.1	Retrovirus-related Pol polyprotein from transposon TNT 1-94 (AHRD V3.3 *-* A0A1D1YY40_9ARAE)	­	1.7622	­
Solyc02g022934.1	Branched-chain-amino-acid aminotransferase 6 (AHRD V3.3 --* BCAT6_ARATH)	1.3113	­	­
Solyc02g030080.3	transducin family protein / WD-40 repeat family protein (AHRD V3.3 *** AT5G11240.1)	1.6612	­	­
Solyc02g030100.3	Vacuolar protein sorting-associated protein 54 (AHRD V3.3 *** W9SA63_9ROSA)	­	­	1.1285
Solyc02g030450.3	Protein ROOT HAIR DEFECTIVE 3 homolog (AHRD V3.3 *** K4B594_SOLLC)	­	­	1.4416
Solyc02g031990.1	LOW QUALITY:VQ motif-containing protein, putative (AHRD V3.3 *-* A0A061DVP3_THECC)	2.1245	­	­
Solyc02g032210.1	LOW QUALITY:B3 domain protein (DUF313) (AHRD V3.3 *** AT2G24670.1)	3.0162	­	­
Solyc02g032270.1	LOW QUALITY:B3 domain-containing protein (AHRD V3.3 *** A0A0B2RZ88_GLYSO)	Inf	­	­
Solyc02g032300.3	Enhancer of polycomb-like protein (AHRD V3.3 *** K4B5H6_SOLLC)	­	1.4049	­
Solyc02g032480.2	Nuclear pore complex protein Nup214 (AHRD V3.3 *-* W6JJ76_NICBE)	­	­	2.2725
Solyc02g032600.1	LOW QUALITY:transmembrane protein (AHRD V3.3 *** AT4G18540.2)	­	6.9799	­
Solyc02g032910.2	Glycine rich protein (AHRD V3.3 *** Q43498_SOLLC)	2.7494	­	­
Solyc02g032930.3	U3 small nucleolar RNA-associated protein 6-like protein (AHRD V3.3 *** W9R9F9_9ROSA)	­	­	1.588
Solyc02g032950.3	WRKY transcription factor 16	­	3.2041	4.9826
Solyc02g033070.1	LOW QUALITY:MEF2BNB-like protein (AHRD V3.3 *** AT2G39170.1)	­	4.0035	­
Solyc02g033090.1	LOW QUALITY:PLATZ transcription factor family protein (AHRD V3.3 --* AT4G17900.2)	Inf	­	­
Solyc02g036350.3	1-aminocyclopropane-1-carboxylate oxidase EF501822	1.6131	4.6588	­
Solyc02g036370.3	Myb family transcription factor	­	4.2397	­
Solyc02g036440.3	LEM3 (Ligand-effect modulator 3) family protein (AHRD V3.3 *** D7KWI0_ARALL)	2.9645	­	­
Solyc02g036470.3	Transporter protein (AHRD V3.3 *** A0A0B0N017_GOSAR)	1.2444	­	­
Solyc02g037495.1	AMP-dependent synthetase and ligase family protein (AHRD V3.3 *** AT5G16340.1)	1.6985	2.7562	­
Solyc02g037590.2	LOW QUALITY:Mannose-binding lectin superfamily protein (AHRD V3.3 --* AT1G60110.3)	1.2329	­	­
Solyc02g038640.2	Maturase K (AHRD V3.3 --* E5G0M6_9ASPA)	­	3.7842	­
Solyc02g038740.3	3-hydroxy-3-methylglutaryl coenzyme A reductase (AHRD V3.3 *** K4B5W7_SOLLC)	1.3551	4.3347	­
Solyc02g038770.1	LOW QUALITY:RING/U-box superfamily protein (AHRD V3.3 *-* AT3G13228.1)	Inf	­	­
Solyc02g043810.3	ENTH/ANTH/VHS superfamily protein (AHRD V3.3 *** AT5G57200.1)	­	3.6072	­
Solyc02g050180.3	heat-inducible transcription repressor (DUF639) (AHRD V3.3 *-* AT1G48840.1)	1.1027	­	­
Solyc02g050205.1	Prolyl oligopeptidase family protein (AHRD V3.3 *-* AT1G50380.2)	­	­	1.598
Solyc02g061770.3	chitinase 2	­	­	3.0875
Solyc02g061800.2	Peptidyl-prolyl cis-trans isomerase (AHRD V3.3 *** K4B670_SOLLC)	3.4599	­	­
Solyc02g061850.3	Phospholipase D (AHRD V3.3 *** K4B675_SOLLC)	­	2.1352	­
Solyc02g061870.1	LOW QUALITY:NAC domain-containing protein, putative (AHRD V3.3 *-* B9SK58_RICCO)	7.9085	­	­
Solyc02g061900.1	LOW QUALITY:NAC domain-containing protein, putative (AHRD V3.3 *** B9SVG2_RICCO)	5.6568	­	­
Solyc02g061910.1	NAC domain-containing protein (AHRD V3.3 *-* A0A059ZXJ2_BOENI)	5.3194	­	­
Solyc02g062020.3	ROP GTPases family protein	­	3.8678	­
Solyc02g062040.3	RING/U-box superfamily protein (AHRD V3.3 *** AT4G35840.1)	1.319	­	­
Solyc02g062060.1	LOW QUALITY:NAC domain-containing protein, putative (AHRD V3.3 *-* B9SK58_RICCO)	7.7744	­	­
Solyc02g062070.1	LOW QUALITY:NAC domain-containing protein, putative (AHRD V3.3 *-* B9SK58_RICCO)	Inf	­	­
Solyc02g062090.1	LOW QUALITY:NAC domain-containing protein, putative (AHRD V3.3 --* B9T476_RICCO)	5.7789	­	­
Solyc02g062180.3	2-oxoglutarate (2OG) and Fe(II)-dependent oxygenase-like protein (AHRD V3.3 *** A8MRW3_ARATH)	­	2.2035	­
Solyc02g062210.2	NAC domain protein (AHRD V3.3 *-* S5RDR3_9ROSA)	5.6362	­	­
Solyc02g062230.1	Small auxin up-regulated RNA32	2.4366	­	Inf
Solyc02g062300.3	BURP domain protein RD22 (AHRD V3.3 *-* RD22_ARATH)	1.1043	­	­
Solyc02g062330.2	Kinesin-like protein (AHRD V3.3 *** M1AVJ1_SOLTU)	­	4.0779	­
Solyc02g062390.3	Dehydrin (AHRD V3.3 *** E7BXD9_JATCU)	4.7809	3.3012	2.6508
Solyc02g062410.2	Nuclear migration nudC (AHRD V3.3 *** A0A0B0N407_GOSAR)	8.7484	­	­
Solyc02g062460.3	2-oxoglutarate-dependent dioxygenase-related family protein (AHRD V3.3 *-* B9GL08_POPTR)	­	­	2.1312
Solyc02g062463.1	2-oxoglutarate-dependent dioxygenase-related family protein (AHRD V3.3 *** B9GL08_POPTR)	­	­	1.0645
Solyc02g062580.3	Phosphatidic acid phosphatase 2 (AHRD V3.3 *** X5I2G6_NICBE)	­	­	1.8855
Solyc02g062770.2	late embryogenesis abundant protein (AHRD V3.3 *** AT5G66780.1)	5.2478	4.0822	­
Solyc02g062850.2	Polyol/monosaccharide transporter 5 (AHRD V3.3 *-* A0A060PLC4_SOLLC)	­	Inf	­
Solyc02g062860.3	polyol monosaccharide transporter 6	Inf	5.7766	­
Solyc02g062870.3	Polyol monosaccharide transporter 7	­	4.3839	­
Solyc02g062890.2	polyol monosaccharide transporter 5	7.2747	1.8045	­
Solyc02g062960.3	Homeobox-leucine zipper family protein (AHRD V3.3 *** B9HET5_POPTR)	2.8971	8.4225	3.6411
Solyc02g063160.3	alpha/beta-Hydrolases superfamily protein (AHRD V3.3 *** AT5G16120.4)	­	1.3841	­
Solyc02g063250.3	Peptide methionine sulfoxide reductase MsrA (AHRD V3.3 *** W9S0U3_9ROSA)	4.3427	­	2.452
Solyc02g063270.3	Protein DETOXIFICATION (AHRD V3.3 *** A0A0V0IBD5_SOLCH)	­	­	­
Solyc02g063290.3	Histone chaperone (AHRD V3.3 *** A9TVI5_PHYPA)	­	1.528	­
Solyc02g063310.2	LOW QUALITY:NOD26-like intrinsic protein 4.3	­	8.6676	­
Solyc02g063325.1	Zinc finger A20 and AN1 domain-containing stress-associated protein (AHRD V3.3 *-* V5PZR5_9CARY)	Inf	­	­
Solyc02g063450.3	DNA-binding protein, putative (duplicated DUF1399) (AHRD V3.3 *** AT2G22660.2)	1.7795	­	1.3712
Solyc02g063510.1	LOW QUALITY:GTPase-activating protein pac-1 (AHRD V3.3 *** A0A1D1Y9Q3_9ARAE)	1.2212	­	­
Solyc02g063520.3	Homeobox-leucine zipper protein family (AHRD V3.3 *** AT4G37790.1)	1.6794	­	­
Solyc02g064540.2	RNA-binding (RRM/RBD/RNP motifs) family protein (AHRD V3.3 *-* AT4G26650.1)	6.6663	­	­
Solyc02g064560.1	LOW QUALITY:Protein PHLOEM PROTEIN 2-LIKE A10 (AHRD V3.3 *** A0A0B2PZA4_GLYSO)	5.0929	­	­
Solyc02g064570.2	VQ motif-containing protein (AHRD V3.3 *-* AT4G37710.2)	5.6916	­	­
Solyc02g064680.3	Calcium-transporting ATPase (AHRD V3.3 *** M1BXI4_SOLTU)	­	1.384	­
Solyc02g064720.3	phototropic-responsive NPH3 family protein	2.8645	­	2.1889
Solyc02g064730.3	cyclin-dependent kinase B1-2 (AHRD V3.3 --* AT2G38620.3)	1.1337	­	­
Solyc02g064804.1	GH3 (AHRD V3.3 *-* E2FHL2_9ROSI)	3.5902	6.2476	­
Solyc02g064850.2	Cytochrome P450, putative (AHRD V3.3 *** B9R747_RICCO)	Inf	­	­
Solyc02g064980.1	LOW QUALITY:MAP kinase kinase kinase	3.4462	­	­
Solyc02g065090.3	Patatin (AHRD V3.3 *** A0A0E0J487_ORYNI)	­	9.9856	­
Solyc02g065150.2	LOB domain-containing 36-like protein (AHRD V3.3 *** A0A0B0PS92_GOSAR)	­	4.0935	­
Solyc02g065315.1	High mobility group protein 2 HMG2 (AHRD V3.3 --* Q40094_IPONI)	1.2455	­	­
Solyc02g065520.1	Receptor-like protein kinase (AHRD V3.3 *** W0TR82_ACAMN)	1.173	­	­
Solyc02g065550.3	ACI19	1.3008	1.8278	­
Solyc02g065555.1	Calcium uniporter, mitochondrial (AHRD V3.3 *** A0A0B0PJN2_GOSAR)	­	1.6091	­
Solyc02g065570.1	LOW QUALITY:Rotundifolia-like protein (AHRD V3.3 *** A0A072V006_MEDTR)	1.1706	­	­
Solyc02g065640.3	Late embryogenesis abundant protein family protein (AHRD V3.3 *** A0A061EIU3_THECC)	­	13.146	­
Solyc02g065720.3	RING/U-box superfamily protein (AHRD V3.3 *** A0A061EHB8_THECC)	1.4362	­	­
Solyc02g065740.3	Alpha-1,4-glucan-protein synthase [UDP-forming] (AHRD V3.3 *** UPTG_PEA)	­	12.033	­
Solyc02g066800.2	furry (AHRD V3.3 *** AT5G08060.1)	­	1.6141	­
Solyc02g067095.1	Coilin-like protein (AHRD V3.3 *-* U6BQ51_NICBE)	1.0613	­	­
Solyc02g067160.3	SPX domain-containing family protein (AHRD V3.3 *** B9IK08_POPTR)	1.0398	­	­
Solyc02g067220.3	EF hand calcium-binding family protein (AHRD V3.3 *-* G7L207_MEDTR)	4.2344	­	­
Solyc02g067250.2	ribosomal protein L34e superfamily protein (AHRD V3.3 *** AT5G15260.2)	1.3088	­	­
Solyc02g067275.1	Dehydration-responsive protein RD22 (AHRD V3.3 --* K7XKT0_SOLTU)	1.2187	­	­
Solyc02g067350.3	DUF1666 family protein (AHRD V3.3 *** Q2HVS4_MEDTR)	5.0082	­	­
Solyc02g067450.3	Pectate lyase (AHRD V3.3 *** M1A9L8_SOLTU)	­	12.219	­
Solyc02g067510.3	Actin cross-linking protein, putative (AHRD V3.3 *-* A0A061E7B5_THECC)	­	8.867	­
Solyc02g067740.3	beta-galactosidase (AHRD V3.3 *** AT3G27930.1)	­	2.777	­
Solyc02g067750.3	Carbonic anhydrase (AHRD V3.3 *** B1VK36_SOLLC)	6.9011	8.2402	2.5573
Solyc02g067760.3	R2R3MYB transcription factor 21	­	2.5552	­
Solyc02g067800.3	High affinity nitrate transporter (AHRD V3.3 *** A0A0G2UMZ8_9ROSA)	­	­	1.6881
Solyc02g067830.3	Protein kinase (AHRD V3.3 *** Q02494_MAIZE)	2.1166	­	­
Solyc02g067880.2	Uridine kinase (AHRD V3.3 *** K4B7C0_SOLLC)	­	3.7647	­
Solyc02g068040.3	RNI-like superfamily protein (AHRD V3.3 --* AT4G02760.9)	2.0704	3.0633	2.824
Solyc02g068080.3	Chloride channel protein (AHRD V3.3 *** M1A9T9_SOLTU)	1.2108	­	­
Solyc02g068190.1	RNA helicase DEAD6	1.2358	­	­
Solyc02g068200.1	TCP transcription factor 18	1.6383	­	­
Solyc02g068260.2	Vacuolar iron transporter family protein (AHRD V3.3 *** A0A061DXK2_THECC)	1.1602	­	­
Solyc02g068290.2	tRNA uridine 5-carboxymethylaminomethyl modification enzyme MnmG (AHRD V3.3 *** A0A1D1ZH53_9ARAE)	1.4384	­	­
Solyc02g068360.3	Phospholipid/glycerol acyltransferase family protein (AHRD V3.3 *** G7L7V8_MEDTR)	­	1.3824	­
Solyc02g068365.1	Phospholipid/glycerol acyltransferase (AHRD V3.3 *-* A0A103XK21_CYNCS)	­	2.4849	­
Solyc02g068400.3	Pectin lyase-like superfamily protein (AHRD V3.3 *** AT4G20050.5)	2.1438	­	­
Solyc02g068550.2	FAR1-related sequence 1 (AHRD V3.3 *** AT4G19990.5)	1.2607	­	­
Solyc02g068730.3	Chaperonin 60 alpha subunit (AHRD V3.3 *** Q9ZTV1_CANLI)	1.8658	­	­
Solyc02g068790.3	DCD (Development and Cell Death) domain protein (AHRD V3.3 --* AT2G35140.6)	­	3.9284	­
Solyc02g068795.1	Rho GTPase activation protein (RhoGAP) with PH domain-containing protein (AHRD V3.3 --* AT5G12150.2)	1.6687	­	­
Solyc02g068850.1	LOW QUALITY:receptor-like kinase (AHRD V3.3 --* AT1G36005.1)	8.5845	­	­
Solyc02g068870.2	NAD(P)H-quinone oxidoreductase subunit J, chloroplastic (AHRD V3.3 --* NDHJ_STAPU)	1.8841	­	­
Solyc02g068920.3	lecithine cholesterol acyltransferase	1.2856	­	­
Solyc02g069020.3	Phloem protein 2-like protein (AHRD V3.3 *** A0A103Y5W1_CYNCS)	1.3523	2.4074	­
Solyc02g069040.3	transmembrane protein, putative (DUF594) (AHRD V3.3 *-* AT5G45540.1)	1.7265	­	­
Solyc02g069060.3	Phloem protein 2 (AHRD V3.3 *** D0R6I7_MALDO)	­	2.5997	­
Solyc02g069100.3	Cathepsin B-like cysteine protease (AHRD V3.3 *** B7FJ05_MEDTR)	­	2.2756	­
Solyc02g069190.3	iron-regulated transporter 2	­	5.9411	­
Solyc02g069240.1	LOW QUALITY:O-fucosyltransferase family protein (AHRD V3.3 *** AT3G05320.3)	2.203	1.6805	­
Solyc02g069300.1	LOW QUALITY:Invertase/pectin methylesterase inhibitor family protein (AHRD V3.3 -** D7L6Q2_ARALL)	2.562	9.6637	­
Solyc02g069310.3	NIM1-like protein 1	1.1729	­	­
Solyc02g069580.3	UDP-glucose 4-epimerase, putative (AHRD V3.3 *** B9SV82_RICCO)	­	­	1.5713
Solyc02g069700.1	Glucan endo-1,3-beta-glucosidase, basic isoform (AHRD V3.3 --* E13B_PHAVU)	2.5926	­	­
Solyc02g069740.3	Transcription factor jumonji family protein (AHRD V3.3 *** D7MFJ7_ARALL)	2.7164	1.9239	­
Solyc02g069750.2	P-loop containing nucleoside triphosphate hydrolases superfamily protein (AHRD V3.3 *** AT3G28580.2)	­	1.7653	­
Solyc02g069980.3	RING/FYVE/PHD zinc finger-containing protein (AHRD V3.3 *-* F4ISG1_ARATH)	1.7107	1.7791	­
Solyc02g069983.1	alpha-1,2-Mannosidase (AHRD V3.3 --* A0A199UY19_ANACO)	1.5971	­	­
Solyc02g070020.1	UDP-glycosyltransferase (AHRD V3.3 *** A0A165XS50_DAUCA)	4.2028	6.5893	­
Solyc02g070060.2	FAD-binding Berberine family protein (AHRD V3.3 *** AT2G34790.1)	5.2316	­	­
Solyc02g070140.1	LOW QUALITY:NAC domain protein, (AHRD V3.3 --* A0A061FCE9_THECC)	Inf	­	­
Solyc02g070270.2	Cationic amino acid transporter, putative (AHRD V3.3 *** B9SAY1_RICCO)	6.3076	­	­
Solyc02g070280.3	Cationic amino acid transporter, putative (AHRD V3.3 *** B9SKU5_RICCO)	1.3837	4.0625	­
Solyc02g070430.3	Gibberellin 2 oxidase (AHRD V3.3 *** Q53C60_NEROL)	­	4.659	­
Solyc02g070550.3	RNA-binding protein (AHRD V3.3 *** AT5G46250.1)	1.3528	­	­
Solyc02g070580.1	sterol 22-desaturase	­	­	1.8199
Solyc02g070630.3	60S ribosomal protein L18a, putative (AHRD V3.3 *-* B9S129_RICCO)	1.2978	1.3702	­
Solyc02g070830.1	LOW QUALITY:F-box family protein (AHRD V3.3 *** Q1EP84_MUSAC)	Inf	­	­
Solyc02g070845.1	F-box family protein (AHRD V3.3 *-* B9IAP0_POPTR)	2.1087	­	­
Solyc02g071020.3	centrosomal protein (AHRD V3.3 --* AT1G79390.1)	1.0982	­	­
Solyc02g071140.3	Outward rectifying potassium channel protein (AHRD V3.3 *** A0A072UNK3_MEDTR)	1.0964	­	­
Solyc02g071210.3	Cold acclimation protein WCOR413 (AHRD V3.3 *** A0A103STZ1_CYNCS)	1.0004	­	­
Solyc02g071250.3	CTD small phosphatase-like protein 2 (AHRD V3.3 *** A0A061GEH1_THECC)	1.4515	­	­
Solyc02g071265.1	Ankyrin repeat family protein (AHRD V3.3 --* AT2G44090.5)	­	1.4585	­
Solyc02g071350.3	ABC transporter B family protein (AHRD V3.3 *** G7ILW7_MEDTR)	7.9255	1.6498	­
Solyc02g071365.1	2-oxoglutarate (2OG) and Fe(II)-dependent oxygenase superfamily protein (AHRD V3.3 *-* AT4G25300.1)	1.5737	5.7092	2.503
Solyc02g071420.3	Ypt/Rab-GAP domain of gyp1p superfamily protein isoform 1 (AHRD V3.3 *** A0A061GNG6_THECC)	­	­	1.5604
Solyc02g071450.3	2-oxoglutarate (2OG) and Fe(II)-dependent oxygenase superfamily protein (AHRD V3.3 *** AT4G25300.1)	­	­	1.3707
Solyc02g071760.3	histone acetyltransferase (DUF1264) (AHRD V3.3 *** AT1G29680.1)	7.2843	5.4898	2.9783
Solyc02g071770.3	histone acetyltransferase (DUF1264) (AHRD V3.3 *** AT5G45690.1)	4.0393	4.7107	­
Solyc02g071780.3	MACPF domain protein (AHRD V3.3 *** G7ILM1_MEDTR)	­	­	2.5034
Solyc02g071790.2	Leucine-rich repeat receptor-like protein kinase (AHRD V3.3 *-* C0LGM8_ARATH)	­	1.9497	­
Solyc02g071820.3	Receptor-like protein kinase (AHRD V3.3 *** B9I1R1_POPTR)	1.4615	­	­
Solyc02g071860.3	Receptor-like protein kinase (AHRD V3.3 *** B9I1R1_POPTR)	­	­	1.9833
Solyc02g072070.3	Serine/threonine-protein kinase (AHRD V3.3 *** M1CRP0_SOLTU)	­	­	4.603
Solyc02g072080.1	U-box domain-containing protein 17 (AHRD V3.3 *** A0A0B2ST26_GLYSO)	1.0773	­	­
Solyc02g072100.3	Ubiquitin domain-containing protein (AHRD V3.3 *** AT1G53400.1)	1.8736	­	­
Solyc02g072210.1	LOW QUALITY:DUF1685 family protein (AHRD V3.3 *** A0A072V475_MEDTR)	4.4747	4.0041	­
Solyc02g072250.1	Leucine-rich repeat receptor-like protein kinase family (AHRD V3.3 *** A0A0K9NVS3_ZOSMR)	3.8677	­	­
Solyc02g072280.1	Subtilisin-like protease (AHRD V3.3 *** A0A151SNY0_CAJCA)	Inf	­	­
Solyc02g072290.1	Subtilisin-like protease (AHRD V3.3 *** A0A151SNY0_CAJCA)	Inf	­	­
Solyc02g072397.1	Disease resistance protein (TIR-NBS-LRR class) family (AHRD V3.3 --* AT3G44480.5)	4.0174	­	­
Solyc02g072420.1	F-box family protein, putative (AHRD V3.3 *** A0A061G2V2_THECC)	5.9511	­	­
Solyc02g072470.3	Receptor-kinase, putative (AHRD V3.3 *-* B9RVA8_RICCO)	1.3036	­	­
Solyc02g072530.2	Non-specific serine/threonine protein kinase (AHRD V3.3 *** A0A0V0IL28_SOLCH)	­	2.206	­
Solyc02g072540.3	Non-specific serine/threonine protein kinase (AHRD V3.3 *** A0A0V0IFU0_SOLCH)	2.8634	­	­
Solyc02g076710.3	Cysteine protease (AHRD V3.3 *** Q7XYU8_ANTAD)	1.5859	3.3812	­
Solyc02g076855.1	Major pollen allergen Ole e 1 (AHRD V3.3 *** ALL1_OLEEU),Pfam:PF01190	­	Inf	­
Solyc02g076860.3	Pollen Ole e 1 allergen and extensin family protein (AHRD V3.3 *** AT4G18596.1)	­	10.95	­
Solyc02g076890.1	LOW QUALITY:DUF538 family protein (Protein of unknown function, DUF538) (AHRD V3.3 *** AT4G24130.1)	­	4.6289	­
Solyc02g076910.3	Cysteine protease (AHRD V3.3 *** E7D4U5_TOBAC)	­	­	1.4456
Solyc02g076940.2	DnaJ P58IPK-like protein (AHRD V3.3 --* AT5G03160.1)	2.701	­	­
Solyc02g077110.3	alpha/beta-Hydrolases superfamily protein (AHRD V3.3 *** AT4G18550.2)	­	2.1819	­
Solyc02g077380.2	LOB domain family protein (AHRD V3.3 *-* U5FT53_POPTR)	Inf	­	­
Solyc02g077400.3	Rac-like GTP binding protein (AHRD V3.3 *** Q9S821_PHYPA)	2.5407	­	­
Solyc02g077450.3	Vascular plant one zinc finger transcription factor protein (AHRD V3.3 *** V6BQR5_9BRYO)	1.3578	­	­
Solyc02g077490.3	Werner Syndrome-like exonuclease (AHRD V3.3 *-* A0A199W7Y7_ANACO)	­	9.6099	­
Solyc02g077500.2	Ethylene insensitive 3 family protein (AHRD V3.3 --* AT5G10120.1)	­	7.1175	­
Solyc02g077550.3	transmembrane protein, putative (Protein of unknown function, DUF599) (AHRD V3.3 *** AT3G18215.1)	­	­	3.595
Solyc02g077610.3	NAC domain-containing protein (AHRD V3.3 *** A0A060A5P2_BOENI)	­	1.6384	3.1139
Solyc02g077750.3	Dehydration-induced 19 (AHRD V3.3 *** A0A0B0N551_GOSAR)	1.8105	1.8726	­
Solyc02g077760.2	Late embryogenesis abundant (LEA) hydroxyproline-rich glycoprotein family (AHRD V3.3 --* AT2G35970.1)	1.6016	1.8635	­
Solyc02g077790.1	LOW QUALITY:Ethylene-responsive transcription factor (AHRD V3.3 --* A0A087HKS2_ARAAL)	Inf	­	­
Solyc02g077840.1	Ethylene-responsive transcription factor, putative (AHRD V3.3 *** B9RBB0_RICCO)	1.1534	­	­
Solyc02g077880.3	auxin repressed/dormancy associated protein	3.188	3.9269	­
Solyc02g077925.1	LOW QUALITY:Retrovirus-related Pol polyprotein from transposon TNT 1-94 (AHRD V3.3 *-* A0A151RAD3_CAJCA)	­	4.2401	­
Solyc02g077970.3	Late embryogenesis abundant, putative (AHRD V3.3 *** B9RBC1_RICCO)	5.9042	8.6003	­
Solyc02g077980.2	Late embryogenesis abundant protein (LEA) family protein (AHRD V3.3 --* AT4G13230.1)	5.406	­	­
Solyc02g077980.2	Late embryogenesis abundant protein (LEA) family protein (AHRD V3.3 --* AT4G13230.1)	­	6.3066	­
Solyc02g078020.3	Telomerase activating protein Est1, putative (AHRD V3.3 *** A0A061GFN7_THECC)	1.7119	­	­
Solyc02g078160.3	DUF506 family protein (AHRD V3.3 *** G7IPT8_MEDTR)	2.6428	­	­
Solyc02g078190.3	V-type proton ATPase subunit G (AHRD V3.3 *** A0A151QW52_CAJCA)	­	5.752	­
Solyc02g078250.3	CASP-like protein (AHRD V3.3 *** K4B950_SOLLC)	Inf	­	­
Solyc02g078320.2	RING/U-box superfamily protein (AHRD V3.3 *-* AT1G19310.1)	1.0533	­	1.5996
Solyc02g078340.3	SolycHsfB5	Inf	­	­
Solyc02g078380.3	Stem-specific protein TSJT1 (AHRD V3.3 *** A0A151T7D1_CAJCA)	­	2.6515	­
Solyc02g078430.3	defensin-like protein (AHRD V3.3 *** AT4G21720.1)	­	10.445	­
Solyc02g078460.3	abscisic acid-insensitive RING protein 4-like	1.1716	­	­
Solyc02g078500.2	Stem-specific protein TSJT1, putative (AHRD V3.3 *** B9RZ68_RICCO)	­	3.3904	­
Solyc02g078520.3	Mediator of RNA polymerase II transcription subunit 16-like protein (AHRD V3.3 *** A0A0U3CDG5_REHGL)	­	­	2.4664
Solyc02g078660.3	Hydroxyproline-rich glycoprotein family protein (AHRD V3.3 *-* AT1G61080.6)	­	7.1565	­
Solyc02g078665.1	Hydroxyproline-rich glycoprotein family protein, putative (AHRD V3.3 --* A0A072UP10_MEDTR)	­	7.3296	­
Solyc02g078680.1	LOW QUALITY:Disease resistance protein (TIR-NBS-LRR class) (AHRD V3.3 *-* AT1G72840.1)	­	Inf	­
Solyc02g078700.3	LisH and RanBPM domains containing protein (AHRD V3.3 *** AT1G61150.9)	1.6943	­	­
Solyc02g078750.3	G-type lectin S-receptor-like Serine/Threonine-kinase (AHRD V3.3 *** AT4G03230.4)	1.0637	­	­
Solyc02g078810.3	Bromodomain 4, putative (AHRD V3.3 *** A0A061GG17_THECC)	2.1752	1.5456	­
Solyc02g078890.1	LOW QUALITY:F-box associated ubiquitination effector family protein (AHRD V3.3 --* AT3G23685.1)	2.0728	­	­
Solyc02g078910.3	endonuclease AM238701	3.7326	5.6696	­
Solyc02g078940.3	Oxidoreductase, zinc-binding dehydrogenase family protein (AHRD V3.3 *** A8MRW5_ARATH)	1.0946	­	­
Solyc02g078960.3	Organic solute transporter ostalpha protein (AHRD V3.3 *** G7ILE3_MEDTR)	1.349	­	­
Solyc02g079020.3	B3 domain-containing protein (AHRD V3.3 *-* W9QZ54_9ROSA)	1.3225	­	­
Solyc02g079025.1	B3 domain-containing protein (AHRD V3.3 *-* A0A0B2PLR3_GLYSO)	1.1925	­	­
Solyc02g079030.3	Sphingosine kinase, putative (AHRD V3.3 *** B9SFA5_RICCO)	­	1.7912	­
Solyc02g079090.3	F-box family protein (AHRD V3.3 *** B9GFH4_POPTR)	1.9975	­	­
Solyc02g079095.1	Alcohol dehydrogenase 1 (AHRD V3.3 --* ADH1_MAIZE)	1.6643	­	­
Solyc02g079140.2	Heterogeneous nuclear ribonucleoprotein U-like protein 1 (AHRD V3.3 *-* A0A1D1ZDK4_9ARAE)	2.5867	1.5299	­
Solyc02g079170.3	External alternative NAD(P)H-ubiquinone oxidoreductase B2, mitochondrial (AHRD V3.3 *** NDB2_ARATH)	­	1.7054	1.9556
Solyc02g079240.1	LOW QUALITY:Wound-responsive family protein (AHRD V3.3 --* AT4G10265.1)	4.1504	8.4271	Inf
Solyc02g079270.3	3'(2'),5'-bisphosphate nucleotidase-like protein (AHRD V3.3 *-* Q682R6_ARATH)	­	1.7335	­
Solyc02g079273.1	3'(2'),5'-bisphosphate nucleotidase-like protein (AHRD V3.3 *** Q682R6_ARATH)	­	1.9686	­
Solyc02g079280.3	MYB transcription factor (AHRD V3.3 *** A0A0U3IU11_MESCR)	3.695	­	­
Solyc02g079290.3	protein SELF PRUNING 2G	5.0193	­	­
Solyc02g079310.2	Equilibrative nucleoside transporter family protein (AHRD V3.3 *** B9H1Z9_POPTR)	­	3.1771	­
Solyc02g079460.2	FAD-binding Berberine family protein (AHRD V3.3 *** AT4G20860.1)	4.5736	­	­
Solyc02g079580.3	Serine/threonine-protein kinase (AHRD V3.3 *** M5WPV3_PRUPE)	1.1554	1.555	­
Solyc02g079630.2	Serine/threonine-protein kinase (AHRD V3.3 *** A0A124SDG2_CYNCS)	­	4.076	­
Solyc02g079780.1	LOW QUALITY:DNA-binding bromodomain-containing protein (AHRD V3.3 --* AT1G58025.2)	1.4384	­	­
Solyc02g079860.1	Phototropic-responsive NPH3 family protein (AHRD V3.3 *** U5FHY7_POPTR)	­	2.4627	­
Solyc02g079870.3	multimeric translocon complex in the outer envelope membrane 132 (AHRD V3.3 --* AT2G16640.3)	2.191	­	­
Solyc02g079880.3	Eukaryotic translation initiation factor-related family protein (AHRD V3.3 *** B9HYT9_POPTR)	­	1.2955	­
Solyc02g080240.2	Protein COBRA, putative (AHRD V3.3 *-* B9SIC3_RICCO)	­	7.6928	­
Solyc02g080440.3	ATP-binding-cassette transporter family protein (AHRD V3.3 *** B9H1C6_POPTR)	1.1806	­	­
Solyc02g080460.2	Kinesin-like protein (AHRD V3.3 *-* A0A0R0FW85_SOYBN)	­	3.654	­
Solyc02g080465.1	Protein kinase family protein (AHRD V3.3 --* Q9LQ29_ARATH)	­	4.541	­
Solyc02g080580.1	LOW QUALITY:senescence regulator (Protein of unknown function, DUF584) (AHRD V3.3 *** AT4G04630.1)	3.7085	­	­
Solyc02g080760.1	LOW QUALITY:Glycine-rich protein (AHRD V3.3 *** Q41349_SOLLC)	2.4608	­	­
Solyc02g080790.3	Deoxyhypusine synthase	­	4.3756	­
Solyc02g080880.3	Aspartic proteinase (AHRD V3.3 *** ASPR_CUCPE)	3.205	­	­
Solyc02g080890.3	WRKY transcription factor 6	2.6245	2.3646	­
Solyc02g080960.2	transmembrane protein, putative (DUF1068) (AHRD V3.3 *** AT1G05070.1)	­	4.8454	­
Solyc02g081050.3	Receptor protein kinase, putative (AHRD V3.3 *** B9RXG1_RICCO)	­	2.0966	­
Solyc02g081170.3	plastid lipid associated protein CHRC	1.3305	­	­
Solyc02g081220.2	FAD-binding Berberine family protein (AHRD V3.3 *** AT4G20840.1)	1.2703	­	­
Solyc02g081230.3	Pmr5/Cas1p GDSL/SGNH-like acyl-esterase family protein (AHRD V3.3 *** AT3G03210.1)	2.1864	­	­
Solyc02g081330.3	phytoene synthase 2	­	­	1.5511
Solyc02g081445.1	Cellulose synthase (AHRD V3.3 --* A0A151RTU1_CAJCA)	2.815	­	­
Solyc02g081550.3	LeftsH6FtsH protease	1.372	­	­
Solyc02g081570.3	Oligopeptide transporter, putative (AHRD V3.3 *** B9SIR4_RICCO)	2.118	­	­
Solyc02g081590.3	FACT complex subunit SPT16 (AHRD V3.3 *-* W9RSN6_9ROSA)	1.4661	­	1.1332
Solyc02g081690.1	Glycosyltransferase (AHRD V3.3 *** V4UHR4_9ROSI)	­	­	2.6364
Solyc02g081710.1	Polyol monosaccharide transporter 8	­	6.2459	­
Solyc02g081800.1	LOW QUALITY:HXXXD-type acyl-transferase family protein (AHRD V3.3 *** AT3G26040.1)	­	3.9553	­
Solyc02g081820.3	Haloacid dehalogenase-like hydrolase domain-containing protein 3 (AHRD V3.3 *** A0A0B2QY66_GLYSO),Pfam:PF00702	4.1322	­	­
Solyc02g081870.3	Pleiotropic drug resistance ABC transporter (AHRD V3.3 *** W0TUG3_ACAMN)	­	4.9258	­
Solyc02g081890.3	Core-2/I-branching beta-1,6-N-acetylglucosaminyltransferase family protein, putative (AHRD V3.3 *** A0A061GH16_THECC)	1.8025	­	­
Solyc02g081900.3	Pentatricopeptide repeat-containing protein (AHRD V3.3 *** A0A103YLQ2_CYNCS)	1.1619	­	­
Solyc02g081970.3	Vacuolar sorting receptor family protein (AHRD V3.3 *** B9GYG5_POPTR)	1.1225	­	­
Solyc02g082035.1	Nodule Cysteine-Rich (NCR) secreted peptide (AHRD V3.3 -** A0A072TYZ0_MEDTR)	­	Inf	­
Solyc02g082060.2	LOW QUALITY:PPPDE putative thiol peptidase family protein (AHRD V3.3 *** AT4G25680.1)	1.8803	2.0293	­
Solyc02g082070.3	Cytochrome P450 (AHRD V3.3 *** Q9AVQ2_SOLTU)	5.2993	7.9611	­
Solyc02g082080.1	Copper transporter (AHRD V3.3 *** E9LK45_VITVI)	2.1507	­	­
Solyc02g082110.3	Zinc finger transcription factor 18	1.7188	­	­
Solyc02g082140.3	glycosyltransferase family protein (DUF23) (AHRD V3.3 *** AT4G20170.1)	1.2605	­	­
Solyc02g082240.1	LOW QUALITY:UDP-N-acetylenolpyruvoylglucosamine reductase (AHRD V3.3 -** A0A1D1XWN5_9ARAE)	2.0609	­	­
Solyc02g082270.3	RNA binding protein, putative (AHRD V3.3 *** B9R8T5_RICCO)	2.2863	2.4545	­
Solyc02g082290.3	MORC family CW-type zinc finger protein 3 (AHRD V3.3 *** A0A1D1ZIG9_9ARAE)	1.0413	­	­
Solyc02g082300.3	AT hook motif DNA-binding family protein (AHRD V3.3 *** A0A0K9NSQ5_ZOSMR)	2.4926	­	­
Solyc02g082330.1	LOW QUALITY:P-loop containing nucleoside triphosphate hydrolases superfamily protein (AHRD V3.3 --* AT1G12770.2)	2.0806	­	­
Solyc02g082340.3	RNA polymerase I specific transcription initiation factor RRN3 protein (AHRD V3.3 *** AT2G34750.1)	1.6615	­	­
Solyc02g082390.1	LOW QUALITY:MYB-like transcription factor family protein (AHRD V3.3 *** A0A072USM0_MEDTR)	­	3.8226	­
Solyc02g082410.3	Tonoplast monosaccharide transporter 3	­	5.7378	­
Solyc02g082420.3	RING/U-box superfamily protein (AHRD V3.3 *** AT1G20823.1)	­	­	2.7432
Solyc02g082435.1	DNA mismatch repair protein mutL (AHRD V3.3 *-* A0A0B2SBZ1_GLYSO)	1.2741	­	1.3866
Solyc02g082440.2	NSP-interacting kinase 2 (AHRD V3.3 --* AT3G25560.3)	1.2794	­	­
Solyc02g082540.3	Calcium-binding EF-hand (AHRD V3.3 *** A0A103XCL1_CYNCS)	­	1.3935	­
Solyc02g082557.1	CTP synthase family protein (AHRD V3.3 --* AT4G20320.6)	1.4551	­	3.4686
Solyc02g082590.3	Trypsin-like peptidase domain protein (AHRD V3.3 *** G7KBB1_MEDTR)	1.1394	­	­
Solyc02g082600.3	Trypsin-like peptidase domain protein (AHRD V3.3 *-* G7KBB1_MEDTR)	1.0849	­	­
Solyc02g082613.1	Phototropic-responsive NPH3 family protein (AHRD V3.3 --* AT1G03010.3)	1.4056	­	­
Solyc02g082615.1	DNA mismatch repair protein mutL (AHRD V3.3 --* W9RKQ1_9ROSA)	1.6551	­	­
Solyc02g082670.3	WUSCHEL-related homeobox 8 (AHRD V3.3 *** A0A151U858_CAJCA)	­	­	1.3375
Solyc02g082750.3	Phosphoinositide phosphatase family protein (AHRD V3.3 *** AT5G66020.1)	3.883	6.2082	­
Solyc02g082763.1	Phosphoinositide phosphatase family protein (AHRD V3.3 *-* AT5G66020.1)	1.6573	­	­
Solyc02g082767.1	ARM repeat superfamily protein (AHRD V3.3 --* AT3G60740.3)	1.3459	­	1.7455
Solyc02g082840.3	Protein GRIP (AHRD V3.3 *** A0A0B2S9J7_GLYSO)	­	1.4998	­
Solyc02g082850.3	Serine acetyltransferase (AHRD V3.3 *** G7K010_MEDTR)	­	2.0031	­
Solyc02g082860.3	Isocitrate dehydrogenase, putative (AHRD V3.3 *** B9SRZ2_RICCO)	­	2.0724	­
Solyc02g082890.1	LOW QUALITY:RING/U-box superfamily protein (AHRD V3.3 *-* AT2G29840.1)	2.443	­	­
Solyc02g082900.3	Adipocyte plasma membrane-associated protein (AHRD V3.3 *** W9T0J8_9ROSA)	1.9416	4.2295	­
Solyc02g082910.3	CoA ligase (AHRD V3.3 *** A0A0K9NMT8_ZOSMR)	2.3867	­	­
Solyc02g082920.3	acidic extracellular 26 kD chitinase	4.8253	3.4907	­
Solyc02g082930.3	acidic extracellular 27 kD chitinase	3.3012	5.5264	­
Solyc02g082980.1	LOW QUALITY:DUF241 domain protein (AHRD V3.3 *** G7JYV4_MEDTR)	4.9532	­	­
Solyc02g082990.3	Late embryogenesis abundant protein family protein (AHRD V3.3 *** A0A061EH65_THECC)	­	14.124	­
Solyc02g083000.1	LOW QUALITY:DUF241 domain protein (AHRD V3.3 *** G7LA83_MEDTR)	3.9364	­	­
Solyc02g083020.1	LOW QUALITY:DUF241 domain protein (AHRD V3.3 *** G7LA83_MEDTR)	1.7046	­	­
Solyc02g083030.1	LOW QUALITY:DUF241 domain protein (AHRD V3.3 *** G7LA83_MEDTR)	5.5419	­	­
Solyc02g083090.1	LOW QUALITY:DUF241 domain protein (AHRD V3.3 *** G7LA83_MEDTR)	2.934	­	­
Solyc02g083120.2	DUF241 domain protein (AHRD V3.3 *** G7LA88_MEDTR)	1.5283	­	­
Solyc02g083260.3	GPI mannosyltransferase 1 (AHRD V3.3 *** PIGM_ARATH)	­	1.4249	­
Solyc02g083270.3	anti-PCD protein 2	1.0558	­	­
Solyc02g083280.3	Rhodanese-related sulfurtransferase (AHRD V3.3 *** B7FGV4_MEDTR)	2.6564	5.4895	3.473
Solyc02g083320.3	RNA-binding (RRM/RBD/RNP motifs) family protein (AHRD V3.3 *** AT4G35785.2)	1.7799	1.3129	­
Solyc02g083370.1	Disease resistance protein (CC-NBS-LRR class) family (AHRD V3.3 --* AT1G58400.3)	­	1.6391	­
Solyc02g083375.1	Big1 (AHRD V3.3 *-* AT2G17710.1)	2.7557	­	­
Solyc02g083380.3	DNA-directed RNA polymerase subunit beta (AHRD V3.3 *-* A0A1D1ZDU6_9ARAE)	2.8566	3.006	­
Solyc02g083390.3	Prolyl 4-hydroxylase alpha subunit, putative (AHRD V3.3 *** B9SXB7_RICCO)	1.4369	­	­
Solyc02g083400.3	RING/U-box superfamily protein (AHRD V3.3 *** A0A061DF87_THECC)	1.5469	­	­
Solyc02g083420.3	Protein phosphatase 2C family protein (AHRD V3.3 *** AT4G38520.2)	­	1.3376	­
Solyc02g083440.3	F-box (AHRD V3.3 *** A0A0B0N0V1_GOSAR)	­	9.0838	­
Solyc02g083460.3	aspartyl protease family protein	1.4789	­	­
Solyc02g083690.2	LOW QUALITY:Senescence/dehydration-associated protein-like protein (AHRD V3.3 *** AT2G17840.1)	­	4.3898	­
Solyc02g083730.3	Rhodanese-related sulfurtransferase (AHRD V3.3 *** G7JXI1_MEDTR)	1.6169	­	­
Solyc02g083835.1	Chaperone DnaJ-like protein (AHRD V3.3 *** A0A1C6ZYA6_MEDSA)	1.2816	­	­
Solyc02g083980.3	Endoglucanase (AHRD V3.3 *** K4BAR6_SOLLC)	1.4191	­	­
Solyc02g084090.2	ATP-dependent Clp protease ATP-binding subunit ClpX (AHRD V3.3 *-* A0A0B2QD15_GLYSO)	2.4777	­	­
Solyc02g084117.1	Cytochrome b561/ferric reductase transmembrane protein family (AHRD V3.3 --* AT2G30890.1)	2.1346	­	­
Solyc02g084120.2	ATP-dependent Clp protease ATP-binding subunit ClpX (AHRD V3.3 *-* W9RJ61_9ROSA)	2.1231	2.3495	­
Solyc02g084150.1	LOW QUALITY:ATP-dependent Clp protease ATP-binding subunit clpX (AHRD V3.3 *-* M8CXA9_AEGTA)	1.2439	­	­
Solyc02g084160.2	ATP-dependent clp protease ATP-binding subunit clpx, putative (AHRD V3.3 --* B9SPA4_RICCO)	2.0725	­	­
Solyc02g084163.1	ATP-dependent Clp protease ATP-binding subunit ClpX (AHRD V3.3 *-* A0A0B2R7F7_GLYSO)	3.2834	1.9708	­
Solyc02g084167.1	DNA mismatch repair protein mutL (AHRD V3.3 --* A0A151THR9_CAJCA)	1.9136	­	­
Solyc02g084230.2	GAGA-binding transcriptional activator (AHRD V3.3 *** H1ZN87_SOLLC)	­	1.41	­
Solyc02g084240.3	H1 histone-like protein	2.0781	2.8963	­
Solyc02g084280.3	Nuclear pore complex protein Nup98b (AHRD V3.3 *-* W6JLG1_NICBE)	1.4342	­	­
Solyc02g084285.1	Nuclear pore complex protein (AHRD V3.3 --* W9SV07_9ROSA)	2.3987	­	­
[truncated: 3,926 more rows]

## Sheet: Table S5C
Drought responsive down-regulated DEGs in tomato anther at different develpmental stages. Differential expression indicated as log 2 fold change . Hyphen (-) indicates failure to meet the threshold cutoff point or unexpressed or up-regulated .
Gene ID	Description	Log 2 Fold Change
		PMC-MEI	TED-VUM	BIN-MP
Novel00012	unknown [Glycine max]	­	-3.4892	­
Novel00019	-//-	­	-3.6325	­
Novel00020	-//-	-2.0337	­	­
Novel00045	-//-	-1.1116	­	­
Novel00048	PREDICTED: uncharacterized protein LOC104646241 [Solanum lycopersicum]	­	-2.3304	­
Novel00061	PREDICTED: putative F-box protein At1g30920-like [Solanum tuberosum]	­	-1.4925	­
Novel00062	-//-	­	­	-2.9019
Novel00063	-//-	­	-1.6317	­
Novel00069	-//-	­	­	-6.9768
Novel00072	PREDICTED: uncharacterized protein LOC104644415 [Solanum lycopersicum]	­	-5.2121	­
Novel00074	PREDICTED: uncharacterized protein LOC102593446 [Solanum tuberosum]	­	­	-3.0204
Novel00082	hypothetical protein VITISV_032906 [Vitis vinifera]	­	­	-3.1079
Novel00085	-//-	­	­	-2.7319
Novel00097	-//-	-1.9481	­	­
Novel00098	-//-	­	­	-3.1356
Novel00101	Putative polyprotein, identical [Solanum demissum]	­		­
Novel00103	-//-	­	­	-4.525
Novel00105	PREDICTED: uncharacterized protein LOC101265422 [Solanum lycopersicum]	­	-5.7271	­
Novel00110	-//-	-1.2479	­	­
Novel00112	-//-	­	­	-2.142
Novel00118	-//-	­	­	-3.0588
Novel00120	-//-	­	­	-1.7456
Novel00139	-//-	­	­	-2.4142
Novel00142	-//-	­	­	-6.176
Novel00153	-//-	­	­	-2.3232
Novel00167	PREDICTED: uncharacterized protein LOC101263890 [Solanum lycopersicum]	­	­	-2.995
Novel00171	PREDICTED: F-box/kelch-repeat protein At3g23880-like [Solanum lycopersicum]	-3.7292	­	­
Novel00182	hypothetical protein VITISV_043230 [Vitis vinifera]	­	-5.2328	­
Novel00193	PREDICTED: uncharacterized protein LOC101255821 [Solanum lycopersicum]	-1.3322	­	­
Novel00197	PREDICTED: putative late blight resistance protein homolog R1A-10-like [Solanum tuberosum]	­	-5.9704	­
Novel00207	-//-	­	-6.6566	­
Novel00212	PREDICTED: uncharacterized protein LOC101248883 [Solanum lycopersicum]	­	-3.0089	­
Novel00215	PREDICTED: neural Wiskott-Aldrich syndrome protein-like [Solanum lycopersicum]	­	-6.036	­
Novel00216	hypothetical protein AMTR_s04311p00004950, partial [Amborella trichopoda]	­	-3.461	­
Novel00220	-//-	-1.1484	-3.4889	-2.8564
Novel00221	-//-	-1.6468	­	­
Novel00222	PREDICTED: uncharacterized protein LOC101266433 [Solanum lycopersicum]	­	­	-7.1361
Novel00228	hypothetical protein VITISV_032980 [Vitis vinifera]	­	­	-2.6414
Novel00229	PREDICTED: beta-glucosidase 40 [Nicotiana tomentosiformis]	-2.7382	­	­
Novel00232	-//-	-1.4176	­	­
Novel00236	hypothetical protein MTR_004s0038 [Medicago truncatula]	­	­	-3.4521
Novel00243	PREDICTED: uncharacterized protein LOC101251459 [Solanum lycopersicum]	-4.1438	-5.4885	­
Novel00251	-//-	­	­	-4.4407
Novel00269	-//-	­	­	-3.4282
Novel00270	-//-	­	­	-3.092
Novel00281	-//-	-3.7735	-2.9341	­
Novel00283	-//-	­	­	-2.8835
Novel00286	PREDICTED: uncharacterized protein LOC104648910 [Solanum lycopersicum]	­	­	-2.6663
Novel00316	-//-	­	­	-5.6181
Novel00317	-//-	­	-8.2813	­
Novel00331	-//-	­	­	-4.7134
Novel00347	-//-	­	­	-1.4196
Novel00365	PREDICTED: serine/threonine-protein phosphatase 7 long form homolog [Solanum lycopersicum]>gi|723705229|ref|XP_010322000.1| PREDICTED: serine/threonine-protein phosphatase 7 long form homolog [Solanum lycopersicum]	-2.3052	­	­
Novel00367	-//-	­	­	-2.5421
Novel00370	-//-	-2.095	-2.5725	­
Novel00371	-//-	­	-5.3919	­
Novel00375	PREDICTED: acylpyruvase FAHD1, mitochondrial [Solanum lycopersicum]	-1.8945	­	­
Novel00376	-//-	­	-6.2154	­
Novel00382	-//-	­	-5.204	­
Novel00384	-//-	­	­	-4.019
Novel00386	PREDICTED: uncharacterized protein LOC104648039 [Solanum lycopersicum]	­	­	-1.497
Novel00387	-//-	­	-3.6676	­
Novel00394	hypothetical protein MTR_004s0038 [Medicago truncatula]	-1.4157	­	­
Novel00397	Mitochondrial protein, putative [Medicago truncatula]	-1.0154	­	­
Novel00405	-//-	­	-6.1425	­
Novel00408	-//-	­	­	-3.4697
Novel00416	-//-	­	­	-2.615
Novel00419	-//-	­	­	-1.669
Novel00435	-//-	­	­	-5.1055
Novel00436	PREDICTED: uncharacterized protein LOC104647809 [Solanum lycopersicum]	­	­	-3.1051
Novel00437	-//-	­	­	-2.7909
Novel00445	-//-	­	-1.7114	­
Novel00452	PREDICTED: uncharacterized protein LOC101247219 [Solanum lycopersicum]	­	-6.1841	­
Novel00461	-//-	­	-2.1694	­
Novel00469	-//-	­	­	-1.5939
Novel00471	PREDICTED: uncharacterized protein LOC101265314 isoform X2 [Solanum lycopersicum]	­	­	-2.1193
Novel00478	PREDICTED: G2/mitotic-specific cyclin-1-like [Solanum tuberosum]	­	-2.1437	­
Novel00479	-//-	­	-2.482	­
Novel00480	PREDICTED: uncharacterized protein LOC104646071 [Solanum lycopersicum]	­	-1.6237	­
Novel00485	-//-	-1.6558	­	­
Novel00494	-//-	-2.2589	­	­
Novel00504	-//-	-2.0331	-2.5275	­
Novel00512	-//-	­	-4.5774	­
Novel00516	PREDICTED: uncharacterized protein LOC104237980 isoform X1 [Nicotiana sylvestris]	-3.4176	­	­
Novel00519	-//-	-4.6797	-9.2034	­
Novel00529	-//-	­	­	-3.3127
Novel00543	-//-	­	­	-3.4478
Novel00558	PREDICTED: apyrase-like [Nicotiana tomentosiformis]	-3.5773	­	­
Novel00564	-//-	­	-6.3369	­
Novel00568	PREDICTED: F-box/kelch-repeat protein At3g23880 [Nicotiana sylvestris]	­	-2.4598	­
Novel00572	PREDICTED: uncharacterized protein LOC104232768 [Nicotiana sylvestris]	­	-4.8419	­
Novel00577	-//-	-5.172	­	­
Novel00579	PREDICTED: ankyrin repeat-containing protein At3g12360-like [Solanum tuberosum]	-1.4162	-4.3366	­
Novel00588	PREDICTED: uncharacterized protein LOC104237506 [Nicotiana sylvestris]	-3.2136	­	­
Novel00593	-//-	­	-7.1464	­
Novel00599	PREDICTED: uncharacterized protein LOC101257777 [Solanum lycopersicum]	-1.7264	­	­
Novel00601	-//-	-1.3479	­	­
Novel00605	-//-	-2.5146	­	­
Novel00608	-//-	­	-3.6679	­
Novel00612	PREDICTED: uncharacterized protein LOC102605937 [Solanum tuberosum]	-1.9783	­	­
Novel00613	-//-	­	­	-1.6691
Novel00614	-//-	­	-3.6775	-5.9931
Novel00615	PREDICTED: protein argonaute 2-like isoform X1 [Solanum lycopersicum]	-3.253	-3.9964	­
Novel00616	-//-	-3.5386	-3.2551	­
Novel00621	PREDICTED: uncharacterized protein LOC104647537 [Solanum lycopersicum]	­	­	-1.9747
Novel00626	PREDICTED: uncharacterized protein LOC103336015 [Prunus mume]	­	-8.7976	­
Novel00630	Polyprotein, putative [Solanum demissum]	­	­	-1.9113
Novel00635	PREDICTED: uncharacterized protein LOC101261775 [Solanum lycopersicum]	­	­	-4.2009
Novel00637	PREDICTED: uncharacterized protein LOC101261775 [Solanum lycopersicum]	­	­	-6.3966
Novel00647	-//-	-2.7308	­	­
Novel00648	-//-	­	­	-2.8129
Novel00669	-//-	­	­	-4.5412
Novel00672	-//-	­	­	-3.413
Novel00677	PREDICTED: F-box protein At5g49610-like [Solanum lycopersicum]	­	-2.8057	­
Novel00678	PREDICTED: uncharacterized protein LOC104644607 [Solanum lycopersicum]	-1.3795	-2.2114	-4.4564
Novel00681	PREDICTED: uncharacterized protein LOC102595828 [Solanum tuberosum]	-1.3794	­	­
Novel00683	-//-	-1.1952	-3.3867	­
Novel00693	-//-	-1.8	­	­
Novel00703	hypothetical protein B456_010G082500 [Gossypium raimondii]	­	-2.4015	­
Novel00706	PREDICTED: uncharacterized protein LOC101267053 [Solanum lycopersicum]	­	-4.3811	­
Novel00713	PREDICTED: uncharacterized protein LOC104648659 [Solanum lycopersicum]>gi|723720861|ref|XP_010324753.1| PREDICTED: uncharacterized protein LOC104648659 [Solanum lycopersicum]	­	-4.7299	­
Novel00719	PREDICTED: E3 ubiquitin-protein ligase ATL4-like [Solanum lycopersicum]	-2.9001	­	­
Novel00726	PREDICTED: stamen-specific protein FIL1-like [Solanum lycopersicum]	-1.0171	-11.877	­
Novel00727	-//-	-2.6213	­	­
Novel00733	PREDICTED: non-specific lipid-transfer protein 2-like [Nicotiana sylvestris]	­	­	-2.5846
Novel00751	-//-	­	­	-3.2265
Novel00752	PREDICTED: uncharacterized protein LOC102585659 [Solanum tuberosum]	-2.7896	­	­
Novel00753	PREDICTED: uncharacterized protein LOC104648891 [Solanum lycopersicum]	-3.5805	-3.2872	­
Novel00778	-//-	-3.7224	-3.8418	­
Novel00779	-//-	­	­	-3.2342
Novel00782	-//-	­	­	-4.7372
Novel00800	-//-	­	­	-4.781
Novel00801	PREDICTED: putative nuclease HARBI1 [Solanum lycopersicum]	­	­	­
Novel00803	-//-	­	-3.6489	­
Novel00804	-//-	­	­	-2.3228
Novel00812	hypothetical protein VITISV_020559 [Vitis vinifera]	­	­	-2.5987
Novel00822	-//-	­	-3.4168	­
Novel00829	PREDICTED: uncharacterized protein LOC102591573 [Solanum tuberosum]	­	-6.8672	­
Novel00836	PREDICTED: uncharacterized protein LOC102589851 [Solanum tuberosum]	­	-6.1081	­
Novel00838	PREDICTED: CLAVATA3/ESR (CLE)-related protein 16-like [Solanum tuberosum]	-2.9269	­	­
Novel00839	-//-	-2.3492	­	­
Novel00842	PREDICTED: loricrin-like [Solanum lycopersicum]	-3.3968	-7.8232	­
Novel00844	PREDICTED: uncharacterized protein LOC104244621 [Nicotiana sylvestris]	-1.2516	­	­
Novel00846	hypothetical protein SDM1_47t00004 [Solanum demissum]	­	-2.3584	­
Novel00853	-//-	­	­	-3.6571
Novel00858	PREDICTED: uncharacterized protein LOC102601752 [Solanum tuberosum]	­	­	-2.3492
Novel00888	-//-	-4.2307	­	­
Novel00892	PREDICTED: uncharacterized protein LOC101263121 [Solanum lycopersicum]	­	-2.4446	­
Novel00894	-//-	-1.3324	-1.4601	­
Novel00911	PSII 47 kDa protein, partial (chloroplast) [Eriobotrya japonica]>gi|685227252|gb|AIO04665.1| PSII 47 kDa protein, partial (chloroplast) [Eriobotrya japonica]>gi|685227254|gb|AIO04666.1| PSII 47 kDa protein, partial (chloroplast) [Eriobotrya japonica]>gi|685227256|gb|AIO04667.1| PSII 47 kDa protein, partial (chloroplast) [Eriobotrya japonica]>gi|685227258|gb|AIO04668.1| PSII 47 kDa protein, partia…	­	­	-4.3586
Novel00925	PREDICTED: uncharacterized protein LOC101265850 [Solanum lycopersicum]	­	-1.7584	­
Novel00928	PREDICTED: uncharacterized protein LOC101248883 [Solanum lycopersicum]	­	-3.3774	­
Novel00934	putative copia-like polyprotein [Solanum lycopersicum]	­	­	-2.9694
Novel00937	-//-	-1.6508	­	­
Novel00944	hypothetical protein MIMGU_mgv1a018889mg [Erythranthe guttata]	-1.048	­	-3.6764
Novel00949	-//-	­	-2.0378	­
Novel00951	-//-	-1.7875	­	­
Novel00955	PREDICTED: serine/threonine-protein phosphatase 7 long form homolog [Solanum lycopersicum]>gi|723705229|ref|XP_010322000.1| PREDICTED: serine/threonine-protein phosphatase 7 long form homolog [Solanum lycopersicum]	-5.3391	­	­
Novel00958	PREDICTED: NAC domain-containing protein 67-like [Nicotiana sylvestris]	­	-3.4917	­
Novel00959	-//-	­	­	-3.7999
Novel00968	PREDICTED: zinc finger MYM-type protein 1-like [Nicotiana tomentosiformis]	-1.4132	­	­
Novel00982	PREDICTED: uncharacterized protein LOC101244064, partial [Solanum lycopersicum]	­	-6.8911	­
Novel00984	-//-	­	­	-3.256
Novel01008	-//-	­	­	-3.9533
Novel01016	-//-	­	­	-4.0589
Novel01041	-//-	-2.1653	­	­
Novel01058	PREDICTED: CLAVATA3/ESR (CLE)-related protein 10-like [Solanum lycopersicum]	­	-8.7692	­
Novel01067	-//-	­	­	-1.642
Novel01068	-//-	-3.7364	­	­
Novel01072	hypothetical protein VITISV_001396 [Vitis vinifera]	­	-2.9765	­
Novel01088	-//-	­	-3.191	­
Novel01095	PREDICTED: serine/threonine-protein phosphatase 7 long form homolog [Solanum tuberosum]	-1.0548	­	­
Novel01097	-//-	­	-2.9256	­
Novel01145	PREDICTED: uncharacterized protein LOC101261123 [Solanum lycopersicum]	-1.431	-2.5525	­
Novel01146	PREDICTED: uncharacterized protein LOC101260567 [Solanum lycopersicum]	­	-6.4139	­
Novel01148	PREDICTED: NAC domain-containing protein 68-like [Solanum tuberosum]	­	-4.1057	­
Novel01153	PREDICTED: uncharacterized protein LOC104245641 [Nicotiana sylvestris]	­	-5.8384	­
Novel01154	-//-	­	-2.3179	­
Novel01156	PREDICTED: CLAVATA3/ESR (CLE)-related protein 27 [Nicotiana tomentosiformis]	­	­	-2.8983
Novel01159	-//-	­	-3.4765	­
Novel01160	PREDICTED: uncharacterized protein LOC104648891 [Solanum lycopersicum]	-1.347	­	­
Novel01164	PREDICTED: uncharacterized protein LOC101244949 [Solanum lycopersicum]	­	-3.2447	­
Novel01166	hypothetical protein (mitochondrion) [Capsicum annuum]	­	­	-2.6403
Novel01179	-//-	­	­	-3.6082
Novel01191	-//-	­	-4.2767	­
Novel01203	PREDICTED: uncharacterized protein LOC104647521 [Solanum lycopersicum]	­	-9.1806	­
Novel01206	-//-	­	­	-2.2988
Novel01207	PREDICTED: F-box/kelch-repeat protein At3g23880-like isoform X1 [Solanum tuberosum]>gi|565380014|ref|XP_006356411.1| PREDICTED: F-box/kelch-repeat protein At3g23880-like isoform X2 [Solanum tuberosum]	-1.6838	­	­
Novel01216	-//-	­	-2.8226	­
Novel01220	-//-	-3.4328	­	­
Novel01234	-//-	­	­	-2.2503
Novel01237	-//-	­	­	-4.7362
Novel01239	-//-	­	­	-3.2662
Novel01257	hypothetical protein PHAVU_009G250000g [Phaseolus vulgaris]>gi|561012018|gb|ESW10925.1| hypothetical protein PHAVU_009G250000g [Phaseolus vulgaris]	-3.6122	­	­
Novel01261	PREDICTED: uncharacterized protein LOC102583946 [Solanum tuberosum]	­	­	-3.5176
Novel01288	PREDICTED: transcription factor bHLH36-like [Nicotiana tomentosiformis]	­	-2.3847	­
Novel01289	Polyprotein, putative [Solanum demissum]	-1.4812	­	­
Novel01298	-//-	­	­	-6.2057
Novel01300	PREDICTED: uncharacterized protein LOC104648891 [Solanum lycopersicum]	­	-1.8731	­
Novel01301	-//-	­	­	-6.7997
Novel01341	hypothetical protein MIMGU_mgv1a020991mg [Erythranthe guttata]	-1.7766	­	­
Novel01343	-//-	­	-7.673	­
Novel01353	-//-	­	­	-1.3419
Novel01360	-//-	­	-2.4741	­
Novel01363	Putative retrotransposon protein, identical [Solanum demissum]	-1.2221	­	-3.0614
Novel01380	-//-	-1.8861	­	­
Novel01412	-//-	­	-5.2577	­
Novel01415	-//-	-1.7124	­	­
Novel01420	PREDICTED: uncharacterized protein LOC104648099 [Solanum lycopersicum]	­	-5.4812	­
Novel01421	PREDICTED: uncharacterized protein DDB_G0290685-like isoform X1 [Solanum lycopersicum]	­	-4.469	­
Novel01423	PREDICTED: low temperature-induced protein lt101.2-like [Nicotiana tomentosiformis]	­	­	-3.8813
Novel01429	PREDICTED: serine/threonine-protein phosphatase 7 long form homolog [Solanum lycopersicum]>gi|723705229|ref|XP_010322000.1| PREDICTED: serine/threonine-protein phosphatase 7 long form homolog [Solanum lycopersicum]	-2.55	-7.7775	­
Novel01440	-//-	-1.5856	­	­
Novel01441	-//-	­	­	-2.1974
Novel01447	-//-	­	­	-4.6808
Novel01448	-//-	-1.1928	­	-1.9015
Novel01470	-//-	­	­	-3.0241
Novel01471	PREDICTED: uncharacterized protein LOC102580077, partial [Solanum tuberosum]	­	-4.8615	­
Novel01473	-//-	­	­	­
Novel01474	PREDICTED: uncharacterized protein LOC102585659 [Solanum tuberosum]	­	-6.0466	­
Novel01475	PREDICTED: uncharacterized protein LOC101251590 [Solanum lycopersicum]	­	-5.4378	­
Novel01476	-//-	­	­	-3.5854
Novel01482	PREDICTED: endo-1,4-beta-xylanase A-like [Nicotiana tomentosiformis]	­	-4.0996	­
Novel01490	-//-	­	­	-6.0979
Novel01499	PREDICTED: uncharacterized protein LOC104114523 [Nicotiana tomentosiformis]	-1.5394	-3.1982	­
Novel01503	-//-	­	­	-3.0635
Novel01514	unnamed protein product [Coffea canephora]	­	-2.8087	­
Novel01526	-//-	­	­	-1.6342
Novel01555	-//-	­	-7.25	­
Novel01575	PREDICTED: uncharacterized protein LOC104648582 [Solanum lycopersicum]	­	-2.9532	­
Novel01578	-//-	-1.0865	­	­
Novel01583	-//-	-2.1944	-5.6522	­
Novel01587	-//-	­	-1.8169	­
Novel01589	-//-	­	-2.4211	­
Novel01606	PREDICTED: uncharacterized protein LOC104121134 [Nicotiana tomentosiformis]	-1.1371	-2.8837	­
Novel01612	-//-	-2.3145	­	­
Novel01629	-//-	­	­	-3.2643
Novel01630	-//-	­	­	-3.28
Novel01631	PREDICTED: uncharacterized protein LOC104107239 [Nicotiana tomentosiformis]	-1.3657	­	­
Novel01640	PREDICTED: protein argonaute 2-like isoform X1 [Solanum lycopersicum]	-3.2635	­	­
Novel01654	-//-	­	­	-2.6634
Novel01663	PREDICTED: uncharacterized protein LOC101261775 [Solanum lycopersicum]	­	-3.1728	­
Novel01664	-//-	­	­	-3.9226
Novel01666	-//-	­	­	-2.3032
Novel01670	-//-	­	­	-1.58
Novel01676	-//-	­	-3.7864	­
Novel01683	-//-	­	­	-3.7433
Novel01688	-//-	-1.9184	­	­
Novel01689	-//-	­	-2.8049	­
Novel01721	-//-	-1.2387	­	­
Novel01741	-//-	­	-2.3211	­
Novel01762	-//-	­	­	-1.5149
Novel01766	-//-	­	­	-2.681
Novel01768	-//-	­	­	-3.6262
Novel01777	PREDICTED: zinc finger MYM-type protein 1-like [Solanum tuberosum]	-2.2083	­	­
Novel01783	PREDICTED: uncharacterized protein LOC102590883 [Solanum tuberosum]	­	-5.1185	­
Novel01797	PREDICTED: uncharacterized protein LOC101255821 [Solanum lycopersicum]	­	-7.6497	­
Novel01800	-//-	-2.5923	­	­
Novel01802	-//-	­	-6.0033	­
Novel01807	PREDICTED: uncharacterized protein LOC104644925 [Solanum lycopersicum]	­	-3.8063	­
Novel01808	PREDICTED: uncharacterized protein LOC101260567 [Solanum lycopersicum]	-3.3064	-7.0844	­
Novel01809	-//-	-1.7856	­	­
Novel01815	PREDICTED: uncharacterized protein LOC102583371 [Solanum tuberosum]	-1.5565	­	­
Novel01819	hypothetical protein SDM1_44t00011 [Solanum demissum]	-1.3559	­	­
Novel01822	PREDICTED: uncharacterized protein LOC102591573 [Solanum tuberosum]	-2.175	­	­
Novel01823	PREDICTED: uncharacterized protein LOC101248596 [Solanum lycopersicum]	-2.7134	­	­
Novel01834	PREDICTED: uncharacterized protein LOC101251025 [Solanum lycopersicum]	­	-6.793	­
Novel01864	-//-	­	­	-3.1153
Novel01892	-//-	­	­	-3.5791
Novel01896	PREDICTED: transcription factor bHLH84-like [Solanum tuberosum]	-3.4758	­	­
Novel01903	-//-	­	­	-3.5185
Novel01930	PREDICTED: uncharacterized protein LOC104649823 [Solanum lycopersicum]	­	-2.9374	­
Novel01932	MuDR family transposase containing protein [Solanum demissum]	-1.1787	­	­
Novel01942	-//-	-1.385	­	­
Novel01947	-//-	­	­	-4.0542
Novel01953	-//-	­	-4.7683	­
Novel01955	-//-	-1.8238	-2.2417	­
Novel01956	-//-	­	-3.5999	­
Novel01959	PREDICTED: uncharacterized protein LOC101256913 [Solanum lycopersicum]	­	-5.6749	­
Novel01961	hypothetical protein VITISV_032383 [Vitis vinifera]	­	-2.3312	­
Novel01962	PREDICTED: L-type lectin-domain containing receptor kinase IV.1-like [Solanum lycopersicum]	-1.5621	-3.4157	­
Novel01963	hypothetical protein [Arabidopsis thaliana]	­	-6.4142	­
Novel01965	-//-	­	-1.4877	­
Novel01967	unnamed protein product [Vitis vinifera]	­	­	-2.6096
Novel01978	PREDICTED: uncharacterized protein LOC101261775 [Solanum lycopersicum]	­	­	-3.0464
Novel01980	PREDICTED: uncharacterized protein LOC104645492 [Solanum lycopersicum]	­	­	-3.6831
Novel01998	PREDICTED: sperm protamine P1-like [Solanum lycopersicum]	-1.4448	­	­
Novel02015	-//-	­	­	-6.6996
Novel02028	PREDICTED: uncharacterized protein LOC101261775 [Solanum lycopersicum]	­	­	-5.5688
Novel02031	PREDICTED: keratin, type I cytoskeletal 9-like [Solanum lycopersicum]	­	-4.528	­
Novel02047	-//-	-1.7167	­	­
Novel02048	-//-	­	-1.8303	­
Novel02061	-//-	-2.4559	-6.241	­
Novel02073	-//-	-2.0718	­	­
Novel02075	-//-	­	-4.4538	­
Novel02081	-//-	-3.7742	­	­
Novel02086	PREDICTED: glycine-rich protein 3 short isoform-like [Solanum lycopersicum]	-4.6246	­	­
Novel02090	-//-	­	­	-3.6657
Novel02097	hypothetical protein VITISV_013624 [Vitis vinifera]	­	­	-1.0731
Novel02101	-//-	­	­	-2.7195
Novel02111	PREDICTED: uncharacterized protein LOC104095754 [Nicotiana tomentosiformis]	­	-4.0561	­
Novel02114	-//-	­	­	-2.5203
Novel02129	-//-	­	­	-3.1294
Novel02146	-//-	­	­	-5.4498
Novel02174	-//-	­	-2.9686	­
Novel02175	-//-	-4.0396	-4.1727	­
Novel02189	-//-	­	­	-3.1373
Novel02191	PREDICTED: uncharacterized protein LOC101249054 [Solanum lycopersicum]	-1.1245	­	­
Novel02192	-//-	-1.4992	­	­
Novel02200	PREDICTED: uncharacterized protein LOC104220677 [Nicotiana sylvestris]	­	­	-5.6322
Novel02212	hypothetical protein VITISV_013624 [Vitis vinifera]	­	­	-1.308
Novel02215	-//-	-1.3039	­	­
Novel02257	-//-	­	­	-5.2486
Novel02262	PREDICTED: uncharacterized protein LOC101247967 [Solanum lycopersicum]	-1.5142	­	­
Novel02269	-//-	­	­	-1.7651
Novel02274	PREDICTED: uncharacterized protein LOC104649534 [Solanum lycopersicum]	­	­	-2.9056
Novel02275	-//-	­	­	-2.7864
Novel02292	-//-	-2.2325	­	­
Novel02309	hypothetical protein MTR_004s0038 [Medicago truncatula]	­	­	-7.0922
Novel02318	-//-	-1.7127	­	­
Novel02335	-//-	-4.6025	­	­
Novel02341	-//-	­	­	-1.7644
Novel02345	PREDICTED: uncharacterized protein LOC101251909 [Solanum lycopersicum]	­	-5.9519	­
Novel02362	-//-	-2.0229	-4.8899	­
Novel02365	-//-	-4.2399	-6.794	­
Novel02366	-//-	­	-3.271	­
Novel02374	unnamed protein product [Coffea canephora]	­	-1.788	­
Novel02377	-//-	­	­	-1.4423
Novel02381	-//-	­	-4.7206	­
Novel02405	PREDICTED: uncharacterized protein LOC104647927 [Solanum lycopersicum]	­	­	-1.4576
Novel02407	PREDICTED: uncharacterized protein LOC104245146 [Nicotiana sylvestris]	­	-4.4657	­
Novel02408	-//-	­	­	-2.1696
Novel02417	hypothetical protein MTR_0030s0430 [Medicago truncatula]	-2.5452	­	­
Novel02420	-//-	-4.7329	-5.3593	­
Novel02421	-//-	­	-3.9312	­
Novel02426	-//-	­	­	-2.2903
Novel02440	-//-	­	­	-1.498
Novel02446	-//-	­	­	-3.431
Novel02450	-//-	-1.366	­	­
Novel02459	-//-	-1.1758	­	­
Novel02470	hypothetical protein MTR_004s0038 [Medicago truncatula]	­	-5.762	­
Novel02478	PREDICTED: uncharacterized protein LOC104649649 [Solanum lycopersicum]	­	-2.8886	­
Novel02489	-//-	­	­	-3.4165
Novel02495	-//-	­	­	-3.3723
Novel02499	-//-	­	­	-2.2465
Novel02501	-//-	­	-2.2527	­
Novel02504	putative copia-like polyprotein [Ipomoea trifida]	-1.2789	­	­
Novel02505	PREDICTED: putative defensin-like protein 160 [Nicotiana sylvestris]	­	­	-5.0584
Novel02513	-//-	-1.4623	-6.5332	­
Novel02515	PREDICTED: F-box/FBD/LRR-repeat protein At5g56420-like [Solanum lycopersicum]	­	­	-1.7938
Novel02535	PREDICTED: zinc finger MYM-type protein 1-like [Solanum tuberosum]	­	­	-4.3933
Novel02553	hypothetical protein CISIN_1g0366582mg, partial [Citrus sinensis]	-1.7895	­	­
Novel02555	AGO1-2, partial [Nicotiana benthamiana]	-2.4721	­	-3.3745
Novel02564	-//-	­	­	-3.7759
Novel02565	-//-	­	­	-4.0501
Novel02566	-//-	­	­	-2.1861
Novel02577	PREDICTED: uncharacterized protein LOC104244896 [Nicotiana sylvestris]	­	­	-2.7897
Novel02587	-//-	­	­	-2.8769
Novel02588	-//-	-4.9835	-6.1531	­
Novel02603	-//-	-1.7913	­	­
Novel02614	-//-	­	-6.6039	­
Novel02625	PREDICTED: uncharacterized protein LOC104099212 [Nicotiana tomentosiformis]	­	-2.991	­
Novel02643	PREDICTED: uncharacterized protein LOC102584236 [Solanum tuberosum]	-2.8895	­	­
Novel02645	hypothetical protein STB1_57t00015 [Solanum tuberosum]	­	-2.1068	­
Novel02653	-//-	­	­	-3.723
Novel02657	PREDICTED: ABC transporter G family member 9-like [Solanum lycopersicum]	-6.3834	­	­
Novel02660	-//-	­	­	-3.4363
Novel02662	PREDICTED: uncharacterized protein LOC104649302 [Solanum lycopersicum]	­	­	-4.3511
Novel02671	-//-	­	­	-1.7705
Novel02680	hypothetical protein VITISV_041663 [Vitis vinifera]	­	-6.3277	­
Novel02699	Retrovirus-related Pol polyprotein from transposon TNT 1-94, partial [Glycine soja]	-2.6542	­	­
Novel02702	PREDICTED: uncharacterized protein LOC104226453 [Nicotiana sylvestris]	-1.3289	­	­
Novel02703	PREDICTED: RNA polymerase II subunit 5-mediating protein homolog [Solanum lycopersicum]	­	-2.3597	­
Novel02709	PREDICTED: zinc finger protein ZAT11-like [Solanum lycopersicum]	­	-2.8342	­
Novel02710	PREDICTED: LOW QUALITY PROTEIN: MYB-like transcription factor ETC1 [Solanum lycopersicum]	-3.7628	-9.3419	­
Novel02711	-//-	­	­	-2.9989
Novel02713	PREDICTED: uncharacterized protein LOC104090069 [Nicotiana tomentosiformis]	-2.9943	­	­
Novel02731	-//-	­	­	-4.7267
Novel02738	-//-	­	-4.5798	­
Novel02765	PREDICTED: uncharacterized protein LOC102595210 [Solanum tuberosum]	­	-2.537	­
Novel02768	-//-	­	­	-1.8226
Novel02777	PREDICTED: protein ATAF2-like [Sesamum indicum]	-1.7775	­	­
Novel02782	-//-	­	­	-3.593
Novel02786	-//-	­	­	-3.7841
Novel02788	PREDICTED: serine/threonine-protein kinase HT1-like [Solanum tuberosum]	­	-7.6534	­
Novel02797	-//-	­	-2.1707	­
Novel02807	-//-	-5.0357	­	­
Novel02817	-//-	-5.7896	­	-2.5082
Novel02821	PREDICTED: uncharacterized protein LOC104235806 [Nicotiana sylvestris]	­	-6.7714	­
Novel02827	PREDICTED: uncharacterized protein LOC101267084 [Solanum lycopersicum]	­	-4.2512	­
Novel02828	transposon protein, putative, CACTA, En/Spm sub-class [Oryza sativa Japonica Group]	-1.2381	­	-1.6496
Novel02831	-//-	-1.619	­	­
Novel02834	PREDICTED: uncharacterized protein LOC104646769 [Solanum lycopersicum]	­	-3.0777	­
Novel02835	-//-	­	­	-4.4787
Novel02838	-//-	-1.5226	­	­
Novel02839	-//-	­	­	-6.1333
Novel02844	PREDICTED: uncharacterized protein LOC104646012 [Solanum lycopersicum]	-1.5681	­	-3.6424
Novel02848	-//-	­	­	-1.7028
Novel02862	-//-	­	­	-3.632
Novel02867	-//-	­	­	-2.9932
Novel02877	PREDICTED: uncharacterized protein LOC104221948 [Nicotiana sylvestris]	­	­	-1.92
Novel02879	hypothetical protein MTR_0030s0430 [Medicago truncatula]	-1.3273	­	­
Novel02885	-//-	­	­	-5.4589
Novel02889	-//-	­	­	-4.1391
Novel02894	PREDICTED: uncharacterized protein LOC104220864 [Nicotiana sylvestris]	­	­	-1.2611
Novel02900	PREDICTED: titin-like [Solanum tuberosum]	­	­	-2.8496
Novel02903	-//-	-1.9279	­	­
Novel02907	PREDICTED: serine/threonine-protein kinase HT1-like [Solanum tuberosum]	­	-8.2076	­
Novel02927	PREDICTED: uncharacterized protein LOC101263294 [Solanum lycopersicum]	­	­	-2.7045
Novel02934	-//-	-1.9478	­	­
Solyc00g005840.3	Thioredoxin, putative (AHRD V3.3 *** B9RK57_RICCO)	­	-1.9471	­
Solyc00g005890.3	Leucine-rich repeat (LRR) family protein (AHRD V3.3 --* AT3G19020.2)	-2.0626	­	­
Solyc00g006820.3	Major facilitator superfamily protein (AHRD V3.3 *** A0A097PNX1_SOLLC)	­	-3.3021	-3.0906
Solyc00g006850.2	LOW QUALITY:Chalcone synthase 1 (AHRD V3.3 --* CHS1_TRISU)	­	-5.5402	­
Solyc00g007080.3	tail-anchored protein insertion receptor WRB-like protein (AHRD V3.3 *** AT4G16444.1)	-1.6952	­	­
Solyc00g007300.3	Leucine-rich repeat-containing protein, putative (AHRD V3.3 *** B9T2K7_RICCO)	-1.4156	-4.3364	-2.8769
Solyc00g008570.2	SPA1-related 2 (AHRD V3.3 --* AT4G11110.1)	­	-2.4269	­
Solyc00g008580.1	UDP-glucosyl transferase 73B5 (AHRD V3.3 --* AT2G15480.2)	­	-2.6612	­
Solyc00g009030.2	Sugar transporter protein 8	­	-2.1457	­
Solyc00g009050.2	UPF0544 protein C5orf45 isogeny (AHRD V3.3 *** A0A151T4T7_CAJCA)	-1.1785	­	­
Solyc00g009060.3	Hypoxanthine-guanine phosphoribosyltransferase (AHRD V3.3 *** AT1G71750.1)	­	-1.4242	­
Solyc00g009080.3	Late embryogenesis abundant protein, putative (AHRD V3.3 *** A0A072VQC9_MEDTR)	-1.583	­	-1.4969
Solyc00g010525.1	Tetratricopeptide repeat (TPR)-like superfamily protein (AHRD V3.3 --* AT5G46400.3)	­	-2.1153	­
Solyc00g024150.3	Transcriptional coactivator/pterin dehydratase (AHRD V3.3 *** AT5G51110.1)	­	-2.1703	­
Solyc00g030520.3	Endoplasmic reticulum vesicle transporter protein (AHRD V3.3 *-* AT3G22290.2)	-1.381	­	­
Solyc00g032947.1	Salicylic acid carboxyl methyltransferase (AHRD V3.3 *-* A0A125QZJ1_9ROSI)	­	-7.0667	­
Solyc00g044350.3	EPIDERMAL PATTERNING FACTOR-like protein (AHRD V3.3 *** AT5G10310.2),Pfam:PF17181	-1.1114	-3.2016	­
Solyc00g049520.2	LOW QUALITY:NAC domain protein 13 (AHRD V3.3 --* AT1G32870.2)	­	-2.2998	-1.616
Solyc00g050430.3	bHLH transcription factor 073	-1.0747	-1.4875	­
Solyc00g052940.3	WAT1-related protein (AHRD V3.3 *** A0A068UX44_COFCA)	-3.4003	­	-3.2411
Solyc00g056680.1	Alpha/beta-Hydrolases superfamily protein (AHRD V3.3 *** A0A061GB30_THECC)	­	-2.2855	­
Solyc00g059100.3	Transducin/WD40 repeat protein (AHRD V3.3 *-* G7KD13_MEDTR)	-1.3179	­	­
Solyc00g069883.1	senescence-associated family protein (AHRD V3.3 --* AT1G66330.2)	-2.5701	­	­
Solyc00g071180.3	multicystatin	­	-3.4694	-2.4014
Solyc00g072100.3	Retrovirus-related Pol polyprotein from transposon TNT 1-94 (AHRD V3.3 *-* A0A151S5P0_CAJCA)	-1.5013	-1.9585	­
Solyc00g082150.3	kinesin light chain I2I isoform	-1.0245	­	­
Solyc00g091170.3	P-loop containing nucleoside triphosphate hydrolases superfamily protein (AHRD V3.3 *** A0A061DYZ4_THECC)	-1.3881	-2.1754	­
Solyc00g094020.2	LOW QUALITY:V-type proton ATPase catalytic subunit A (AHRD V3.3 --* VATA_ARATH)	-2.4119	­	­
Solyc00g097960.2	Heavy metal transport/detoxification superfamily protein (AHRD V3.3 --* AT4G27590.1)	-1.118	­	­
Solyc00g099580.2	Homeobox-leucine zipper family protein (AHRD V3.3 *-* B9GU68_POPTR)	-1.1536	-2.4054	­
Solyc00g104940.1	BAX inhibitor 1 (AHRD V3.3 *-* AT5G47120.1)	­	-4.9066	­
Solyc00g117450.2	Lateral root primordium protein-related, putative (AHRD V3.3 *-* A0A061DFV6_THECC)	­	-5.5812	­
Solyc00g127670.2	membrane protein (AHRD V3.3 *** AT1G26180.1)	­	-1.6285	­
Solyc00g127870.3	Phosphatidylinositol N-acetylglucosaminyltransferase subunit P (AHRD V3.3 *** A0A0B2SS56_GLYSO)	-1.2494	­	­
Solyc00g141565.1	Retrovirus-related Pol polyprotein from transposon 297 (AHRD V3.3 *-* A0A151UCY0_CAJCA)	­	-4.1297	­
Solyc00g145170.2	Proteinase inhibitor II (AHRD V3.3 *** Q3S493_SOLTU)	­	­	-7.0358
Solyc00g156980.3	Glucose-methanol-choline (GMC) oxidoreductase family protein (AHRD V3.3 *-* AT1G72970.2)	-3.2116	-9.4742	­
Solyc00g157087.1	Proteinase inhibitor II (AHRD V3.3 *-* B3F0C1_TOBAC)	­	­	­
Solyc00g160780.2	LOW QUALITY:BnaA03g08910D protein (AHRD V3.3 --* A0A078DNF4_BRANA)	-2.4071	-4.7322	­
Solyc00g203660.2	Ribulose bisphosphate carboxylase large chain (AHRD V3.3 *-* RBL_SOLBU)	­	-2.7081	­
Solyc00g227860.1	UDP-glycosyltransferase (AHRD V3.3 *** A0A165XS50_DAUCA)	-1.2616	-1.9799	-1.6027
Solyc00g294237.1	carboxyl-terminal peptidase (DUF239) (AHRD V3.3 *-* AT5G18460.1)	-2.637	­	­
Solyc00g322635.1	MLP-like protein 28 (AHRD V3.3 *** AT1G70830.2)	-3.1522	-3.3619	­
Solyc01g005000.3	Glutamate decarboxylase (AHRD V3.3 *** B1Q3F2_SOLLC)	-1.5732	­	­
Solyc01g005080.3	microtubule-associated protein 65-7 (AHRD V3.3 *** AT1G14690.2)	­	-1.4179	­
Solyc01g005120.3	Xyloglucan endotransglucosylase/hydrolase (AHRD V3.3 *** K4AS79_SOLLC)	­	-2.4304	­
Solyc01g005160.3	Avr9/Cf-9 rapidly elicited protein 1	­	-5.4612	­
Solyc01g005260.3	Sec14p-like phosphatidylinositol transfer family protein (AHRD V3.3 *** AT1G14820.3)	­	-3.1083	­
Solyc01g005280.3	Sec14p-like phosphatidylinositol transfer family protein (AHRD V3.3 *** AT1G14820.3)	-1.7113	-7.9599	­
Solyc01g005290.3	Sec14p-like phosphatidylinositol transfer family protein (AHRD V3.3 *-* AT1G14820.3)	­	-2.7804	­
Solyc01g005295.1	Sec14p-like phosphatidylinositol transfer family protein (AHRD V3.3 *-* AT1G14820.3)	­	-2.6531	­
Solyc01g005360.3	S-adenosyl-L-methionine-dependent methyltransferase superfamily protein (AHRD V3.3 *** AT5G37990.1)	­	­	-2.1088
Solyc01g005460.3	Dynein light chain (AHRD V3.3 *** W9T250_9ROSA)	-1.4384	-3.0758	­
Solyc01g005470.3	PLANT CADMIUM RESISTANCE 2 (AHRD V3.3 *** AT1G14870.1)	­	­	-3.3238
Solyc01g005520.3	Tetratricopeptide repeat containing protein (AHRD V3.3 *** M4Q9V8_TRIMO)	­	-2.1832	­
Solyc01g005530.3	nuclear polyadenylated RNA-binding protein (AHRD V3.3 *** AT3G13480.2)	­	-2.6993	­
Solyc01g005550.3	carboxyl-terminal peptidase (DUF239) (AHRD V3.3 *** AT2G44210.1)	­	-2.7126	­
Solyc01g005590.2	Arabinogalactan peptide 14 (AHRD V3.3 *** A0A151TQT2_CAJCA)	-2.2975	-3.1715	­
Solyc01g005620.3	oxoglutarate/malate translocator	-1.0926	­	-1.0755
Solyc01g005680.3	Cytokinin riboside 5'-monophosphate phosphoribohydrolase (AHRD V3.3 *** K4ASD4_SOLLC)	­	-4.9778	­
Solyc01g005830.3	Glucan endo-1,3-beta-glucosidase, putative (AHRD V3.3 *-* B9T1E3_RICCO)	-1.9437	-2.8846	-1.6449
Solyc01g005970.3	F-box/kelch-repeat protein (AHRD V3.3 *** W9S3L7_9ROSA)	­	-1.8252	-1.5875
Solyc01g005980.3	transmembrane protein, putative (Protein of unknown function, DUF538) (AHRD V3.3 *** AT5G19860.1)	­	-2.6597	­
Solyc01g005990.3	Lipid transfer protein (AHRD V3.3 *** A0A072TPI6_MEDTR)	-1.855	-3.1321	-3.0007
Solyc01g006070.2	LOW QUALITY:Transmembrane protein 45B (AHRD V3.3 *** A0A151U0K4_CAJCA)	­	-5.0974	­
Solyc01g006100.3	cytosine-5 DNA methyltransferase1L	-2.6433	­	­
Solyc01g006130.3	Chaperone protein dnaJ (AHRD V3.3 *** B9GLJ5_POPTR)	­	-2.3167	­
Solyc01g006170.3	rRNA processing protein EBP2 (AHRD V3.3 *** B9ICW5_POPTR)	­	­	-1.7526
Solyc01g006210.3	Non-structural maintenance of chromosomes element 1 (AHRD V3.3 *** A0A118K055_CYNCS)	-1.4475	­	­
Solyc01g006240.3	Mannose-binding lectin superfamily protein (AHRD V3.3 *** AT1G05760.2)	-1.3004	­	­
Solyc01g006320.3	Late embryogenesis abundant (LEA) hydroxyproline-rich glycoprotein family (AHRD V3.3 *** AT3G20600.1)	-4.7379	-4.2431	­
Solyc01g006370.3	Callose synthase (AHRD V3.3 *** K7PRK8_MAIZE)	-1.4017	-2.1083	­
Solyc01g006380.2	U-box domain-containing protein (AHRD V3.3 *** B6V8G2_HELAN)	­	-3.4028	­
Solyc01g006390.2	LOW QUALITY:Extensin-like protein (AHRD V3.3 *** Q9XG52_SOLLC)	-2.7274	-5.5767	­
Solyc01g006400.3	Extensin-like protein (AHRD V3.3 *** O49946_SOLTU)	­	-7.6826	-5.4191
Solyc01g006450.3	Enoyl reductase (AHRD V3.3 *** P93062_BRANA)	-1.6054	­	-1.4491
Solyc01g006530.2	Serine/threonine-protein kinase (AHRD V3.3 *** K4ASL8_SOLLC)	­	-2.1966	­
Solyc01g006540.3	lipoxygenase C	-2.6396	-2.9753	­
Solyc01g006580.3	2-oxoglutarate-dependent dioxygenase-related family protein (AHRD V3.3 *** B9GL08_POPTR)	-4.5377	­	­
Solyc01g006630.3	Oxidoreductase, putative (AHRD V3.3 *** B9RI76_RICCO)	­	­	-1.5982
Solyc01g006690.3	DNA double-strand break repair rad50 ATPase (AHRD V3.3 *** A0A061GZ54_THECC)	­	-1.869	­
Solyc01g006780.3	LOW QUALITY:Nitrate reductase [NADH] 1 (AHRD V3.3 --* NIA1_PHAVU)	-1.4904	­	­
Solyc01g006790.2	BnaAnng41820D protein (AHRD V3.3 *** A0A078K412_BRANA)	-1.5839	­	­
Solyc01g006825.1	Fasciclin-like arabinogalactan protein 17 (AHRD V3.3 *** FLA17_ARATH)	-1.3001	-3.5223	-2.4177
Solyc01g006830.3	TPX2 (targeting protein for Xklp2) protein family (AHRD V3.3 *** AT2G35880.3)	­	-1.6597	­
Solyc01g006940.3	RNA-binding (RRM/RBD/RNP motifs) family protein (AHRD V3.3 *** AT2G37220.1)	-1.0495	-2.9938	-1.5957
Solyc01g006980.3	Malonyl-CoA:Acyl carrier protein transacylase (AHRD V3.3 *** M9PMR7_LINUS)	-1.0542	­	­
Solyc01g007130.3	Receptor-like protein kinase (AHRD V3.3 *** Q58JF6_SOLPI)	­	-1.8155	­
Solyc01g007150.3	Coatomer subunit beta (AHRD V3.3 *** K4AST1_SOLLC)	-1.0054	­	­
Solyc01g007160.3	N-acetyltransferase ESCO2 (AHRD V3.3 *** A0A1D1YG22_9ARAE)	-2.5475	­	­
Solyc01g007170.3	C2 calcium/lipid-binding plant phosphoribosyltransferase family protein (AHRD V3.3 *** AT3G03680.1)	-2.1698	­	­
Solyc01g007230.3	Late embryogenesis abundant (LEA) hydroxyproline-rich glycoprotein family, putative (AHRD V3.3 *** A0A061F1P4_THECC)	­	-1.3498	­
Solyc01g007265.1	Cytokinin riboside 5'-monophosphate phosphoribohydrolase (AHRD V3.3 *-* M1BCW3_SOLTU)	­	-1.6067	­
Solyc01g007740.3	2-Cys peroxiredoxin 2	-1.1621	-2.3764	­
Solyc01g007800.3	ovate family protein 2	-2.0498	­	­
Solyc01g007810.1	LOW QUALITY:ovate family protein 3	-2.6052	-7.6629	­
Solyc01g007870.3	E3 ubiquitin-protein ligase (AHRD V3.3 *** AT3G11600.1)	­	­	-4.8418
Solyc01g007890.2	Zinc finger protein, putative (AHRD V3.3 *-* B9S7A8_RICCO)	­	-2.0097	­
Solyc01g007910.3	succinyl-CoA ligase alpha 1 subunit	-1.9658	­	­
Solyc01g007955.1	alpha/beta-Hydrolases superfamily protein (AHRD V3.3 *** AT1G10740.4)	­	-2.5911	­
Solyc01g008100.3	Transferase, transferring glycosyl groups, putative (AHRD V3.3 *** B9RG20_RICCO)	­	-2.433	-1.4201
Solyc01g008110.3	Cytochrome P450 (AHRD V3.3 *** A0A118JS81_CYNCS)	-1.5141	-1.8892	­
Solyc01g008130.3	electron protein, putative (Protein of unknown function, DUF547) (AHRD V3.3 *-* AT1G43020.1)	-1.7215	­	­
Solyc01g008160.3	Tetratricopeptide repeat-containing family protein (AHRD V3.3 *** B9HVN0_POPTR)	­	-1.9977	­
Solyc01g008180.3	Remorin family protein (AHRD V3.3 *** B9HVM6_POPTR)	­	-2.544	­
Solyc01g008270.3	Prefoldin subunit 5 (AHRD V3.3 *** B6TVU2_MAIZE)	­	­	-1.1735
Solyc01g008290.3	Dihydroorotate dehydrogenase (quinone), mitochondrial (AHRD V3.3 *** K4AT27_SOLLC)	­	­	-1.7077
Solyc01g008300.2	HXXXD-type acyl-transferase family protein (AHRD V3.3 *** AT3G26040.1)	-2.3376	­	­
Solyc01g008420.3	Protein DETOXIFICATION (AHRD V3.3 *** K4AT40_SOLLC)	-1.4532	­	­
Solyc01g008670.3	Cytochrome P450 (AHRD V3.3 *-* Q9AVQ2_SOLTU)	-1.1833	­	­
Solyc01g008790.3	Non specific phospholipase C (AHRD V3.3 *** A0A0K9P3E0_ZOSMR)	-1.5051	-2.7998	-3.2072
Solyc01g008930.3	AUREA phytochromobilin synthase	­	-2.8314	­
Solyc01g008935.1	Phytochromobilin:ferredoxin oxidoreductase isoform 2 (AHRD V3.3 --* A0A061GUH5_THECC)	­	-3.8542	­
Solyc01g008940.2	LOW QUALITY:ATPase E1-E2 type family protein / haloacid dehalogenase-like hydrolase family protein (AHRD V3.3 --* AT1G54280.3)	­	-3.9683	­
Solyc01g009010.3	4-diphosphocytidyl-2-C-methyl-D-erythritol kinase	­	-2.3427	­
Solyc01g009040.3	cyclinB1_4	­	-2.7163	­
Solyc01g009080.3	Zeaxanthin epoxidase, chloroplastic (AHRD V3.3 *** A0A0B0MK82_GOSAR)	-1.9186	-4.5312	-1.8771
Solyc01g009100.3	60S ribosomal protein L30 (AHRD V3.3 *** RL30_LUPLU)	-1.7317	­	-1.1452
Solyc01g009245.1	Chlororespiratory reduction 42 (AHRD V3.3 *** A0A0F7J401_9ROSI)	-2.0263	-5.0534	­
Solyc01g009520.3	Ribosomal protein (AHRD V3.3 *** K4ATE8_SOLLC)	­	­	-1.2659
Solyc01g009590.3	Protease inhibitor/seed storage/lipid transfer protein family protein (AHRD V3.3 *** D7MRN6_ARALL)	­	-3.9075	­
Solyc01g009610.3	Peptidyl-prolyl cis-trans isomerase (AHRD V3.3 *** A0A0K9NN67_ZOSMR)	-1.0665	­	-1.4345
Solyc01g009770.3	ATP-dependent RNA helicase (AHRD V3.3 *** AT2G33510.1)	-1.3685	-1.4204	­
Solyc01g009845.1	DNA-directed RNA polymerase subunit beta (AHRD V3.3 *** A0A1D1YLP0_9ARAE)	-1.0096	­	­
Solyc01g009970.3	catalytic/ hydrolase (AHRD V3.3 *** AT2G35450.1)	-1.2141	-1.4717	­
Solyc01g009990.3	Peptidyl-prolyl cis-trans isomerase (AHRD V3.3 *** K4ATJ4_SOLLC)	-1.0978	-2.3635	­
Solyc01g010083.1	LOW QUALITY:F-box family protein (AHRD V3.3 *-* AT1G53550.1)	­	-4.137	­
Solyc01g010135.1	basic helix-loop-helix (bHLH) DNA-binding superfamily protein (AHRD V3.3 *** AT1G68920.3)	­	-1.423	­
Solyc01g010150.3	ACT domain-containing protein (AHRD V3.3 *** A0A118JXJ7_CYNCS)	­	-1.4329	­
Solyc01g010240.3	CRABS CLAW a	-1.987	­	­
Solyc01g010310.3	Glucan endo-1,3-beta-glucosidase-like protein (AHRD V3.3 *-* A0A0B2R8X2_GLYSO)	­	-5.3238	­
Solyc01g010350.3	Glucose-6-phosphate translocator	­	-3.9144	-6.1811
Solyc01g010370.3	S-adenosyl-L-methionine-dependent methyltransferases superfamily protein (AHRD V3.3 *** AT1G78240.2)	-1.0669	­	­
Solyc01g010390.3	Beta-glucosidase, putative (AHRD V3.3 *** B9REF8_RICCO)	-1.6922	-2.3581	-2.2358
Solyc01g010500.2	EIN3-binding F-box-like protein (AHRD V3.3 *-* G7I706_MEDTR)	­	­	-2.7482
Solyc01g010580.3	40S ribosomal protein S9, putative (AHRD V3.3 *** Q60CZ2_SOLDE)	­	­	-1.0034
Solyc01g010600.3	Homeobox-leucine zipper protein family (AHRD V3.3 *** AT1G69780.1)	-5.0155	­	­
Solyc01g010790.1	LOW QUALITY:F-box family protein (AHRD V3.3 *** AT1G19160.1)	­	-1.8235	­
Solyc01g010793.1	LOW QUALITY:F-box family protein (AHRD V3.3 --* D7LVU6_ARALL)	­	-2.7444	­
Solyc01g010890.3	Expansin (AHRD V3.3 *** G4XZX4_9GENT)	-2.2759	­	­
Solyc01g010900.3	Cytochrome P450 (AHRD V3.3 *** B2Z9X5_CAPAN)	­	-3.157	­
Solyc01g010910.2	MYB-related transcription factor (AHRD V3.3 *** A0A059PRK4_SALMI)	-1.9915	-3.0929	­
Solyc01g010937.1	LOW QUALITY:BED zinc finger,hAT family dimerization domain (AHRD V3.3 *** A0A061FVD3_THECC)	-5.8287	­	­
Solyc01g010940.3	Transmembrane emp24 domain-containing protein 10 (AHRD V3.3 *** W9SPK8_9ROSA)	-1.0223	­	­
Solyc01g010970.3	Argonaute7	­	-1.839	­
Solyc01g011010.3	Phosphatidylinositol 4-phosphate 5-kinase 8 (AHRD V3.3 --* PI5K8_ARATH)	-1.3403	­	-1.3292
Solyc01g011237.1	LOW QUALITY:Eukaryotic aspartyl protease family protein (AHRD V3.3 *-* AT2G36670.4)	­	-3.6279	­
Solyc01g011510.3	Aldehyde dehydrogenase (AHRD V3.3 *** K4ATY6_SOLLC)	­	-2.5059	­
Solyc01g014103.1	DNA double-strand break repair rad50 ATPase (AHRD V3.3 *** A0A061GZ54_THECC)	-1.2712	-2.8582	­
Solyc01g014107.1	DNA double-strand break repair rad50 ATPase (AHRD V3.3 *-* A0A061GZ54_THECC)	-1.5915	-3.3331	­
Solyc01g014140.3	Hcr9-OR3A (AHRD V3.3 *-* Q4VSU2_SOLPI)	-2.5528	­	­
Solyc01g014320.3	S-adenosyl-L-methionine-dependent methyltransferases superfamily protein, putative (AHRD V3.3 *** A0A061E9R4_THECC)	­	­	-3.9013
Solyc01g016470.3	60S acidic ribosomal protein P1 (AHRD V3.3 *** B9IDH5_POPTR)	-1.5059	­	-1.6207
Solyc01g016723.1	Retrovirus-related Pol polyprotein from transposon TNT 1-94 (AHRD V3.3 *-* A0A151TG49_CAJCA)	-3.0667	-4.838	­
Solyc01g017600.3	Transmembrane protein 45B (AHRD V3.3 *** A0A151U0K4_CAJCA)	-1.5271	-4.6911	­
Solyc01g017870.2	low-molecular-weight cysteine-rich 13 (AHRD V3.3 -** AT4G09795.1)	­	-7.6792	­
Solyc01g020320.3	calmodulin-binding receptor-like cytoplasmic kinase 1 (AHRD V3.3 --* AT5G58940.4)	­	-1.6577	­
Solyc01g020360.1	LOW QUALITY:Actin-like ATPase superfamily protein (AHRD V3.3 --* AT1G13180.1)	­	-6.9981	­
Solyc01g020440.3	Replication factor C subunit 3 (AHRD V3.3 *** RFC3_ARATH)	­	­	-1.2841
Solyc01g022750.3	NADH dehydrogenase [ubiquinone] 1 alpha subcomplex subunit 6 (AHRD V3.3 *** A0A1D1XVP9_9ARAE)	-1.4943	­	-1.0776
Solyc01g044420.3	calmodulin-binding family protein (AHRD V3.3 *** AT3G13600.2)	­	-2.4795	­
Solyc01g049810.3	Pentatricopeptide repeat-containing protein (AHRD V3.3 *** A0A124SBK7_CYNCS)	-1.0564	­	­
Solyc01g056450.2	LOW QUALITY:Glutamate-ammonia ligase-like protein (AHRD V3.3 *-* Q9SC91_MEDTR)	­	­	-2.9452
Solyc01g056780.3	50S ribosomal protein L34 (AHRD V3.3 *** W9QWL4_9ROSA)	-1.5206	-2.3542	-1.5968
Solyc01g056850.3	CTP synthase (AHRD V3.3 *** W8SVJ8_TOBAC)	­	-2.2898	­
Solyc01g056940.2	Ubiquitin, putative (AHRD V3.3 *** B9RN74_RICCO)	-1.4407	­	-1.5883
Solyc01g056990.3	Methyl-CpG-binding domain protein 4 (AHRD V3.3 *** A0A1D1YE90_9ARAE)	-1.3909	-2.9933	­
Solyc01g057003.1	Retrovirus-related Pol polyprotein from transposon 297 family (AHRD V3.3 *-* A0A151RV59_CAJCA)	-4.519	­	­
Solyc01g057310.3	Kinesin-like protein KIF15 (AHRD V3.3 *** A0A0B2P1R3_GLYSO)	-1.9511	­	­
Solyc01g057320.2	Kinesin-like protein (AHRD V3.3 *** K4AVU3_SOLLC)	-2.6828	­	­
Solyc01g057510.2	BAX inhibitor 1 (AHRD V3.3 *** A0A061GB13_THECC)	­	-8.9732	­
Solyc01g057520.3	ARM repeat superfamily protein (AHRD V3.3 *** A0A061EX70_THECC)	-2.128	-1.4346	­
Solyc01g057590.2	Leucine-rich repeat protein kinase family protein (AHRD V3.3 --* AT5G62710.2)	­	-8.7804	­
Solyc01g057600.3	4-hydroxy-3-methylbut-2-enyl diphosphate synthase (AHRD V3.3 --* AT5G60600.5)	­	-4.4424	­
Solyc01g057770.3	Boron transporter (AHRD V3.3 *** B6V758_VITVI)	-1.4144	-2.5855	­
Solyc01g057830.3	30S ribosomal protein S1 (AHRD V3.3 *** W9RV42_9ROSA)	-1.5641	-2.5149	-1.7766
Solyc01g058100.2	NAD(P)H-quinone oxidoreductase subunit K, chloroplastic (AHRD V3.3 --* NDHK_ANTFO)	-1.3315	-7.4341	­
Solyc01g058270.3	O-acetyltransferase family protein (AHRD V3.3 *** AT3G06550.1)	­	­	-1.6327
Solyc01g058520.3	Peroxidase (AHRD V3.3 *** K4AW60_SOLLC)	-5.7867	-5.5557	­
Solyc01g058670.3	Transcription factor protein (AHRD V3.3 *** A0A0B0PZR8_GOSAR)	­	-1.4489	­
Solyc01g058720.3	Calcium-binding EF-hand (AHRD V3.3 *** A0A103XT58_CYNCS)	-1.7577	­	­
Solyc01g059870.3	phytochrome B1	­	-1.7545	­
Solyc01g059950.1	LOW QUALITY:GAI-like protein 1	­	-2.3768	­
Solyc01g060070.3	Mitochondrial import inner membrane translocase subunit Tim17/Tim22/Tim23 family protein (AHRD V3.3 *** B9HWY0_POPTR)	­	­	-1.4065
Solyc01g060270.1	Protein trichome birefringence (AHRD V3.3 *** TBR_ARATH)	­	-4.5176	­
Solyc01g060410.3	cation calcium exchanger 4 (AHRD V3.3 --* AT1G54115.1)	-3.965	­	­
Solyc01g060415.1	DUF4378 domain protein (AHRD V3.3 *** G7IMV9_MEDTR)	-2.579	-2.5376	­
Solyc01g060490.3	GATA transcription factor, putative (AHRD V3.3 *** B9RZK8_RICCO)	-4.7342	­	­
Solyc01g065510.2	CheY-like two-component responsive regulator family protein (AHRD V3.3 --* AT4G18020.9)	-1.22	-3.6542	-2.2502
Solyc01g066020.2	disease resistance protein (TIR-NBS-LRR class) (AHRD V3.3 *** AT5G17680.2)	­	-4.2593	­
Solyc01g066060.3	DAG protein (AHRD V3.3 *** K7TSG0_MAIZE)	­	­	-1.3825
Solyc01g066260.2	LOW QUALITY:dyggve-melchior-clausen syndrome protein (AHRD V3.3 --* AT1G04200.2)	­	-5.5086	­
Solyc01g066440.3	Acyl-CoA N-acyltransferases (NAT) superfamily protein (AHRD V3.3 --* AT1G18335.3)	-1.0515	­	­
Solyc01g066450.3	Epoxide hydrolase (AHRD V3.3 *** A0A072UTA2_MEDTR)	-1.5723	-5.061	­
Solyc01g066453.1	Epoxide hydrolase (AHRD V3.3 *-* S8E221_9LAMI)	­	-1.9604	­
Solyc01g066610.3	fanconi anemia group I-like protein (AHRD V3.3 *** AT5G49110.4)	-1.3279	­	­
Solyc01g066640.2	LOW QUALITY:vitellogenin-like protein (AHRD V3.3 *** AT3G06868.1)	­	-1.6843	­
Solyc01g066710.3	UDP-glucuronate decarboxylase protein 1 (AHRD V3.3 *-* N0A0E7_POPTO)	-1.6163	­	­
Solyc01g066740.3	Transducin/WD40 repeat-like superfamily protein (AHRD V3.3 *** AT3G06880.2)	­	-1.8175	­
Solyc01g066760.2	DNA-directed RNA polymerase subunit beta' (AHRD V3.3 --* RPOC1_LOLPR)	-1.5553	-5.1792	-3.7755
Solyc01g066840.3	40S ribosomal protein S21 (AHRD V3.3 *** A0A0V0GU27_SOLCH)	-1.3324	­	-1.0156
Solyc01g066860.3	LOW QUALITY:BnaCnng45880D protein (AHRD V3.3 *** A0A078JHJ1_BRANA)	-1.6907	­	­
Solyc01g066900.3	cationic amino acid transporter 9 (AHRD V3.3 --* AT1G05940.2)	-1.696	­	­
Solyc01g066910.3	Protease inhibitor/seed storage/lipid transfer protein family protein (AHRD V3.3 *** D7MM18_ARALL)	-2.0447	-3.4321	­
Solyc01g067020.3	Atypical receptor-like kinase 1 (AHRD V3.3 *** C5H8K0_SOLLC)	­	-1.3327	­
Solyc01g067025.1	LOW QUALITY:F-box/RNI superfamily protein, putative (AHRD V3.3 *** G7KI75_MEDTR)	­	-3.7421	­
Solyc01g067040.2	PWWP domain-containing family protein (AHRD V3.3 *-* U5GDF3_POPTR)	-1.0533	-2.2228	­
Solyc01g067120.3	Cullin 1, putative (AHRD V3.3 *** A0A061EP85_THECC)	-1.9101	­	­
Solyc01g067295.1	Metallocarboxypeptidase inhibitor (AHRD V3.3 *** O24373_SOLTU)	-2.2159	-2.3383	-1.5105
Solyc01g067340.2	bHLH transcription factor 075	-4.0747	-2.0635	­
Solyc01g067350.3	Glycosyltransferase (AHRD V3.3 *** K4AWY4_SOLLC)	­	-7.8542	­
Solyc01g067360.3	CHY-type/CTCHY-type/RING-type Zinc finger protein (AHRD V3.3 *** AT5G18650.1)	-1.2589	­	­
Solyc01g067406.1	Retrovirus-related Pol polyprotein from transposon TNT 1-94 (AHRD V3.3 *-* A0A151REJ2_CAJCA)	­	-3.3829	­
Solyc01g067408.1	Retrovirus-related Pol polyprotein from transposon TNT 1-94 (AHRD V3.3 *-* A0A151QWU8_CAJCA)	­	-5.1177	­
Solyc01g067480.3	Acyl-CoA-binding domain-containing protein 4 (AHRD V3.3 *** A0A0B0MQV8_GOSAR)	­	-2.2887	­
Solyc01g067510.3	Kinase family protein (AHRD V3.3 *** B9GNF8_POPTR)	-3.2602	-8.9646	-4.5141
Solyc01g067620.3	2-oxoglutarate (2OG) and Fe(II)-dependent oxygenase superfamily protein (AHRD V3.3 *** AT3G21420.1)	­	-2.4104	­
Solyc01g067630.3	NAD(P)-binding Rossmann-fold superfamily protein (AHRD V3.3 *** AT2G39080.1)	­	-1.48	­
Solyc01g067640.3	Protein kinase superfamily protein (AHRD V3.3 *** AT1G54610.3)	-1.2211	­	­
Solyc01g067730.3	Acyl carrier protein (AHRD V3.3 *** K4AX21_SOLLC)	-1.3307	-2.1562	-2.0506
Solyc01g067750.3	dehydroquinate dehydratase/shikimate:NADP oxidoreductase	-1.2309	­	­
Solyc01g067800.3	RING/U-box superfamily protein (AHRD V3.3 *** A0A061EMU5_THECC)	­	-1.9042	­
Solyc01g067890.3	1-D-deoxyxylulose 5-phosphate synthase	­	-1.5473	­
Solyc01g067900.3	Rapid ALkalinization Factor (AHRD V3.3 *** A0A118JUQ8_CYNCS)	­	-1.5055	­
Solyc01g067905.1	Heat shock factor-binding protein 1 (AHRD V3.3 *** A0A0B2P7Y6_GLYSO)	-2.0569	­	-1.1036
Solyc01g068020.3	Polyketide cyclase / dehydrase and lipid transport protein (AHRD V3.3 *** AT4G01883.1)	­	-1.5543	­
Solyc01g068030.3	Polyketide cyclase / dehydrase and lipid transport protein (AHRD V3.3 *** AT4G01883.1)	­	-2.2934	­
Solyc01g068080.3	Cinnamoyl-CoA reductase, putative (AHRD V3.3 *** B9T062_RICCO)	­	-7.0378	­
Solyc01g068130.3	calcium/calcium/calmodulin-dependent Serine/Threonine-kinase (AHRD V3.3 *** AT2G47010.2)	-2.3246	-1.59	­
Solyc01g068140.3	Transferase family protein (AHRD V3.3 *** B9I9B9_POPTR)	-1.2063	-2.0426	­
Solyc01g068190.3	HIGH CHLOROPHYLL FLUORESCENCE 153-like protein	-1.1733	­	­
Solyc01g068250.2	LOW QUALITY:Transducin/WD40 repeat-like superfamily protein (AHRD V3.3 *** A0A061FJT3_THECC)	­	-5.072	­
Solyc01g068280.3	chromatin remodeling 24 (AHRD V3.3 *** AT5G63950.1)	-1.7831	­	­
Solyc01g068320.2	chromatin remodeling 31 (AHRD V3.3 *** AT1G05490.1)	­	-5.4975	-4.701
Solyc01g068420.3	Trichome birefringence-like protein (AHRD V3.3 *-* G7IKB9_MEDTR)	-2.6232	­	­
Solyc01g068530.3	Ribosomal protein S16 (AHRD V3.3 *** A9P8S1_POPTR)	­	­	-1.8161
Solyc01g073640.3	alcohol dehydrogenase-3,Pfam:PF13561	-2.4785	-9.5439	­
Solyc01g073680.3	Lipid transfer protein (AHRD V3.3 *** A0A072TPI6_MEDTR)	­	-2.3469	­
Solyc01g074010.3	Protein kinase superfamily protein (AHRD V3.3 *** AT2G32850.2)	-4.0439	-1.9225	­
Solyc01g074040.2	Beta-glucosidase 01 (AHRD V3.3 *** B5M9E4_SOLLC)	-1.0875	­	­
Solyc01g079080.3	asynaptic protein (AHRD V3.3 *** AT2G46980.2)	-2.1808	­	­
Solyc01g079100.3	S-acyltransferase (AHRD V3.3 *** K4AXF6_SOLLC)	-4.4769	­	­
Solyc01g079110.3	Histone H3 (AHRD V3.3 *** A0A0V0H170_SOLCH)	-5.6375	-1.2963	-1.0015
Solyc01g079130.2	Pectin lyase-like superfamily protein (AHRD V3.3 *** AT1G02460.1)	­	-8.1658	­
Solyc01g079180.3	Pectinesterase (AHRD V3.3 *** K4AXG4_SOLLC)	­	-5.1641	­
Solyc01g079240.3	Long-Chain Acyl-CoA Synthetase (AHRD V3.3 *** A0A0G2SJE2_SALMI)	-1.8396	-5.3323	-3.4717
Solyc01g079410.3	Calcium-dependent phosphotriesterase superfamily protein (AHRD V3.3 *** A0A061DRE0_THECC)	-1.5804	-2.9759	-1.3696
Solyc01g079420.3	Cytochrome c oxidase subunit 5C (AHRD V3.3 *** M1AI67_SOLTU)	-1.2043	­	­
Solyc01g079500.3	Vps51/Vps67 family (components of vesicular transport) protein (AHRD V3.3 *** AT4G02030.1)	-1.186	­	­
Solyc01g079507.1	DNA helicase (AHRD V3.3 *** K4AXJ5_SOLLC)	-3.1909	­	­
Solyc01g079540.3	GTP-binding protein (AHRD V3.3 *** Q9SDK4_ORYSJ)	-1.2801	­	­
Solyc01g079570.3	Beta-D-xylosidase family protein (AHRD V3.3 *** B9HWX2_POPTR)	-5.7099	-4.2663	­
Solyc01g079610.3	DNAJ heat shock family protein (AHRD V3.3 *** AT3G62600.1)	-2.714	­	­
Solyc01g079790.3	ADP-glucose pyrophosphorylase large subunit 3	-1.8333	-1.5939	­
Solyc01g079820.3	Peroxiredoxin (AHRD V3.3 *** Q5JBR7_IPOBA)	­	­	-1.1566
Solyc01g079830.3	Fatty acid hydroxylase superfamily (AHRD V3.3 --* AT1G02205.1)	-5.6268	-5.0031	­
Solyc01g079850.3	TRICHOME BIREFRINGENCE-LIKE 11 (AHRD V3.3 *** AT5G19160.1)	­	-3.0186	­
Solyc01g079940.3	Eukaryotic aspartyl protease family protein (AHRD V3.3 *** AT1G03220.1)	-1.3371	­	­
Solyc01g079950.3	Xyloglucan-specific endoglucanase inhibitor protein 2 (AHRD V3.3 *** F1DHN5_SOLTU)	-2.2506	-3.8023	­
Solyc01g079980.3	Eukaryotic aspartyl protease family protein (AHRD V3.3 *** AT1G03220.1)	-2.613	-6.338	­
Solyc01g080000.1	Eukaryotic aspartyl protease family protein (AHRD V3.3 *** AT1G03220.1)	­	-5.8432	­
Solyc01g080070.3	Heavy metal transport/detoxification superfamily protein (AHRD V3.3 *-* AT3G06130.1)	­	-2.6975	­
Solyc01g080100.3	LOW QUALITY:RING zinc finger protein, putative (AHRD V3.3 *** A0A072USX7_MEDTR)	-1.4766	-3.2178	­
Solyc01g080120.2	cytochrome P450 family protein (AHRD V3.3 *** AT3G06150.1)	­	-4.1008	­
Solyc01g080130.2	cytochrome P450 family protein (AHRD V3.3 *** AT3G06150.1)	­	-1.5724	­
Solyc01g080140.3	alpha/beta-Hydrolases superfamily protein (AHRD V3.3 *** AT5G19050.1)	-1.2268	­	­
Solyc01g080280.3	chloroplast glutamine synthetase	-1.6404	-3.2756	-1.7678
Solyc01g080290.3	AWPM-19-like membrane family protein (AHRD V3.3 *** B9HMA9_POPTR)	-1.5758	­	­
Solyc01g080380.3	S-adenosylmethionine decarboxylase proenzyme (AHRD V3.3 *** A0A068TRL8_COFCA)	-2.2599	-2.978	­
Solyc01g080590.3	Low-density lipoprotein receptor-related (AHRD V3.3 *** A0A0B0MXM6_GOSAR)	-1.185	­	­
Solyc01g080600.3	Histone H3 (AHRD V3.3 *** A0A068VC55_COFCA)	-6.1327	-2.0965	-1.8833
Solyc01g080610.3	Farnesyl pyrophosphate synthase (AHRD V3.3 --* E7EJI5_ALIPL)	­	-2.0551	­
Solyc01g080640.3	Multidrug resistance protein ABC transporter family protein (AHRD V3.3 *** G7IF78_MEDTR)	­	-1.7007	­
Solyc01g080680.3	Sugar facilitator protein 3	-3.2462	­	-2.5786
Solyc01g080705.1	Inosine-uridine preferring nucleoside hydrolase-related family protein (AHRD V3.3 *-* B9P577_POPTR)	­	­	-2.5182
Solyc01g080790.3	Plant basic secretory family protein (AHRD V3.3 *** B9GHT3_POPTR)	-7.6527	­	­
Solyc01g080800.3	Plant basic secretory family protein (AHRD V3.3 *** B9GHT3_POPTR)	-3.0283	­	­
Solyc01g080890.2	KH domain-containing protein / zinc finger (CCCH type) family protein (AHRD V3.3 --* AT5G06770.6)	­	-1.3706	­
Solyc01g080900.3	Cytochrome P450 (AHRD V3.3 *** A0A124SDJ5_CYNCS)	-1.107	-3.3784	­
Solyc01g080990.3	SAM dependent carboxyl methyltransferase (AHRD V3.3 *** A0A118JYV8_CYNCS)	­	-3.1909	­
Solyc01g081110.3	Pentatricopeptide repeat-containing protein (AHRD V3.3 *-* A0A118K4S4_CYNCS)	­	-1.6616	­
Solyc01g081340.3	S-adenosyl-L-methionine:salicylic acid carboxyl methyltransferase 1 (AHRD V3.3 *** B5TVE1_TOBAC)	-2.015	­	­
Solyc01g081370.3	Eukaryotic aspartyl protease family protein (AHRD V3.3 *** AT1G64830.1)	-1.525	­	­
Solyc01g081390.3	Glucose-6-phosphate/phosphate translocator (AHRD V3.3 *** Q6YZC3_ORYSJ)	­	­	-1.3457
Solyc01g081540.3	Myosin family protein, putative, expressed (AHRD V3.3 *** Q10CX1_ORYSJ)	-1.1712	-2.6526	­
Solyc01g081545.1	Myosin (AHRD V3.3 *-* W6A1M7_MAIZE)	­	-1.6886	­
Solyc01g081570.3	carboxyl-terminal peptidase (DUF239) (AHRD V3.3 *** AT2G44210.1)	-1.7336	-2.5092	­
Solyc01g081610.3	Beta-hexosaminidase (AHRD V3.3 *** D3TI69_SOLLC)	­	-1.8864	­
Solyc01g081620.3	Vacuolar protein sorting-associated protein 62 (AHRD V3.3 *** A0A103Y146_CYNCS)	­	-1.392	­
Solyc01g081640.3	DUF936 family protein (AHRD V3.3 *** A2Q3C0_MEDTR)	­	-2.4943	­
Solyc01g086720.3	C2 domain-containing family protein (AHRD V3.3 *** B9GFS0_POPTR)	-1.4705	­	­
Solyc01g086820.3	Histone H3 (AHRD V3.3 *** A0A068VC55_COFCA)	-4.5187	-2.3859	­
Solyc01g086900.3	tRNA (cytidine(34)-2'-O)-methyltransferase (AHRD V3.3 *** AT5G26880.1)	­	-1.4422	­
Solyc01g086920.3	Leucine-rich repeat receptor-like protein kinase family (AHRD V3.3 *** A0A0K9PVU5_ZOSMR)	-2.9899	-5.5807	­
Solyc01g086930.3	GAMMA RESPONSE 1 family protein (AHRD V3.3 *** B9GFQ6_POPTR)	-2.7857	­	­
Solyc01g087020.2	LOW QUALITY:Transmembrane protein, putative (AHRD V3.3 *** G7IZE0_MEDTR)	­	­	-3.195
Solyc01g087080.3	interferon-activable protein (AHRD V3.3 *** AT3G52110.2)	­	-2.1316	­
Solyc01g087095.1	Telomerase reverse transcriptase (AHRD V3.3 *** F4YIN0_TOBAC)	-1.5931	­	­
Solyc01g087140.3	Late embryogenesis abundant protein (AHRD V3.3 *** G7II20_MEDTR)	-3.1275	­	­
Solyc01g087150.3	Protein DETOXIFICATION (AHRD V3.3 *** K4AYA6_SOLLC)	-2.7143	-1.7663	­
Solyc01g087500.3	DNA topoisomerase 2 (AHRD V3.3 *** K4AYE0_SOLLC)	-2.8735	­	­
Solyc01g087520.3	Ferredoxin-thioredoxin reductase, variable chain (AHRD V3.3 *** I3SXR8_MEDTR)	­	-1.6038	­
Solyc01g087540.3	imidazolonepropionase (Protein of unknown function, DUF642) (AHRD V3.3 *** AT2G41810.1)	-1.0167	-5.9111	-2.4489
Solyc01g087560.3	Methyltransferase (AHRD V3.3 *** K4AYE6_SOLLC)	-1.092	­	­
Solyc01g087600.3	transmembrane protein, putative (DUF288) (AHRD V3.3 *** AT2G41770.1)	­	-1.8466	­
Solyc01g087610.3	Alpha-N-acetylglucosaminidase (AHRD V3.3 *** Q9ZR45_TOBAC)	­	-1.5009	­
Solyc01g087690.2	Sigma factor (AHRD V3.3 *** A0A0G2STQ4_9ROSI)	-1.0017	-1.9731	­
Solyc01g087700.1	LOW QUALITY:adenosine kinase 2 (AHRD V3.3 --* AT5G03300.3)	­	-4.1213	­
Solyc01g087740.1	Subtilisin-like protease (AHRD V3.3 *** O82777_SOLLC)	-4.3243	-4.0573	­
Solyc01g087750.3	Protein RETICULATA-RELATED 4, chloroplastic (AHRD V3.3 *** A0A199V226_ANACO)	-1.0161	-1.5374	­
Solyc01g087790.2	LOW QUALITY:subtilisin-like serine protease family protein	-1.2329	-3.219	­
Solyc01g087870.3	Glucosamine-fructose-6-phosphate aminotransferase, putative (AHRD V3.3 *** B9RM60_RICCO)	-1.0257	­	­
Solyc01g087880.3	2,3-bisphosphoglycerate-dependent phosphoglycerate mutase (AHRD V3.3 *** A0A0B0Q2A1_GOSAR)	­	­	-1.6129
Solyc01g087890.3	Plasma-membrane choline transporter family protein (AHRD V3.3 *** AT5G13760.1)	­	­	-1.0023
Solyc01g087970.3	Carboxypeptidase (AHRD V3.3 *-* K4AYI7_SOLLC)	-1.7348	-2.4411	-3.4541
Solyc01g088150.3	Glycerol-3-phosphate dehydrogenase [NAD(+)] (AHRD V3.3 *** K4AYK5_SOLLC)	­	-1.5088	­
Solyc01g088160.3	cytokinin oxidase2	-4.6031	­	­
Solyc01g088250.3	SUN domain protein3	­	-2.1477	­
Solyc01g088280.2	Germin-like protein 1 (AHRD V3.3 *-* A8QK89_VITVI)	­	-3.6125	­
Solyc01g088310.3	Geranylgeranyl reductase (AHRD V3.3 *** A0A097P6G1_SOLHA)	­	-1.7946	-2.0562
Solyc01g088350.3	NADH dehydrogenase 1 alpha subcomplex assembly factor 3-like protein (AHRD V3.3 *** A0A0M4KXJ9_SOLTU)	-1.2619	­	­
Solyc01g088380.2	DNA replication helicase (AHRD V3.3 *** AT1G08840.4)	-1.8346	­	­
Solyc01g088390.3	Sister chromatid cohesion protein DCC1 (AHRD V3.3 *** A0A072TGP8_MEDTR)	-1.7556	­	­
Solyc01g088450.2	RING/U-box superfamily protein (AHRD V3.3 *-* AT1G53820.1)	-1.0415	­	­
Solyc01g088480.3	UMP-CMP kinase (AHRD V3.3 *** K4AYN8_SOLLC)	-1.3914	­	­
Solyc01g088500.3	Wall-associated receptor kinase-like 20 (AHRD V3.3 *** A0A0B0PGP7_GOSAR)	-4.2699	-6.9269	­
Solyc01g088570.3	Acyl carrier protein (AHRD V3.3 *** K4AYP7_SOLLC)	-1.4902	­	-1.681
Solyc01g088590.3	LOW QUALITY:Plant invertase/pectin methylesterase inhibitor (AHRD V3.3 *** G7LDE9_MEDTR)	-2.9906	­	­
Solyc01g088610.3	10 kDa chaperonin (AHRD V3.3 *** A0A0B2PT56_GLYSO)	-2.2869	-2.7824	-2.0981
Solyc01g088620.3	Ferredoxin-related (AHRD V3.3 *** A0A061E2R5_THECC)	-1.176	-2.2754	­
Solyc01g088660.3	senescence-associated family protein (DUF581) (AHRD V3.3 *** AT2G44670.1)	­	-1.7164	-1.5913
Solyc01g089850.3	cyclinU4_1	-2.3347	-3.5497	-1.6982
Solyc01g089880.3	LOW QUALITY:PRA1 family protein (AHRD V3.3 *** K4AYS9_SOLLC)	-1.853	-1.959	­
Solyc01g089920.3	Bax inhibitor 1-like protein (AHRD V3.3 *** A0A0B0PIU1_GOSAR)	­	-5.6292	­
Solyc01g089970.3	Nucleoside diphosphate kinase (AHRD V3.3 *** NDK_CAPAN)	­	­	-1.0955
Solyc01g090030.2	BAX inhibitor 1 (AHRD V3.3 *** AT5G47120.1)	­	-5.2737	­
Solyc01g090050.3	Bax inhibitor 1-related protein (AHRD V3.3 *-* A0A124SB73_CYNCS)	-1.3672	­	­
Solyc01g090060.1	LOW QUALITY:transmembrane protein, putative (DUF247) (AHRD V3.3 --* AT2G28580.5)	­	-6.8169	­
Solyc01g090080.2	Bax inhibitor 1 (AHRD V3.3 *-* A0A0B2SCX4_GLYSO)	­	-5.1382	­
Solyc01g090090.2	BAX inhibitor 1 (AHRD V3.3 *** AT5G47120.1)	­	-10.523	­
Solyc01g090100.2	Bax inhibitor 1-related protein (AHRD V3.3 *** A0A103XDF0_CYNCS)	-1.7843	­	­
Solyc01g090110.2	Bax inhibitor 1 (AHRD V3.3 *** A0A151TJ92_CAJCA)	­	-7.1136	­
Solyc01g090180.3	4,5-dioxygenase-like protein (AHRD V3.3 *** A0A0G2UQU6_9CARY)	­	-7.3939	­
Solyc01g090270.3	bZIP domain class transcription factor (DUF630 and DUF632) (AHRD V3.3 *** AT3G60320.1)	­	-2.0243	­
Solyc01g090300.3	Ethylene-responsive transcription factor, putative (AHRD V3.3 *-* B9RD03_RICCO)	­	-5.1747	­
Solyc01g090340.2	Ethylene-responsive transcription factor, putative (AHRD V3.3 *** B9RD03_RICCO)	­	-6.5316	­
Solyc01g090350.3	non-specific lipid-transfer protein	­	-4.676	­
Solyc01g090440.2	LOW QUALITY:Hydroxyproline-rich glycoprotein family protein, putative (AHRD V3.3 *-* A0A061G512_THECC)	­	-3.5418	­
Solyc01g090600.3	Chalcone synthase (AHRD V3.3 *** A0A151U8E5_CAJCA)	­	-8.757	­
Solyc01g090610.3	2-oxoglutarate-dependent dioxygenase (AHRD V3.3 *** A0A061G9S7_THECC)	­	-4.8929	­
Solyc01g090660.3	carotenoid cleavage dioxygenase7	­	-7.1254	­
Solyc01g090710.3	cytosolic malate dehydrogenase	-1.5013	­	-3.3101
Solyc01g090730.3	Squamosa promoter binding protein 8b	-1.4114	-1.6844	­
Solyc01g090750.3	T-complex protein 1 alpha subunit (AHRD V3.3 *** AT3G20050.1)	­	­	-1.5126
Solyc01g090970.3	14 kDa proline-rich protein DC2.15 (AHRD V3.3 *** A0A151QNX1_CAJCA)	-1.9179	-7.0644	­
Solyc01g090990.3	vesicle-associated membrane protein	-1.0089	­	­
Solyc01g091010.3	CRABS CLAW-like protein1a	-1.5695	-5.646	­
Solyc01g091040.3	Cysteine-rich repeat secretory protein 15 (AHRD V3.3 *** A0A151RVB1_CAJCA)	-1.4216	­	­
Solyc01g091090.3	Tubulin-folding cofactor D (AHRD V3.3 *-* TBCD_ARATH)	-1.1953	­	­
Solyc01g091180.3	peptide transporter 1 (AHRD V3.3 *** AT3G54140.2)	­	-3.3627	­
Solyc01g091190.3	5-enolpyruvylshikimate-3-phosphate synthase	­	-1.699	­
Solyc01g091200.3	UDP-glucuronate 4-epimerase 4 (AHRD V3.3 *** GAE4_ARATH)	­	-2.1339	­
Solyc01g091220.3	40S ribosomal protein S13 (AHRD V3.3 *** RS13_SOYBN)	­	­	-1.6428
Solyc01g091230.3	Receptor-like kinase (AHRD V3.3 *** A0A191UPW4_CASSA)	­	-4.8434	­
Solyc01g091240.3	Pentatricopeptide repeat protein (AHRD V3.3 *** A0A0D5ZZN7_NICSY)	­	-2.1154	­
Solyc01g091290.3	SNARE-interacting protein KEULE (AHRD V3.3 *-* KEULE_ARATH)	-1.992	­	­
Solyc01g091300.3	SNARE-interacting protein KEULE (AHRD V3.3 *** A0A1D1XCK2_9ARAE)	-2.0659	­	­
Solyc01g091320.3	sterol C4-methyl oxidase 1-2 (AHRD V3.3 *** AT4G22756.1)	-1.3726	-2.0094	­
Solyc01g091330.3	Glutathione S-transferase (AHRD V3.3 *** A5YRT3_CAPAN)	­	-4.5802	­
Solyc01g091360.3	DUF1499 family protein (AHRD V3.3 *** AT3G60810.1)	-1.1421	-2.8687	­
Solyc01g091370.3	AT hook motif DNA-binding family protein (AHRD V3.3 *** A0A072U297_MEDTR)	­	-3.1516	­
Solyc01g091420.2	LOB domain-containing protein, putative (AHRD V3.3 *** B9RDE1_RICCO)	­	-2.128	­
Solyc01g091490.3	Class III homeobox-leucine zipper protein (AHRD V3.3 --* I0IUI3_9ASPA)	­	-3.4777	­
Solyc01g091530.3	Fasciclin-like arabinogalactan protein (AHRD V3.3 *** E3WHD6_9ROSI)	-2.0833	-5.5167	-3.1902
Solyc01g091640.3	S-adenosyl-L-methionine-dependent methyltransferases superfamily protein (AHRD V3.3 *** AT4G00740.2)	-1.1846	­	­
Solyc01g091840.3	UDP-galactose transporter (AHRD V3.3 *** M4QC22_PRUPE)	­	­	-1.7243
Solyc01g091890.3	Ubiquitin-related modifier 1 homolog (AHRD V3.3 *** K4AZC9_SOLLC)	­	-1.724	­
Solyc01g091920.3	Subtilisin-like protease (AHRD V3.3 *** A0A151S7J5_CAJCA)	-1.7346	-2.2603	­
Solyc01g093990.3	Glyoxylate reductase (AHRD V3.3 *** A0A0B0NFA9_GOSAR)	-1.8151	-2.2797	­
Solyc01g094020.3	Kinase family protein (AHRD V3.3 *** B9IC34_POPTR)	-1.0301	-1.8717	­
Solyc01g094070.3	Dihydroflavonol-4-reductase-like (AHRD V3.3 *** A0A0N6XTN7_LYCRU)	-3.1864	­	­
Solyc01g094090.3	3-hydroxyisobutyryl-CoA hydrolase-like protein (AHRD V3.3 *** A0A072TX02_MEDTR)	-1.6751	­	­
Solyc01g094140.3	Cytochrome P450 family protein (AHRD V3.3 *-* B9IC22_POPTR)	­	-1.957	­
Solyc01g094190.3	NAD(P)-binding Rossmann-fold superfamily protein (AHRD V3.3 *** AT4G00560.1)	-1.1384	­	­
Solyc01g094310.1	LOW QUALITY:U4/U6 small nuclear ribonucleoprotein Prp31 (AHRD V3.3 *-* A0A0B0PVX3_GOSAR)	­	-4.5185	­
Solyc01g094360.3	MYB-related transcription factor (AHRD V3.3 *** A0A059PRS4_SALMI)	-1.4618	-3.2359	­
Solyc01g094460.3	AT hook motif DNA-binding family protein (AHRD V3.3 *** A0A072TNY7_MEDTR)	-1.4444	-1.8555	­
Solyc01g094470.3	ketose-bisphosphate aldolase class-II family protein (AHRD V3.3 --* AT1G18270.4)	-1.3271	­	­
Solyc01g094510.2	zinc finger (C3HC4-type RING finger) family protein / BRCT domain-containing protein (AHRD V3.3 --* AT1G67180.7)	-1.4807	­	­
Solyc01g094610.3	Rop guanine nucleotide exchange factor, putative (AHRD V3.3 *** B9RDS3_RICCO)	-3.0636	­	­
Solyc01g094650.3	Recombination initiation defects 3, putative isoform 1 (AHRD V3.3 --* A0A061DV47_THECC)	-2.908	­	­
Solyc01g094655.1	Protein PAIR1 (AHRD V3.3 *** A0A151UCR8_CAJCA)	-3.3133	­	­
Solyc01g094690.3	plasma membrane intrinsic protein 1.2	-2.0791	-3.4175	­
Solyc01g094720.3	Phosphate transporter (AHRD V3.3 *** A0A0B5WYA8_MANES)	-1.2552	-2.8939	­
Solyc01g094750.3	Cytochrome P450 family protein (AHRD V3.3 *** B9I8K8_POPTR)	­	-3.9613	-3.7168
Solyc01g094760.3	Origin recognition complex subunit 5 (AHRD V3.3 *** W9QP90_9ROSA)	-1.3061	­	­
Solyc01g094835.1	Serine/threonine-protein kinase (AHRD V3.3 *** M0ZGV5_SOLTU)	­	-2.082	­
Solyc01g094870.2	PLAC8 family protein (AHRD V3.3 *** AT4G23470.1)	-1.0345	­	­
Solyc01g094890.3	Ferric reductase oxidase (AHRD V3.3 *** V9HYU6_MANES)	­	-4.5034	­
Solyc01g094910.3	ferric-chelate reductase	­	-4.2716	­
Solyc01g094990.2	LOW QUALITY:transferring glycosyl group transferase (DUF604) (AHRD V3.3 *** AT5G41460.1)	­	-1.3387	­
Solyc01g095160.3	Pentatricopeptide repeat (PPR) superfamily protein (AHRD V3.3 *** AT4G37170.1)	­	-2.1913	­
Solyc01g095180.2	RING/U-box superfamily protein (AHRD V3.3 *** AT3G61550.1)	-1.0311	-1.9793	­
Solyc01g095290.3	Glycosyltransferase (AHRD V3.3 *** K4AZR8_SOLLC)	-1.3447	­	­
Solyc01g095350.1	LOW QUALITY:Calcium-dependent lipid-binding (CaLB domain) family protein (AHRD V3.3 --* A0A072U4F1_MEDTR)	­	-1.8185	­
Solyc01g095360.2	LOW QUALITY:Calcium-dependent lipid-binding (CaLB domain) family protein (AHRD V3.3 *** AT4G01200.1)	­	-2.2567	­
Solyc01g095430.3	Protein CURVATURE THYLAKOID 1A, chloroplastic (AHRD V3.3 *** CUT1A_ARATH)	­	-2.9105	­
Solyc01g095450.3	GDSL esterase/lipase family (AHRD V3.3 *** A0A151QZV0_CAJCA)	-4.0723	-1.9956	­
Solyc01g095530.2	LOW QUALITY:cytoplasmic tRNA 2-thiolation protein (AHRD V3.3 *** AT3G55570.1)	­	-1.3561	­
Solyc01g095560.3	Cysteine proteinases superfamily protein (AHRD V3.3 --* AT3G48350.1)	­	­	-1.2519
Solyc01g095580.3	Auxin-responsive GH3 family protein (AHRD V3.3 *** AT2G46370.4)	­	-2.2186	­
Solyc01g095590.3	Extra-large G-like protein (AHRD V3.3 *** G7L422_MEDTR)	­	-1.7794	­
Solyc01g095610.3	protein trichome birefringence-like 25	­	-1.8438	­
Solyc01g095650.3	Histone H3 like protein (AHRD V3.3 *-* Q7XIZ8_TURGL)	-2.6978	­	­
Solyc01g095670.3	thylakoid rhodanese-like protein (AHRD V3.3 *** AT4G01050.1)	­	-2.6884	­
Solyc01g095780.2	LOW QUALITY:Non-specific lipid-transfer protein (AHRD V3.3 *** A0A022QU64_ERYGU)	­	-2.9573	­
Solyc01g095870.2	Reduced male fertility, Probable F-box protein (AHRD V3.3 *** A0A0K9NUY5_ZOSMR)	-2.7355	­	­
Solyc01g095980.3	Acid phosphatase/vanadium-dependent haloperoxidase-related protein (AHRD V3.3 *** AT3G61770.1)	-1.2973	-2.3721	­
Solyc01g096040.3	Eukaryotic aspartyl protease family protein (AHRD V3.3 *** AT1G01300.1)	­	-1.3993	­
Solyc01g096070.3	Auxin Response Factor 18	­	­	-1.2582
Solyc01g096190.3	Ca2+-ATPase	­	-1.3375	­
Solyc01g096220.3	Ras-related protein RABA3 (AHRD V3.3 *** A0A0B2Q7Y9_GLYSO)	-1.8086	-4.2047	­
Solyc01g096240.3	plant/protein (AHRD V3.3 *** AT3G61870.1)	­	-3.7718	-1.7106
Solyc01g096250.2	LOW QUALITY:oxidoreductases, acting on NADH or NADPH (AHRD V3.3 *-* AT1G75260.1)	-2.0523	­	­
Solyc01g096360.3	Rho GTPase activating protein 2	-1.5851	-3.6801	-2.5947
Solyc01g096370.3	Basic helix loop helix (BHLH) family transcription factor (AHRD V3.3 *** A0A072TYH1_MEDTR)	­	-2.913	­
Solyc01g096410.3	Phosphatidylinositol-4-phosphate 5-kinase (AHRD V3.3 *** J7K3W0_TOBAC)	-1.3292	­	­
Solyc01g096420.3	NADPH:quinone oxidoreductase (AHRD V3.3 *** AT3G27890.1)	-2.6266	-4.5338	­
Solyc01g096430.3	Maturase K (AHRD V3.3 --* MATK_PAESU)	-1.4496	­	-1.0773
Solyc01g096435.1	NADPH:quinone oxidoreductase (AHRD V3.3 *** AT3G27890.1)	-1.1108	­	­
Solyc01g096450.3	Aspartic proteinase nepenthesin-1-like protein (AHRD V3.3 *** T2DNA5_PHAVU)	-2.2024	-3.2246	­
Solyc01g096475.1	Thioredoxin-like protein CITRX, chloroplastic (AHRD V3.3 *** CITRX_SOLLC)	­	-2.1865	­
Solyc01g096520.3	Peptidyl-prolyl cis-trans isomerase (AHRD V3.3 *** K4B040_SOLLC)	-1.1385	­	­
Solyc01g096525.1	Trafficking protein particle complex subunit 3 (AHRD V3.3 *** A0A1D1YVK5_9ARAE)	­	­	-1.0398
Solyc01g096580.3	ribosomal protein S10p/S20e family protein	­	­	-1.3665
Solyc01g096590.3	ribosomal protein S10p/S20e family protein	-1.1436	­	-1.5054
Solyc01g096650.3	RING/U-box superfamily protein (AHRD V3.3 *** AT5G07040.1)	-1.7697	-2.8202	­
Solyc01g096660.3	PSII-associated proline-rich protein	­	-1.9766	­
Solyc01g096670.3	Cytochrome P450, putative (AHRD V3.3 *** B9SJN4_RICCO)	­	-3.8734	­
Solyc01g096750.1	Argonaute4d	-1.2144	-3.5256	­
Solyc01g096840.3	QWRF motif protein (DUF566) (AHRD V3.3 *-* AT3G60000.2)	-1.6989	­	­
Solyc01g096940.3	Receptor-like kinase 17 (AHRD V3.3 *** A5A0Y6_SOLCH)	-1.2301	-3.3167	­
Solyc01g096970.3	Vacuolar protein sorting-associated protein 9A (AHRD V3.3 --* A0A199ULJ0_ANACO)	-1.2852	­	­
Solyc01g097020.3	succinate dehydrogenase subunit (AHRD V3.3 --* AT2G46390.1)	-1.9794	­	­
Solyc01g097070.3	DNA topoisomerase (AHRD V3.3 *** K4B095_SOLLC)	-1.3916	­	­
Solyc01g097110.2	fanconi anemia group D2 protein (AHRD V3.3 *** AT4G14970.3)	-2.2819	­	­
Solyc01g097300.3	Prefoldin subunit 4 (AHRD V3.3 *** K4B0B7_SOLLC)	-1.1252	­	-1.0291
Solyc01g097310.3	Sec-independent protein translocase protein TatA (AHRD V3.3 *** A0A0B2P6S1_GLYSO)	­	-1.6031	­
Solyc01g097340.3	GDP-mannose 3',5'-epimerase (AHRD V3.3 *** C6K2K9_SOLLC)	-2.104	-2.5857	­
Solyc01g097390.3	NAD(P)-linked oxidoreductase superfamily protein (AHRD V3.3 *** A0A061F182_THECC)	-2.438	-1.5628	­
Solyc01g097450.3	PITH domain-containing protein (AHRD V3.3 *** W9S6X8_9ROSA)	-1.0675	­	­
Solyc01g097460.3	Ribose 5-phosphate isomerase-related family protein (AHRD V3.3 *** U5GAQ0_POPTR)	­	-2.1485	­
Solyc01g097500.3	LSTK-1-like kinase	­	-1.4128	­
Solyc01g097660.2	LOW QUALITY:Invertase/pectin methylesterase inhibitor family protein (AHRD V3.3 -** D7KC05_ARALL)	­	-6.414	­
Solyc01g097670.3	Pentatricopeptide repeat-containing protein (AHRD V3.3 *** A0A118JZF1_CYNCS)	­	-2.0727	­
Solyc01g097950.3	Cysteine synthase (AHRD V3.3 *** F6HTU8_VITVI)	-2.6575	-3.5845	­
Solyc01g097970.3	Deoxyuridine 5'-triphosphate nucleotidohydrolase (AHRD V3.3 *** DUT_SOLLC)	-2.7345	­	­
Solyc01g098050.1	MADS-box transcription factor family protein (AHRD V3.3 *-* AT1G72350.1)	­	-3.3461	­
Solyc01g098065.1	MADS-box transcription factor family protein (AHRD V3.3 --* AT1G72350.1)	­	-1.6278	­
Solyc01g098100.2	60S ribosome subunit biogenesis protein NIP7 homolog (AHRD V3.3 *** K4B0J7_SOLLC)	-1.196	­	­
Solyc01g098310.2	DNAJ heat shock N-terminal domain-containing protein, putative (AHRD V3.3 *-* A0A061F0P5_THECC)	-3.2754	­	­
Solyc01g098380.3	Dihydrodipicolinate reductase, putative (AHRD V3.3 *** B9T529_RICCO)	-1.567	-1.791	-2.1839
Solyc01g098410.3	Receptor protein kinase, putative (AHRD V3.3 *** B9RXG1_RICCO)	­	-2.691	­
Solyc01g098550.3	Indole-3-glycerol phosphate lyase (AHRD V3.3 *** W9QCL1_9ROSA)	-1.2723	­	­
Solyc01g098560.3	Sugar facilitator protein 8	­	-2.5659	­
Solyc01g098580.3	Phosphoglycerate mutase family protein (AHRD V3.3 *** AT3G05170.1)	­	-2.6457	­
Solyc01g098630.3	Mitochondrial inner membrane translocase subunit Tim44 (AHRD V3.3 *** A0A0K9P2C5_ZOSMR)	­	­	-1.9068
Solyc01g098640.3	Thylakoid lumen 18.3 kDa protein (AHRD V3.3 *** A0A061F263_THECC)	­	-3.2898	­
Solyc01g098665.1	Kinesin-like protein (AHRD V3.3 *** K4B0Q4_SOLLC)	-1.3285	­	­
Solyc01g098670.2	Kinesin-like protein (AHRD V3.3 *-* K4B0Q4_SOLLC)	-1.529	­	­
Solyc01g098700.3	Branched-chain-amino-acid aminotransferase-like protein (AHRD V3.3 *** G7I8Q0_MEDTR)	­	­	-1.4533
Solyc01g098720.3	basic helix-loop-helix (bHLH) DNA-binding superfamily protein (AHRD V3.3 *** AT1G72210.1)	-2.4696	-6.3283	­
Solyc01g098740.3	Protein kinase (AHRD V3.3 *** C6ZRT6_SOYBN)	-1.2741	-2.9138	­
Solyc01g098760.3	RING/U-box superfamily protein (AHRD V3.3 *-* A0A061F239_THECC)	­	-1.831	­
Solyc01g098820.3	Phototropic-responsive NPH3 family protein, putative (AHRD V3.3 *** A0A061FBG1_THECC)	-2.3133	-3.0248	­
Solyc01g098900.3	Protein YIPF (AHRD V3.3 *** K4B0S7_SOLLC)	-1.0278	­	­
Solyc01g098940.3	Pectinesterase (AHRD V3.3 *** K4B0T1_SOLLC)	-1.2319	­	­
Solyc01g098980.3	MAP kinase kinase kinase 8	-1.8186	­	­
Solyc01g098990.3	DUF1995 domain protein, putative (DUF1995) (AHRD V3.3 *** AT5G27560.4)	­	-1.7504	­
Solyc01g099020.3	GDSL lipase-like caffeoyltransferase	-2.6868	-1.8493	­
Solyc01g099030.3	GDSL esterase/lipase (AHRD V3.3 *** A0A0B2PL43_GLYSO)	-3.0887	-3.114	­
Solyc01g099120.3	alpha/beta-Hydrolases superfamily protein (AHRD V3.3 *** AT1G54990.1)	­	-1.9064	­
Solyc01g099180.3	Lipoxygenase (AHRD V3.3 *** Q43800_TOBAC)	-2.0805	-3.1696	­
Solyc01g099200.3	Lipoxygenase (AHRD V3.3 *** A0A151SUB3_CAJCA)	­	-2.302	­
Solyc01g099270.2	Microtubule binding protein (AHRD V3.3 *** A6YTD5_CUCME)	-1.3809	­	­
Solyc01g099310.3	cyclinH1_1	-1.0857	­	­
Solyc01g099510.2	Rhamnogalacturonate lyase family protein (AHRD V3.3 --* AT1G09880.4)	-1.6203	­	­
Solyc01g099520.3	Rapid alkalinization factor (AHRD V3.3 *** RALF_TOBAC)	-1.2911	-1.9228	­
Solyc01g099530.3	Pentatricopeptide repeat-containing protein (AHRD V3.3 *** A0A103XQU8_CYNCS)	­	-4.9409	­
Solyc01g099540.2	LOW QUALITY:beta glucosidase 8 (AHRD V3.3 --* AT3G62750.8)	­	-6.739	­
Solyc01g099570.3	Desiccation-related PCC13-62 (AHRD V3.3 *-* A0A0B0N4G5_GOSAR)	­	-9.6995	­
Solyc01g099580.2	Cysteine/Histidine-rich C1 domain family protein, putative (AHRD V3.3 *-* A0A061EYK7_THECC)	­	-4.2047	­
Solyc01g099600.3	Heavy metal transport/detoxification superfamily protein, putative (AHRD V3.3 *** A0A061F2B7_THECC)	­	-1.6717	­
Solyc01g099620.3	Respiratory burst oxidase, putative (AHRD V3.3 *** B9RFA3_RICCO)	-1.9747	-3.1646	­
Solyc01g099630.3	xyloglucan endotransglucosylase-hydrolase 1	-3.1327	-9.6852	­
Solyc01g099650.3	Formin-like protein (AHRD V3.3 *** K4B0Z9_SOLLC)	-2.4898	-6.9224	­
Solyc01g099830.3	60S ribosomal protein L22-2 (AHRD V3.3 *** W9QTY3_9ROSA)	­	­	-1.1351
Solyc01g099870.2	Bidirectional sugar transporter SWEET (AHRD V3.3 *-* M1CB29_SOLTU)	-2.478	­	­
Solyc01g099900.3	60S ribosomal protein L18, putative (AHRD V3.3 *** B9RFD6_RICCO)	­	­	-1.4424
Solyc01g100010.3	F-box protein (AHRD V3.3 *-* G7KWK0_MEDTR)	­	-1.6023	­
Solyc01g100030.3	deoxyuridine triphosphatase	-3.5205	-1.7677	­
Solyc01g100180.3	DNA polymerase III polC-type (AHRD V3.3 *** W9R346_9ROSA)	-1.0613	­	­
Solyc01g100220.3	GATA transcription factor, putative (AHRD V3.3 *** B9RZK8_RICCO)	­	-1.4737	-3.236
Solyc01g100230.3	DnaJ-like protein (AHRD V3.3 *** D5FNB3_SOYBN)	­	­	-1.131
Solyc01g100280.3	RNA helicase DEAH-box4	-2.4191	­	­
Solyc01g100290.3	GPI-anchored adhesin-like protein (AHRD V3.3 *** AT5G26910.2)	-1.0257	-1.4213	­
Solyc01g100360.3	Dihydrolipoyl dehydrogenase (AHRD V3.3 *** A0A103XB80_CYNCS)	-1.2077	­	­
Solyc01g100530.3	Protein EFR3 B (AHRD V3.3 *** A0A0B0PTG5_GOSAR)	-1.1528	-1.9428	­
Solyc01g100600.3	Kelch repeat protein, putative (AHRD V3.3 *** B9RFJ9_RICCO)	-1.637	-6.4401	-8.2896
Solyc01g100620.2	High mobility group family (AHRD V3.3 *** A0A061F3D5_THECC)	-2.4602	­	­
Solyc01g100750.2	LOW QUALITY:plant/protein (Protein of unknown function, DUF538) (AHRD V3.3 *** AT1G56580.1)	-1.7424	­	­
Solyc01g100760.2	plant/protein (Protein of unknown function, DUF538) (AHRD V3.3 *** AT1G56580.1)	-1.5983	-3.1361	­
Solyc01g100770.2	LOW QUALITY:plant/protein (Protein of unknown function, DUF538) (AHRD V3.3 *** AT1G56580.1)	­	-4.2278	­
Solyc01g100780.3	Agenet-like domain-containing protein (AHRD V3.3 *** A0A103XFM3_CYNCS)	-1.2608	­	­
Solyc01g100790.1	Pentatricopeptide repeat-containing protein (AHRD V3.3 *** A0A103Y873_CYNCS)	-1.0289	­	­
Solyc01g100880.3	WAT1-related protein (AHRD V3.3 *** K4B1B9_SOLLC)	­	-4.8625	­
Solyc01g100890.3	WAT1-related protein (AHRD V3.3 *-* K4B1C0_SOLLC)	-4.0446	­	­
Solyc01g100930.3	GDSL esterase/lipase (AHRD V3.3 *** W9R052_9ROSA)	-1.5521	-1.8047	-3.4503
Solyc01g101030.3	FACT complex subunit SPT16 (AHRD V3.3 *** W9RSN6_9ROSA)	-2.0076	­	­
Solyc01g101035.1	Protein with RNI-like/FBD-like domain (AHRD V3.3 --* AT1G56610.3)	-1.7535	­	­
Solyc01g101040.3	ATP-citrate synthase, putative (AHRD V3.3 *** B9RFP8_RICCO)	-1.0862	-1.9587	-1.1327
Solyc01g101100.3	Kinase family protein (AHRD V3.3 *** B9N417_POPTR)	-1.582	-3.147	-2.1643
Solyc01g101120.3	Glucan endo-1,3-beta-glucosidase (AHRD V3.3 *** A0A0B0PV84_GOSAR)	­	-1.8728	­
Solyc01g101260.2	DNA-(apurinic or apyrimidinic site) lyase (AHRD V3.3 --* A0A067FYM9_CITSI)	-1.7879	-4.0466	­
Solyc01g102330.3	Carbohydrate esterase plant-like protein (AHRD V3.3 *** G7J707_MEDTR)	-2.49	-3.3174	­
Solyc01g102340.3	R2R3MYB transcription factor 61	-1.6668	-4.4223	­
Solyc01g102380.3	germin	-1.4895	­	­
Solyc01g102580.3	endo-1,4-beta-glucanase (Cel3)	­	-1.3768	­
Solyc01g102610.3	Ferric reduction oxidase 7 (AHRD V3.3 *** W9RRH7_9ROSA)	­	-2.2282	­
Solyc01g102700.3	Protein kinase-like protein (AHRD V3.3 *** A0A0K9NJI5_ZOSMR)	­	-1.6685	­
Solyc01g102720.3	SRPBCC ligand-binding domain superfamily protein	-1.5362	­	­
Solyc01g102740.3	NAC domain-containing protein, putative (AHRD V3.3 *** B9S056_RICCO)	-2.2391	­	­
Solyc01g102810.3	DNA polymerase III subunit gamma/tau (AHRD V3.3 *** A0A0B0MH18_GOSAR)	-1.0925	-2.7232	-2.369
Solyc01g102820.3	2-C-methyl-D-erythritol 4-phosphate cytidylyltransferase (AHRD V3.3 *** A9ZN09_HEVBR)	­	-1.7102	­
Solyc01g102830.3	NADH dehydrogenase (ubiquinone)s (AHRD V3.3 *** AT1G14450.2)	-1.3502	­	­
Solyc01g102910.3	Germin family protein (AHRD V3.3 *** G7I5N4_MEDTR)	-2.5046	-5.4794	­
Solyc01g102940.3	methionine S-methyltransferase (AHRD V3.3 *** AT5G49810.1)	-1.1288	­	­
Solyc01g102980.3	ZF-HD homeobox protein family (AHRD V3.3 *** A0A151SB96_CAJCA)	-1.3685	-2.5819	­
Solyc01g103030.3	Major facilitator superfamily protein (AHRD V3.3 *** AT1G59740.1)	-1.693	­	­
Solyc01g103040.3	Mitotic spindle assembly checkpoint protein MAD1 (AHRD V3.3 *** A0A0B2P2M0_GLYSO)	-1.1541	­	­
Solyc01g103220.3	Cytochrome c (AHRD V3.3 *** CYC_SOLTU)	-1.88	­	­
Solyc01g103230.3	Non-lysosomal glucosylceramidase (AHRD V3.3 *** K4B1P9_SOLLC)	­	-1.7953	-1.1024
Solyc01g103380.3	Ras-related protein, expressed (AHRD V3.3 *** D8L9F8_WHEAT)	-1.0432	­	­
Solyc01g103470.2	Cytosolic Fe-S cluster assembly factor nar-1 (AHRD V3.3 *** A0A1D1Z971_9ARAE)	-1.3099	­	­
Solyc01g103490.3	MACPF domain-containing protein (AHRD V3.3 *** A0A0B2S5Z8_GLYSO)	­	-1.421	­
Solyc01g103510.3	60S ribosomal protein L3 (AHRD V3.3 *** W9S5Y9_9ROSA)	-1.5908	­	­
Solyc01g103550.1	LOW QUALITY:Transcription factor, MADS-box (AHRD V3.3 *-* A0A103XMZ4_CYNCS)	­	-3.0445	­
Solyc01g103590.3	Lactoylglutathione lyase / glyoxalase I family protein (AHRD V3.3 *** A0A061DWL3_THECC)	-1.2483	­	­
Solyc01g103650.3	Embryogenesis-associated EMB8 (AHRD V3.3 *** A0A0B0MZB5_GOSAR)	-1.2149	­	­
Solyc01g103660.3	Embryogenesis-associated EMB8 (AHRD V3.3 *** A0A0B0MZB5_GOSAR)	-1.853	­	­
Solyc01g103785.1	Kinase family protein (AHRD V3.3 *** A0A0K9NK70_ZOSMR)	-1.3327	­	­
Solyc01g103960.3	RNA helicase DEAH-box15	-1.3677	­	­
Solyc01g104010.2	LOW QUALITY:BPS1-like protein (AHRD V3.3 *** AT1G22030.1)	-1.7568	­	­
Solyc01g104015.1	Embryo-specific 3 (AHRD V3.3 *** Q2HUA9_MEDTR)	-1.2803	­	­
Solyc01g104030.3	Potassium channel (AHRD V3.3 *** Q9SSV3_NICPA)	­	-1.5636	­
Solyc01g104230.3	F-box protein (AHRD V3.3 *** A0A0B2RMW5_GLYSO)	-4.5904	­	­
Solyc01g104370.3	60S acidic ribosomal protein P1 (AHRD V3.3 *** A0A199VEQ5_ANACO)	-1.4008	­	-1.9842
Solyc01g104400.3	Basic blue protein (AHRD V3.3 *** A0A151R520_CAJCA)	-4.7233	-5.5545	-3.7092
Solyc01g104520.2	At3g54630 (AHRD V3.3 *-* A4FVQ9_ARATH)	-1.2152	­	­
Solyc01g104570.3	Kinetochore protein Ndc80 (AHRD V3.3 *** A0A103Y3D6_CYNCS)	-1.0203	­	­
Solyc01g104590.3	ribosomal protein L3	­	­	-1.4308
Solyc01g104680.3	Ran protein/TC4 protein ran2a	-1.7486	­	­
Solyc01g104685.1	GTP-binding nuclear protein (AHRD V3.3 *** Q38JH1_SOLTU)	-1.5422	­	­
Solyc01g104700.3	Ran protein/TC4 protein ran2b	-1.0754	­	­
Solyc01g104775.1	Actin (AHRD V3.3 *** ACT_GOSHI)	-1.2354	-2.7231	­
Solyc01g104780.3	Vacuolar iron transporter family protein (AHRD V3.3 *** A0A061DXK2_THECC)	-2.6736	­	-3.9198
Solyc01g104820.3	Vacuolar iron transporter family protein (AHRD V3.3 *-* A0A061FJ80_THECC)	­	-2.4239	­
Solyc01g104860.3	Peroxidase (AHRD V3.3 *** K4B258_SOLLC)	­	-5.0913	­
Solyc01g104950.3	LEXYL2	-2.8524	-1.4877	­
Solyc01g105000.3	Heavy metal transport/detoxification superfamily protein (AHRD V3.3 *-* AT5G02600.2)	-2.6001	-3.3995	­
Solyc01g105020.3	Protein phosphatase 2C family protein (AHRD V3.3 *-* AT4G33500.1)	-1.2281	­	­
Solyc01g105050.3	Chlorophyll a-b binding protein, chloroplastic (AHRD V3.3 *** M1AY18_SOLTU)	-1.8457	-4.0243	-1.2116
Solyc01g105165.1	Cation-transporting P-type ATPase (AHRD V3.3 *-* A0A103Y3F8_CYNCS)	­	-1.4845	­
Solyc01g105270.3	LeTH2tobamovirus multiplication 1 homolog 2	­	­	-1.6317
Solyc01g105310.3	metacaspase 2,Pfam:PF00656	­	­	-3.0836
Solyc01g105320.3	Metacaspase 1, putative (AHRD V3.3 *** A0A061E359_THECC),Pfam:PF00656	­	­	-2.6611
Solyc01g105350.2	Glycosyltransferase (AHRD V3.3 *** K4B2A5_SOLLC)	­	-2.5053	­
Solyc01g105450.3	ABC transporter G family member (AHRD V3.3 *** A0A0K9NWI5_ZOSMR)	-2.7171	­	­
Solyc01g105460.3	1,4-dihydroxy-2-naphthoate polyprenyltransferase (AHRD V3.3 *** A0A0K9PHB6_ZOSMR)	­	-1.6425	­
Solyc01g105500.3	Endo-1,4-beta-xylanase (AHRD V3.3 *** A0A151U7N8_CAJCA)	-1.9635	-6.1083	­
Solyc01g105540.3	2-oxoglutarate/malate translocator, chloroplastic (AHRD V3.3 *** A0A0B0P714_GOSAR)	­	­	-1.0895
Solyc01g105650.3	2-oxoglutarate and Fe(II)-dependent oxygenase superfamily protein, putative (AHRD V3.3 *** A0A061E128_THECC)	­	-3.7517	­
Solyc01g105660.3	2-oxoglutarate and Fe(II)-dependent oxygenase superfamily protein, putative (AHRD V3.3 *** A0A061E128_THECC)	­	­	-1.0292
Solyc01g105710.3	peptidyl-prolyl isomerase FKBP12	­	-1.626	-1.2235
Solyc01g105720.2	LOW QUALITY:Peptide upstream ORF protein (AHRD V3.3 *** G7J561_MEDTR)	-1.2726	­	­
Solyc01g105810.3	GDP dissociation inhibitor	-1.2766	­	­
Solyc01g105880.3	Monoterpenoid synthase 2	-1.4576	­	­
Solyc01g106070.2	LOW QUALITY:HVA22-like protein (AHRD V3.3 *** M1AQ42_SOLTU)	­	-5.0593	­
Solyc01g106150.1	LOW QUALITY:Interferon-related developmental regulator family protein (AHRD V3.3 *** B9GNQ1_POPTR)	­	-2.9308	­
Solyc01g106260.3	Heat shock protein 70 (AHRD V3.3 *** B9HN74_POPTR)	­	­	-1.2919
Solyc01g106330.3	fatty acid amide hydrolase (AHRD V3.3 *** AT5G64440.1)	­	-1.9711	­
Solyc01g106430.3	Inorganic pyrophosphatase (AHRD V3.3 *** A0A124SF20_CYNCS)	-1.6721	­	­
Solyc01g106480.3	glyoxisomal malate dehydrogenase	­	-1.525	­
Solyc01g106540.3	neurofilament heavy protein (AHRD V3.3 *** AT4G17000.3)	-1.7932	­	­
Solyc01g106580.2	transmembrane protein (AHRD V3.3 *** AT5G65810.1)	-1.8676	-1.7046	-1.3273
Solyc01g106590.3	TRICHOME BIREFRINGENCE-LIKE 13 (AHRD V3.3 *** AT2G14530.1)	­	­	-1.5533
Solyc01g106650.3	Xyloglucan endotransglucosylase/hydrolase (AHRD V3.3 *** K4B2N2_SOLLC)	-1.7342	­	­
Solyc01g106780.3	Pyruvate kinase (AHRD V3.3 *** K4B2P5_SOLLC)	­	-2.846	­
Solyc01g106910.3	At4g33800-like protein (AHRD V3.3 *** A0A068F5X7_BRANA)	­	-3.1578	­
Solyc01g107010.3	DNA/RNA polymerases superfamily protein (AHRD V3.3 *** AT1G49980.8)	-1.4143	­	­
Solyc01g107050.3	HXXXD-type acyl-transferase family protein (AHRD V3.3 *-* AT5G67150.1)	­	-3.2412	­
Solyc01g107060.2	LOW QUALITY:3beta-hydroxysteroid-dehydrogenase/decarboxylase isoform 2 (AHRD V3.3 --* HSDD2_ARATH)	­	-2.9369	­
Solyc01g107160.3	Transducin/WD40 repeat-like superfamily protein (AHRD V3.3 *** AT3G19590.1)	-1.3731	­	­
Solyc01g107180.3	Phototropic-responsive NPH3 family protein (AHRD V3.3 *** B9HMY5_POPTR)	­	-2.4041	­
Solyc01g107340.3	Copper ion binding protein, putative (AHRD V3.3 *** B9SG43_RICCO)	-2.1882	-3.8252	­
Solyc01g107350.3	glutamyl-tRNA (Gln) amidotransferase subunit A (DUF620) (AHRD V3.3 *** AT3G19540.1)	-1.0889	-1.292	­
Solyc01g107390.3	GH3 (AHRD V3.3 *** E2FHL1_9ROSI)	­	­	-1.3823
Solyc01g107395.1	LOW QUALITY:F-box family protein, putative (AHRD V3.3 *-* A0A061F4Q5_THECC)	­	-5.2806	­
Solyc01g107450.3	caspase-6 protein (AHRD V3.3 *** AT2G15000.7)	-1.3978	­	-1.8579
Solyc01g107490.2	basic helix-loop-helix (bHLH) DNA-binding superfamily protein (AHRD V3.3 *** AT3G19500.1)	-3.6144	­	­
Solyc01g107625.1	AAA-type ATPase family protein / ankyrin repeat family protein (AHRD V3.3 --* AT3G24530.2)	­	­	-1.3113
Solyc01g107640.3	Protein TIC 21, chloroplastic (AHRD V3.3 *** A0A0B2PGL4_GLYSO)	­	-1.7211	­
Solyc01g107650.3	Ovary receptor kinase 1 (AHRD V3.3 *** S4WIP5_SOLCH)	-1.8117	-4.237	­
Solyc01g107660.3	Stress enhanced protein 1, chloroplastic (AHRD V3.3 *** STEP1_ARATH)	-1.4454	-2.1211	­
Solyc01g107670.2	Leucine-rich repeat receptor-like protein kinase family (AHRD V3.3 *** A0A0K9NH19_ZOSMR)	­	-2.1494	­
Solyc01g107730.3	D-type cyclin-2	-1.9742	-7.0854	­
Solyc01g107800.3	glucuronoxylan 4-O-methyltransferase-like protein (DUF579) (AHRD V3.3 *** AT1G71690.1)	­	-4.112	­
Solyc01g107890.3	Filament-like plant protein (AHRD V3.3 *-* A0A072UQ33_MEDTR)	­	-4.0545	­
Solyc01g107910.3	Caffeoyl CoA O-methyltransferase (AHRD V3.3 *** A0A0S2UWA5_PETHY)	­	-4.3602	­
Solyc01g107920.2	LOW QUALITY:Harbinger transposase-derived nuclease (AHRD V3.3 *** A0A103YKF9_CYNCS)	­	­	-1.1442
Solyc01g108000.3	Kinase family protein (AHRD V3.3 *** D7L9X7_ARALL)	­	-4.748	­
Solyc01g108020.3	Thioredoxin (AHRD V3.3 *** A0A103YKE9_CYNCS)	­	-1.3741	­
Solyc01g108090.2	spire, putative (DUF1685) (AHRD V3.3 *-* AT2G15590.2)	­	-3.4248	­
Solyc01g108170.3	BEST plant protein match is: (TAIR:plant.1) protein, putative (AHRD V3.3 *** G7JLA4_MEDTR)	-1.1702	-3.1279	­
Solyc01g108330.2	LOW QUALITY:Transmembrane protein, putative (AHRD V3.3 *** G7J5T0_MEDTR)	­	-3.8133	­
Solyc01g108380.2	Proteinase inhibitor (AHRD V3.3 *** A0A0R4WFE3_TOBAC)	­	-5.701	­
Solyc01g108390.3	Proteinase inhibitor (AHRD V3.3 *** A0A0R4WFE3_TOBAC)	-1.6107	-4.563	-4.0981
Solyc01g108440.2	LOW QUALITY:calmodulin-binding protein (DUF1645) (AHRD V3.3 *** AT2G15760.1)	­	-2.6938	­
Solyc01g108610.3	Cyclin-dependent kinase inhibitor (AHRD V3.3 *** A0A103YKD7_CYNCS)	-1.3401	-1.8151	­
Solyc01g108630.3	nii1 nitrite reductase	-2.5111	-2.6791	­
Solyc01g108670.3	Kinesin motor family protein (AHRD V3.3 *** U5GJ60_POPTR)	-2.0139	­	­
Solyc01g108680.3	Methyl esterase (AHRD V3.3 *** A0A072UEL6_MEDTR)	­	-6.5187	­
Solyc01g108840.3	Receptor protein kinase, putative (AHRD V3.3 *** B9T5F6_RICCO)	­	-2.0313	­
Solyc01g108930.3	B3 domain-containing protein (AHRD V3.3 *** A0A0B2PYF9_GLYSO)	-1.2374	­	­
Solyc01g108935.1	B3 domain-containing protein (AHRD V3.3 *-* W9QJE4_9ROSA)	-1.5852	-3.3108	­
Solyc01g109040.3	Cytochrome b6-f complex subunit 7 (AHRD V3.3 *** W9R158_9ROSA)	-2.9085	-6.3402	­
Solyc01g109180.3	Long-Chain Acyl-CoA Synthetase (AHRD V3.3 *** A0A0G2SJ83_SALMI)	-1.7389	-4.1698	­
Solyc01g109220.3	Mitochondrial import receptor subunit TOM6 homolog (AHRD V3.3 *** TOM6_ARATH)	-1.1645	­	-1.9074
Solyc01g109270.3	electron transporter, putative (Protein of unknown function, DUF547) (AHRD V3.3 *** AT5G66600.9)	-3.7466	­	­
Solyc01g109360.3	Tyrosyl-tRNA synthetase (AHRD V3.3 *** P93363_TOBAC)	-1.0564	­	­
Solyc01g109370.3	1-acyl-sn-glycerol-3-phosphate acyltransferase (AHRD V3.3 *** B2LWM5_RICCO)	­	-3.1877	­
Solyc01g109430.3	PPPDE putative thiol peptidase family protein	-1.2581	­	­
Solyc01g109440.2	LOW QUALITY:G-box-binding factor 1 (AHRD V3.3 --* W9RBL5_9ROSA)	­	-3.5947	­
Solyc01g109500.3	Dehydration-responsive protein RD22, putative (AHRD V3.3 *** B9RBD8_RICCO)	­	-4.6559	­
Solyc01g109540.3	Coatomer subunit gamma (AHRD V3.3 *** K4B3G7_SOLLC)	-1.4221	­	­
Solyc01g109570.3	Beta-1,3-glucanase 12 (AHRD V3.3 *** K9MBD2_SOLTU)	­	-1.9025	­
Solyc01g109580.3	Adenylyl cyclase-associated protein (AHRD V3.3 *** K4B3H1_SOLLC)	-2.2485	­	­
Solyc01g109590.3	Kinase family protein (AHRD V3.3 *** D7MF07_ARALL)	­	-1.8741	-1.5626
Solyc01g109610.3	Erythronate-4-phosphate dehydrogenase family protein (AHRD V3.3 *** G7JG61_MEDTR)	­	-1.4983	­
Solyc01g109680.3	P-loop containing nucleoside triphosphate hydrolases superfamily protein (AHRD V3.3 --* AT5G06670.6)	-1.3498	­	-1.7053
Solyc01g109700.3	bHLH transcription factor 010	­	-2.9379	­
Solyc01g109730.1	LOW QUALITY:Eukaryotic initiation factor 4A (AHRD V3.3 --* IF4A_WHEAT)	­	-3.8189	­
Solyc01g109820.1	LOW QUALITY:RING/U-box superfamily protein (AHRD V3.3 *-* AT4G05350.1)	­	-5.5327	­
Solyc01g109880.3	BZIP transcription factor (AHRD V3.3 *** C0KYN1_SOLLC)	­	-2.9265	-1.4937
Solyc01g109930.3	inositol monophosphatase family protein (AHRD V3.3 *** AT4G39120.2)	-1.2029	­	-1.2356
Solyc01g110080.2	RING/U-box superfamily protein (AHRD V3.3 *** AT3G14250.1)	­	-2.2259	­
Solyc01g110130.3	DNA helicase (AHRD V3.3 *** K4B3M6_SOLLC)	-2.6187	­	­
Solyc01g110160.3	Ribosomal RNA small subunit methyltransferase H (AHRD V3.3 *** A0A1D1Y2V6_9ARAE)	­	-1.7619	­
Solyc01g110170.1	LOW QUALITY:polygalacturonase 2 (AHRD V3.3 --* AT1G70370.2)	­	-5.0772	­
Solyc01g110180.3	B-box zinc finger family protein (AHRD V3.3 *** AT4G39070.1)	­	-3.0955	­
Solyc01g110190.3	Kinesin-related protein (AHRD V3.3 *** D3YBF5_TRIRP)	-1.2734	­	­
Solyc01g110210.2	Protein Mei2 (AHRD V3.3 *-* A0A0U9HRM8_KLEFL)	­	-8.337	­
Solyc01g110240.1	LOW QUALITY:Protein Mei2 (AHRD V3.3 *-* A0A0U9HRM8_KLEFL)	­	-8.7685	­
Solyc01g110270.3	CRS1/YhbY domain protein (AHRD V3.3 *-* G7JIN8_MEDTR)	-1.3184	-1.5304	­
Solyc01g110280.3	Protein DETOXIFICATION (AHRD V3.3 *** K4B3P1_SOLLC)	-1.3164	­	­
Solyc01g110290.3	Squalene synthase (AHRD V3.3 *** D0VFU8_SOLLC)	-1.6433	­	­
Solyc01g110320.3	Coiled-coil domain-containing 90B, mitochondrial (AHRD V3.3 *** A0A0B0NYS6_GOSAR)	-2.2954	­	­
Solyc01g110340.3	Endoglucanase (AHRD V3.3 *** M0ZU30_SOLTU)	-1.3498	-2.3758	­
Solyc01g110360.3	Fructose-bisphosphate aldolase (AHRD V3.3 *** K4B3P9_SOLLC)	­	-3.2006	­
Solyc01g110400.2	30S ribosomal protein S31 (AHRD V3.3 *** A0A061DYK3_THECC),Pfam:PF17067	­	­	-1.5502
Solyc01g110430.3	LOW QUALITY:nudix hydrolase homolog 11 (AHRD V3.3 --* AT5G45940.3)	­	-1.4396	­
Solyc01g110440.3	arginine decarboxylase	­	-1.6096	­
Solyc01g110500.3	ENTH/VHS family protein (AHRD V3.3 *** A0A061GXX0_THECC)	­	-3.0464	­
Solyc01g110530.3	Peptidyl-prolyl cis-trans isomerase (AHRD V3.3 *** K4B3R6_SOLLC)	-1.1647	­	-1.5892
Solyc01g110540.3	protein Aucsia-2	-1.3778	­	­
Solyc01g110550.3	ribosome-binding factor A family protein (AHRD V3.3 *** AT4G34730.3)	-1.2906	­	­
Solyc01g110560.3	Small auxin up-regulated RNA3	-1.4111	­	­
Solyc01g110590.3	Small auxin up-regulated RNA6	-2.9725	-3.9658	­
Solyc01g110600.2	LOW QUALITY:tRNA (guanine(37)-N1)-methyltransferase 2 (AHRD V3.3 --* TRM52_VITVI)	-3.7511	­	­
Solyc01g110605.1	SAUR-like auxin-responsive protein family (AHRD V3.3 *** AT4G34760.1)	-3.7199	-5.1487	­
Solyc01g110800.3	Small auxin up-regulated RNA19	-6.7252	­	­
Solyc01g111100.3	Neutral invertase (AHRD V3.3 *** S4SKC1_ACTCH)	­	-1.4286	-1.6433
Solyc01g111105.1	NAD(P)H-quinone oxidoreductase subunit 5, chloroplastic (AHRD V3.3 --* NU5C_ATRBE)	­	-3.048	­
Solyc01g111145.1	Proline-rich protein (AHRD V3.3 *-* O82066_SOLTU)	­	-3.055	-4.5477
Solyc01g111220.3	Amidase (AHRD V3.3 *** A0A103XSE6_CYNCS)	­	-2.9817	-2.1118
Solyc01g111230.3	Dirigent protein (AHRD V3.3 *** K4B3Y5_SOLLC)	­	-2.2507	-1.603
Solyc01g111310.3	SlLAX2	­	-2.0475	­
Solyc01g111330.3	Pathogenesis-related thaumatin family protein (AHRD V3.3 *** A0A072UXB7_MEDTR)	-1.3117	-2.3636	­
Solyc01g111340.3	Endo-1,4-beta-xylanase A (AHRD V3.3 *** W9QKK9_9ROSA)	-2.0327	-4.8506	­
Solyc01g111350.3	Nodulin-like / Major Facilitator Superfamily protein (AHRD V3.3 *** A0A0K9P7P6_ZOSMR)	­	-2.0291	­
Solyc01g111360.3	Peptidyl-prolyl cis-trans isomerase (AHRD V3.3 *** K4B3Z8_SOLLC)	-1.0754	­	-1.5735
Solyc01g111560.3	Rac-like GTP-binding protein (AHRD V3.3 *** Q1PCH8_SOLCH)	­	-2.0462	-1.1969
Solyc01g111590.3	Transducin family protein / WD-40 repeat family protein (AHRD V3.3 *** AT2G16780.1)	-1.708	­	­
Solyc01g111600.3	Heavy metal transport/detoxification superfamily protein (AHRD V3.3 *** AT4G35060.1)	-1.0185	-1.395	­
Solyc01g111630.3	D-3-phosphoglycerate dehydrogenase (AHRD V3.3 *-* AT4G34200.1)	­	-2.6837	­
Solyc01g111660.3	plasma membrane intrinsic protein 2.8	-3.1708	-3.6666	-1.3202
Solyc01g111740.3	bZIP transcription factor, putative (DUF630 and DUF632) (AHRD V3.3 *-* AT4G39790.1)	­	-2.7961	­
Solyc01g111830.3	Methyltransferase (AHRD V3.3 *** K4B445_SOLLC)	-2.0144	-4.1981	-1.1715
Solyc01g111900.3	O-methyltransferase, putative (AHRD V3.3 *** B9SUX6_RICCO)	­	-4.1184	­
Solyc01g111930.3	DNA repair DEAD helicase RAD3/XP-D subfamily protein (AHRD V3.3 --* AT2G05635.2)	-1.7731	-3.7464	­
Solyc01g111937.1	Rop guanine nucleotide exchange factor, putative (AHRD V3.3 *** B9SR08_RICCO)	-1.0655	-4.8366	­
Solyc01g111950.3	Proline-rich receptor-like protein kinase PERK1 (AHRD V3.3 *** W9RKU6_9ROSA)	-3.4726	-4.6628	­
Solyc01g111970.3	L-ascorbate oxidase-like protein (AHRD V3.3 *** W9RW65_9ROSA)	-3.3976	-2.7917	­
Solyc01g112000.3	expansin-like protein precursor 1	­	-1.3306	­
Solyc01g112060.3	NAD(P)-binding Rossmann-fold superfamily protein (AHRD V3.3 *** AT4G35250.1)	­	-1.6053	­
Solyc01g112080.3	LysM domain GPI-anchored protein (AHRD V3.3 *** G8A1U1_MEDTR)	-1.9622	-3.3459	­
Solyc01g112160.3	Phosphoglycerate mutase family protein (AHRD V3.3 *** AT4G38370.1)	-2.0442	­	-1.0824
Solyc01g112260.3	Phosphoenolpyruvate carboxylase (AHRD V3.3 --* A7DX51_9POAL)	-1.7557	-1.6435	­
Solyc02g005180.3	Sugar facilitator protein 2	­	-1.4667	­
Solyc02g014150.3	Photosystem II stability/assembly factor HCF136 (AHRD V3.3 *** G7JPH8_MEDTR)	­	-2.0826	­
Solyc02g014430.3	Equilibrative nucleoside transporter (AHRD V3.3 *** A0A103XTG7_CYNCS)	-1.1426	­	­
Solyc02g014460.3	WD40 repeat-containing protein (AHRD V3.3 *** A0A103XDG9_CYNCS)	-1.3094	­	­
Solyc02g014470.3	Alpha/beta-Hydrolases superfamily protein (AHRD V3.3 *** A0A061GF41_THECC)	-4.036	­	­
Solyc02g014740.2	DNA-binding storekeeper protein-related transcriptional regulator (AHRD V3.3 *-* AT4G00390.1)	-1.3955	­	­
Solyc02g014750.1	DNA-binding storekeeper protein-related transcriptional regulator (AHRD V3.3 *-* AT4G00390.1)	-1.4847	-5.4735	­
Solyc02g014830.3	Carboxypeptidase (AHRD V3.3 *** K4B4T2_SOLLC)	­	-1.6966	­
Solyc02g020940.3	Glyceraldehyde-3-phosphate dehydrogenase (AHRD V3.3 *** K4B4U4_SOLLC)	­	-4.048	­
Solyc02g021000.3	YGGT family protein-like (AHRD V3.3 *-* Q5JJV4_ORYSJ)	­	-1.4655	­
Solyc02g021050.3	BTB/POZ domain protein, putative (DUF177) (AHRD V3.3 *** AT3G19810.2)	­	-1.5175	­
Solyc02g021260.2	AP2/B3-like transcriptional factor family protein, putative (AHRD V3.3 *-* A0A061DGP3_THECC)	-1.5479	­	­
Solyc02g021400.2	40S ribosomal protein S28 (AHRD V3.3 *-* W9SEX7_9ROSA)	-1.3426	­	-2.0576
Solyc02g021430.1	Mitochondrial transcription termination factor family protein (AHRD V3.3 *** AT2G34620.1)	­	-2.6484	­
Solyc02g021640.3	Phototropic-responsive NPH3 family protein (AHRD V3.3 *** AT1G30440.1)	-1.2243	­	­
Solyc02g022850.1	FAD-binding Berberine family protein (AHRD V3.3 *** AT4G20840.1)	­	-2.9556	­
Solyc02g022930.3	3-hydroxyisobutyrate dehydrogenase (AHRD V3.3 *** K4B541_SOLLC)	­	­	-1.6049
Solyc02g023950.3	Leucine-rich receptor-like protein kinase family protein (AHRD V3.3 *** AT4G20940.1)	­	-2.9338	­
Solyc02g024050.3	Ferredoxin--NADP reductase (AHRD V3.3 *** K4B553_SOLLC)	-1.4574	­	­
Solyc02g024060.2	Leucine-rich repeat receptor-like protein kinase (AHRD V3.3 *-* Q8GY50_ARATH)	­	-1.8329	­
Solyc02g024070.3	Homeobox leucine-zipper protein (AHRD V3.3 *** Q8H963_ZINVI)	­	-3.5359	-1.8547
Solyc02g030120.2	Subtilisin-like protease (AHRD V3.3 *** A0A0B0N731_GOSAR)	­	-2.2441	­
Solyc02g030130.3	Subtilisin-like protease (AHRD V3.3 *-* A0A0B0N731_GOSAR)	-1.0092	-1.9999	­
Solyc02g030170.3	DWARF1/DIMINUTO	­	-1.8419	­
Solyc02g030460.2	LOW QUALITY:Sh4 homologue protein (AHRD V3.3 *** B6ZKM2_9POAL)	­	-5.6238	­
Solyc02g030480.3	Alcohol dehydrogenase, putative (AHRD V3.3 *** B9R8D9_RICCO)	-3.2591	-6.679	-5.5924
Solyc02g031770.3	ATP synthase mitochondrial F1 complex assembly factor 1 (AHRD V3.3 *** W9RFR7_9ROSA)	-1.0734	­	-2.0438
Solyc02g031985.1	Retrovirus-related Pol polyprotein from transposon TNT 1-94 (AHRD V3.3 *-* A0A151TG49_CAJCA)	-1.0576	­	­
Solyc02g032100.3	Unknown protein (AHRD V3.3 )	-1.0037	­	­
Solyc02g032270.1	LOW QUALITY:B3 domain-containing protein (AHRD V3.3 *** A0A0B2RZ88_GLYSO)	­	-6.6098	­
Solyc02g032550.2	Apyrase (AHRD V3.3 *** APY_SOLTU)	-5.1298	­	­
Solyc02g032660.3	Protein DETOXIFICATION (AHRD V3.3 *** K4B5L0_SOLLC)	­	-3.9281	­
Solyc02g032840.1	CDP-diacylglycerol--glycerol-3-phosphate 3-phosphatidyltransferase, putative (AHRD V3.3 --* A0A061FTS5_THECC)	-2.9114	-3.3625	-3.8741
Solyc02g032860.3	5'-adenylylsulfate reductase (AHRD V3.3 *** A0A072V4H5_MEDTR)	­	-1.4398	­
Solyc02g032910.2	Glycine rich protein (AHRD V3.3 *** Q43498_SOLLC)	­	-6.7385	­
Solyc02g033040.2	LOW QUALITY:F-box associated interaction domain-containing protein (AHRD V3.3 *** A0A103XHT5_CYNCS)	-2.1662	­	­
Solyc02g033090.1	LOW QUALITY:PLATZ transcription factor family protein (AHRD V3.3 --* AT4G17900.2)	­	-9.3926	­
Solyc02g036260.3	ERD (early-responsive to dehydration stress) family protein (AHRD V3.3 *** AT4G22120.6)	-1.8702	­	­
Solyc02g037490.1	AMP-dependent synthetase and ligase family protein (AHRD V3.3 *** AT5G16340.1)	-1.7785	-3.6303	­
Solyc02g037550.3	Auxin efflux carrier family protein (AHRD V3.3 *** AT1G76520.2)	-2.987	-5.521	­
Solyc02g038690.1	Histone H2B (AHRD V3.3 *** K4B5W3_SOLLC)	-4.6012	-1.7731	­
[truncated: 5,060 more rows]
