# Supplementary material for: Morpho-Physiological and Transcriptome Changes in Tomato Anthers of Different Developmental Stages under Drought Stress
Source: Cells. 2021 Jul 17;10(7):1809. doi: 10.3390/cells10071809 (PMC8305550; doi:10.3390/cells10071809)
Supplement: Supplementary file 1 [file cells-10-01809-s001.zip › cells-1291549-supplementary/Suplementary Files/Supplementary Tables/Table S6..xlsx]

## Sheet: Table S6A
Table S6: GO terms enriched in DEGs up-regulated by drought stress in tomato anthers.
A. Biological process
GO_accession	Description	PMC-MEI			TED-VUM			BIN-MP
		Corrected_pValue	DEG_item	DEG_list	Corrected_pValue	DEG_item	DEG_list	Corrected_pValue	DEG_item	DEG_list
GO:0019219	regulation of nucleobase-containing compound metabolic process	0.0038742	258	2251	−	−	−	−	−	−
GO:0051252	regulation of RNA metabolic process	0.0038742	256	2251	−	−	−	−	−	−
GO:2001141	regulation of RNA biosynthetic process	0.0038742	256	2251	−	−	−	−	−	−
GO:0006355	regulation of transcription, DNA-templated	0.0050967	253	2251	−	−	−	−	−	−
GO:1903506	regulation of nucleic acid-templated transcription	0.0050967	253	2251	−	−	−	−	−	−
GO:0009889	regulation of biosynthetic process	0.020907	260	2251	−	−	−	−	−	−
GO:0010556	regulation of macromolecule biosynthetic process	0.020907	260	2251	−	−	−	−	−	−
GO:0031326	regulation of cellular biosynthetic process	0.020907	260	2251	−	−	−	−	−	−
GO:0080090	regulation of primary metabolic process	0.020907	269	2251	−	−	−	−	−	−
GO:0051171	regulation of nitrogen compound metabolic process	0.025641	260	2251	−	−	−	−	−	−
GO:0060255	regulation of macromolecule metabolic process	0.025641	271	2251	−	−	−	−	−	−
GO:2000112	regulation of cellular macromolecule biosynthetic process	0.031349	257	2251	−	−	−	−	−	−
GO:0010468	regulation of gene expression	0.035002	262	2251	−	−	−	−	−	−
GO:0055085	transmembrane transport	−	−	−	6.66e-05	144	1705	−	−	−
GO:0042157	lipoprotein metabolic process	−	−	−	0.0030464	21	1705	−	−	−
GO:0010876	lipid localization	−	−	−	0.0035438	21	1705	−	−	−
GO:0006869	lipid transport	−	−	−	0.0064507	19	1705	−	−	−
GO:0034220	ion transmembrane transport	−	−	−	0.01057	53	1705	−	−	−
GO:0009142	nucleoside triphosphate biosynthetic process	−	−	−	0.021057	23	1705	−	−	−
GO:0009145	purine nucleoside triphosphate biosynthetic process	−	−	−	0.021057	23	1705	−	−	−
GO:0009201	ribonucleoside triphosphate biosynthetic process	−	−	−	0.021057	23	1705	−	−	−
GO:0009206	purine ribonucleoside triphosphate biosynthetic process	−	−	−	0.021057	23	1705	−	−	−
GO:0009152	purine ribonucleotide biosynthetic process	−	−	−	0.027921	28	1705	−	−	−
GO:0006164	purine nucleotide biosynthetic process	−	−	−	0.03532	28	1705	−	−	−
GO:0006754	ATP biosynthetic process	−	−	−	0.03532	21	1705	−	−	−
GO:0006811	ion transport	−	−	−	0.03532	120	1705	−	−	−
GO:0009127	purine nucleoside monophosphate biosynthetic process	−	−	−	0.03532	23	1705	−	−	−
GO:0009168	purine ribonucleoside monophosphate biosynthetic process	−	−	−	0.03532	23	1705	−	−	−
GO:0009260	ribonucleotide biosynthetic process	−	−	−	0.03532	28	1705	−	−	−
GO:0044763	single-organism cellular process	−	−	−	0.03532	510	1705	−	−	−
GO:0044765	single-organism transport	−	−	−	0.03532	228	1705	−	−	−
GO:0046390	ribose phosphate biosynthetic process	−	−	−	0.03532	28	1705	−	−	−
GO:0009415	response to water	−	−	−	−	−	−	0.033966	5	594

## Sheet: Table S6B
B. Cellular component
GO_accession	Description	PMC-MEI			TED-VUM			BIN-MP
		Corrected_pValue	DEG_item	DEG_list	Corrected_pValue	DEG_item	DEG_list	Corrected_pValue	DEG_item	DEG_list
GO:0000151	ubiquitin ligase complex	0.011655	53	2251	−	−	−	−	−	−
GO:0000152	nuclear ubiquitin ligase complex	0.020907	51	2251	−	−	−	−	−	−
GO:0005680	anaphase-promoting complex	0.020907	51	2251	−	−	−	−	−	−
GO:0031461	cullin-RING ubiquitin ligase complex	0.020907	51	2251	−	−	−	−	−	−
GO:0016020	membrane	−	−	−	0.03532	454	1705	−	−	−
GO:0016021	integral component of membrane	−	−	−	0.0030464	259	1705	−	−	−
GO:0031224	intrinsic component of membrane	−	−	−	0.0030464	263	1705	−	−	−
GO:0044425	membrane part	−	−	−	0.01057	314	1705	−	−	−
GO:0045259	proton-transporting ATP synthase complex	−	−	−	0.021057	20	1705	−	−	−
GO:0045263	proton-transporting ATP synthase complex, coupling factor F(o)	−	−	−	0.021057	17	1705	−	−	−

## Sheet: Table S6C
C. Molecular function
GO_accession	Description	PMC-MEI			TED-VUM			BIN-MP
		Corrected_pValue	DEG_item	DEG_list	Corrected_pValue	DEG_item	DEG_list	Corrected_pValue	DEG_item	DEG_list
GO:0004842	ubiquitin-protein transferase activity	0.00048428	75	2251	−	−	−
GO:0019787	ubiquitin-like protein transferase activity	0.00048428	75	2251	−	−	−	−	−	−
GO:0001071	nucleic acid binding transcription factor activity	0.0061772	124	2251	−	−	−	−	−	−
GO:0003700	transcription factor activity, sequence-specific DNA binding	0.0061772	124	2251	−	−	−	−	−	−
GO:0043565	sequence-specific DNA binding	0.011056	76	2251	−	−	−	−	−	−
GO:0008289	lipid binding	−	−	−	0.021057	35	1705	−	−	−
GO:0022857	transmembrane transporter activity	−	−	−	0.022037	146	1705	−	−	−
GO:0045735	nutrient reservoir activity	−	−	−	0.03532	13	1705	−	−	−
