# Supplementary material for: Morpho-Physiological and Transcriptome Changes in Tomato Anthers of Different Developmental Stages under Drought Stress
Source: Cells. 2021 Jul 17;10(7):1809. doi: 10.3390/cells10071809 (PMC8305550; doi:10.3390/cells10071809)
Supplement: Supplementary file 1 [file cells-10-01809-s001.zip › cells-1291549-supplementary/Suplementary Files/Supplementary Tables/Table S7..xlsx]

## Sheet: Table S7A
GO terms significantly enriched in DEGs down-regulated by drought stress in tomato anthers.
A. Biological process.
GO_accession	Description	PMC-MEI			TED-VUM			BIN-MP
		Corrected_pValue	DEG_item	DEG_list	Corrected_pValue	DEG_item	DEG_list	Corrected_pValue	DEG_item	DEG_list
GO:0008152	metabolic process	1.385e-06	1504	2532	−	−	−	−	−	−
GO:1901564	organonitrogen compound metabolic process	5.7441e-06	302	2532	−	−	−	−	−	−
GO:0006412	translation	3.7966e-05	138	2532	−	−	−	−	−	−
GO:0043604	amide biosynthetic process	5.7439e-05	145	2532	−	−	−	−	−	−
GO:0007018	microtubule-based movement	5.7439e-05	27	2532	−	−	−	−	−	−
GO:0055114	oxidation-reduction process	5.7439e-05	335	2532	−	−	−	−	−	−
GO:0043043	peptide biosynthetic process	5.7439e-05	139	2532	−	−	−	−	−	−
GO:0006352	DNA-templated transcription, initiation	6.4665e-05	40	2532	−	−	−	−	−	−
GO:0006518	peptide metabolic process	6.4665e-05	142	2532	−	−	−	−	−	−
GO:0006629	lipid metabolic process	0.0001814	155	2532	−	−	−	−	−	−
GO:1901566	organonitrogen compound biosynthetic process	0.0001814	226	2532	−	−	−	−	−	−
GO:0044710	single-organism metabolic process	0.00019439	625	2532	−	−	−	−	−	−
GO:0044699	single-organism process	0.00020353	1074	2532	−	−	−	−	−	−
GO:0043603	cellular amide metabolic process	0.00034442	149	2532	−	−	−	−	−	−
GO:0006928	movement of cell or subcellular component	0.0015216	42	2532	−	−	−	−	−	−
GO:0044711	single-organism biosynthetic process	0.0034449	194	2532	−	−	−	−	−	−
GO:0006694	steroid biosynthetic process	0.0046139	32	2532	−	−	−	−	−	−
GO:0007017	microtubule-based process	0.005219	47	2532	−	−	−	−	−	−
GO:0008202	steroid metabolic process	0.0084205	32	2532	−	−	−	−	−	−
GO:0008610	lipid biosynthetic process	0.015003	82	2532	−	−	−	−	−	−
GO:0044281	small molecule metabolic process	0.015194	185	2532	−	−	−	−	−	−
GO:0019752	carboxylic acid metabolic process	0.026382	117	2532	−	−	−	−	−	−
GO:0032787	monocarboxylic acid metabolic process	0.027522	53	2532	−	−	−	−	−	−
GO:0006213	pyrimidine nucleoside metabolic process	0.033623	8	2532	−	−	−	−	−	−
GO:0006631	fatty acid metabolic process	0.033775	38	2532	−	−	−	−	−	−
GO:0033037	polysaccharide localization	0.033843	6	2532	−	−	−	−	−	−
GO:0015774	polysaccharide transport	0.033843	6	2532	−	−	−	−	−	−
GO:0043436	oxoacid metabolic process	0.037667	117	2532	−	−	−	−	−	−
GO:0009147	pyrimidine nucleoside triphosphate metabolic process	0.037667	7	2532	−	−	−	−	−	−
GO:0009116	nucleoside metabolic process	0.039226	57	2532	−	−	−	−	−	−
GO:0006082	organic acid metabolic process	0.042611	117	2532	−	−	−	−	−	−
GO:0006629	lipid metabolic process	−	−	−	7.85e-07	179	2725	−	−	−
GO:0008152	metabolic process	−	−	−	4.92e-06	1611	2725
GO:0005975	carbohydrate metabolic process	−	−	−	9.71e-06	191	2725
GO:0008610	lipid biosynthetic process	−	−	−	0.0010305	95	2725	−	−	−
GO:0008202	steroid metabolic process	−	−	−	0.0014149	37	2725	−	−	−
GO:0055114	oxidation-reduction process	−	−	−	0.0014469	352	2725	−	−	−
GO:0006694	steroid biosynthetic process	−	−	−	0.0014469	36	2725	−	−	−
GO:0044711	single-organism biosynthetic process	−	−	−	0.0070768	207	2725
GO:0015979	photosynthesis	−	−	−	0.010252	53	2725	−	−	−
GO:0044710	single-organism metabolic process	−	−	−	0.012817	652	2725	−	−	−
GO:0006468	protein phosphorylation	−	−	−	0.020723	207	2725	−	−	−
GO:0042440	pigment metabolic process	−	−	−	0.029474	39	2725	−	−	−
GO:0030259	lipid glycosylation	−	−	−	0.032785	14	2725	−	−	−
GO:0044255	cellular lipid metabolic process	−	−	−	0.040165	102	2725	−	−	−
GO:0006412	translation	−	−	−	−	−	−	5.24e-37	131	963
GO:0043043	peptide biosynthetic process	−	−	−	−	−	−	3.47e-36	131	963
GO:0006518	peptide metabolic process	−	−	−	−	−	−	4.79e-36	133	963
GO:0043604	amide biosynthetic process	−	−	−	−	−	−	2.82e-35	133	963
GO:0043603	cellular amide metabolic process	−	−	−	−	−	−	1.24e-34	136	963
GO:1901566	organonitrogen compound biosynthetic process	−	−	−	−	−	−	4.6e-30	170	963
GO:1901564	organonitrogen compound metabolic process	−	−	−	−	−	−	1.14e-24	191	963
GO:0044267	cellular protein metabolic process	−	−	−	−	−	−	4.51e-11	210	963
GO:0019538	protein metabolic process	−	−	−	−	−	−	3.1e-10	246	963
GO:0044271	cellular nitrogen compound biosynthetic process	−	−	−	−	−	−	1.57e-09	235	963
GO:1901576	organic substance biosynthetic process	−	−	−	−	−	−	2.7e-09	290	963
GO:0009058	biosynthetic process	−	−	−	−	−	−	6.82e-09	300	963
GO:0044249	cellular biosynthetic process	−	−	−	−	−	−	5.9e-08	275	963
GO:0009059	macromolecule biosynthetic process	−	−	−	−	−	−	4.07e-07	226	963
GO:0034645	cellular macromolecule biosynthetic process	−	−	−	−	−	−	4.34e-07	223	963
GO:0010467	gene expression	−	−	−	−	−	−	1.05e-06	236	963
GO:0008152	metabolic process	−	−	−	−	−	−	0.00013429	586	963
GO:0034641	cellular nitrogen compound metabolic process	−	−	−	−	−	−	0.00061381	297	963
GO:0006807	nitrogen compound metabolic process	−	−	−	−	−	−	0.00076557	311	963
GO:0044238	primary metabolic process	−	−	−	−	−	−	0.0013047	461	963
GO:1901070	guanosine-containing compound biosynthetic process	−	−	−	−	−	−	0.0086229	5	963
GO:0071704	organic substance metabolic process	−	−	−	−	−	−	0.011483	471	963
GO:0005975	carbohydrate metabolic process	−	−	−	−	−	−	0.012799	70	963
GO:0044711	single-organism biosynthetic process	−	−	−	−	−	−	0.022599	81	963
GO:0006241	CTP biosynthetic process	−	−	−	−	−	−	0.040767	4	963
GO:0046036	CTP metabolic process	−	−	−	−	−	−	0.040767	4	963
GO:0006183	GTP biosynthetic process	−	−	−	−	−	−	0.040767	4	963
GO:0046039	GTP metabolic process	−	−	−	−	−	−	0.040767	4	963
GO:0046134	pyrimidine nucleoside biosynthetic process	−	−	−	−	−	−	0.040767	4	963
GO:0009148	pyrimidine nucleoside triphosphate biosynthetic process	−	−	−	−	−	−	0.040767	4	963
GO:0046132	pyrimidine ribonucleoside biosynthetic process	−	−	−	−	−	−	0.040767	4	963
GO:0009209	pyrimidine ribonucleoside triphosphate biosynthetic process	−	−	−	−	−	−	0.040767	4	963
GO:0009208	pyrimidine ribonucleoside triphosphate metabolic process	−	−	−	−	−	−	0.040767	4	963
GO:0006228	UTP biosynthetic process	−	−	−	−	−	−	0.040767	4	963
GO:0046051	UTP metabolic process	−	−	−	−	−	−	0.040767	4	963

## Sheet: Table S7B
B.Cellular component
GO_accession	Description	PMC-MEI			TED-VUM			BIN-MP
		Corrected_pValue	DEG_item	DEG_list	Corrected_pValue	DEG_item	DEG_list	Corrected_pValue	DEG_item	DEG_list
GO:0005840	ribosome	4.8172e-08	109	2532	−	−	−	−	−	−
GO:0043228	non-membrane-bounded organelle	2.7018e-07	190	2532	−	−	−	−	−	−
GO:0043232	intracellular non-membrane-bounded organelle	4.1923e-07	185	2532	−	−	−	−	−	−
GO:0030529	ribonucleoprotein complex	1.2167e-06	130	2532	−	−	−	−	−	−
GO:0032991	macromolecular complex	4.1367e-05	383	2532	−	−	−	−	−	−
GO:0044444	cytoplasmic part	4.6598e-05	268	2532	−	−	−	−	−	−
GO:0005737	cytoplasm	5.7439e-05	325	2532	−	−	−	−	−	−
GO:1990204	oxidoreductase complex	0.00019439	21	2532	−	−	−	−	−	−
GO:0005623	cell	0.0010844	696	2532	−	−	−	−	−	−
GO:0044464	cell part	0.0010844	696	2532	−	−	−	−	−	−
GO:0009654	photosystem II oxygen evolving complex	0.0020234	13	2532	−	−	−	−	−	−
GO:0044424	intracellular part	0.002239	616	2532	−	−	−	−	−	−
GO:0042651	thylakoid membrane	0.0028499	17	2532	−	−	−	−	−	−
GO:0005622	intracellular	0.0059294	630	2532	−	−	−	−	−	−
GO:0009538	photosystem I reaction center	0.010015	10	2532	−	−	−	−	−	−
GO:0098796	membrane protein complex	0.013804	128	2532	−	−	−	−	−	−
GO:0005669	transcription factor TFIID complex	0.015959	9	2532	−	−	−	−	−	−
GO:0005829	cytosol	0.020308	10	2532	−	−	−	−	−	−
GO:0044445	cytosolic part	0.020308	10	2532	−	−	−	−	−	−
GO:0043226	organelle	0.026382	494	2532	−	−	−	−	−	−
GO:1990204	oxidoreductase complex	−	−	−	0.0014149	21	2725	−	−	−
GO:0009538	photosystem I reaction center	−	−	−	0.0014149	12	2725	−	−	−
GO:0009654	photosystem II oxygen evolving complex	−	−	−	0.0016945	14	2725	−	−	−
GO:0009579	thylakoid	−	−	−	0.0028619	50	2725	−	−	−
GO:0044436	thylakoid part	−	−	−	0.0028619	50	2725	−	−	−
GO:0009521	photosystem	−	−	−	0.0031035	44	2725	−	−	−
GO:0034357	photosynthetic membrane	−	−	−	0.005957	46	2725	−	−	−
GO:0042651	thylakoid membrane	−	−	−	0.010788	17	2725	−	−	−
GO:0005618	cell wall	−	−	−	0.032785	32	2725	−	−	−
GO:0005840	ribosome	−	−	−	−	−	−	3.26e-51	124	963
GO:0030529	ribonucleoprotein complex	−	−	−	−	−	−	3.41e-40	127	963
GO:0043232	intracellular non-membrane-bounded organelle	−	−	−	−	−	−	6.09e-29	139	963
GO:0043228	non-membrane-bounded organelle	−	−	−	−	−	−	6.2e-29	141	963
GO:0044444	cytoplasmic part	−	−	−	−	−	−	6.72e-26	182	963
GO:0005737	cytoplasm	−	−	−	−	−	−	1.92e-21	199	963
GO:0032991	macromolecular complex	−	−	−	−	−	−	5.21e-10	190	963
GO:0043229	intracellular organelle	−	−	−	−	−	−	1.26e-09	243	963
GO:0043226	organelle	−	−	−	−	−	−	2.36e-09	244	963
GO:0005622	intracellular	−	−	−	−	−	−	4.28e-08	290	963
GO:0005623	cell	−	−	−	−	−	−	7.66e-08	311	963
GO:0044464	cell part	−	−	−	−	−	−	7.66e-08	311	963
GO:0044424	intracellular part	−	−	−	−	−	−	1.59e-07	279	963

## Sheet: Table S7C
C. Molecular function
GO_accession	Description	PMC-MEI			TED-VUM			BIN-MP
		Corrected_pValue	DEG_item	DEG_list	Corrected_pValue	DEG_item	DEG_list	Corrected_pValue	DEG_item	DEG_list
GO:0003735	structural constituent of ribosome	1.5302e-08	112	2532	−	−	−	−	−	−
GO:0005198	structural molecule activity	3.9063e-08	164	2532	−	−	−	−	−	−
GO:0016614	oxidoreductase activity, acting on CH-OH group of donors	1.385e-06	79	2532	−	−	−	−	−	−
GO:0003824	catalytic activity	3.9133e-06	1409	2532	−	−	−	−	−	−
GO:0016616	oxidoreductase activity, acting on the CH-OH group of donors, NAD or NADP as acceptor	1.3895e-05	71	2532	−	−	−	−	−	−
GO:0003777	microtubule motor activity	2.2591e-05	27	2532	−	−	−	−	−	−
GO:0016491	oxidoreductase activity	2.2591e-05	351	2532	−	−	−	−	−	−
GO:0003774	motor activity	5.8308e-05	36	2532	−	−	−	−	−	−
GO:0048037	cofactor binding	0.00047188	137	2532	−	−	−	−	−	−
GO:0015631	tubulin binding	0.00051309	39	2532	−	−	−	−	−	−
GO:0008017	microtubule binding	0.00086458	35	2532	−	−	−	−	−	−
GO:0004616	phosphogluconate dehydrogenase (decarboxylating) activity	0.001632	19	2532	−	−	−	−	−	−
GO:0016798	hydrolase activity, acting on glycosyl bonds	0.0034449	92	2532	−	−	−	−	−	−
GO:0008092	cytoskeletal protein binding	0.0039044	59	2532	−	−	−	−	−	−
GO:0050662	coenzyme binding	0.0093821	108	2532	−	−	−	−	−	−
GO:0003854	3-beta-hydroxy-delta5-steroid dehydrogenase activity	0.011398	29	2532	−	−	−	−	−	−
GO:0016229	steroid dehydrogenase activity	0.011398	29	2532	−	−	−	−	−	−
GO:0033764	steroid dehydrogenase activity, acting on the CH-OH group of donors, NAD or NADP as acceptor	0.011398	29	2532	−	−	−	−	−	−
GO:0046537	2,3-bisphosphoglycerate-independent phosphoglycerate mutase activity	0.014542	5	2532	−	−	−	−	−	−
GO:0004553	hydrolase activity, hydrolyzing O-glycosyl compounds	0.016798	83	2532	−	−	−	−	−	−
GO:0004619	phosphoglycerate mutase activity	0.033843	5	2532	−	−	−	−	−	−
GO:0004421	hydroxymethylglutaryl-CoA synthase activity	0.037111	4	2532	−	−	−	−	−	−
GO:0016798	hydrolase activity, acting on glycosyl bonds	−	−	−	3.04e-08	121	2725	−	−	−
GO:0004553	hydrolase activity, hydrolyzing O-glycosyl compounds	−	−	−	7.15e-07	109	2725	−	−	−
GO:0016614	oxidoreductase activity, acting on CH-OH group of donors	−	−	−	7.85e-07	85	2725	−	−	−
GO:0003824	catalytic activity	−	−	−	1.57e-06	1521	2725	−	−	−
GO:0016491	oxidoreductase activity	−	−	−	2.36e-05	376	2725	−	−	−
GO:0016616	oxidoreductase activity, acting on the CH-OH group of donors, NAD or NADP as acceptor	−	−	−	3.77e-05	74	2725	−	−	−
GO:0050662	coenzyme binding	−	−	−	0.00081126	123	2725	−	−	−
GO:0004857	enzyme inhibitor activity	−	−	−	0.0018062	54	2725	−	−	−
GO:0046537	2,3-bisphosphoglycerate-independent phosphoglycerate mutase activity	−	−	−	0.0020975	6	2725	−	−	−
GO:0004619	phosphoglycerate mutase activity	−	−	−	0.0072373	6	2725	−	−	−
GO:0003854	3-beta-hydroxy-delta5-steroid dehydrogenase activity	−	−	−	0.012817	31	2725	−	−	−
GO:0016229	steroid dehydrogenase activity	−	−	−	0.012817	31	2725	−	−	−
GO:0033764	steroid dehydrogenase activity, acting on the CH-OH group of donors, NAD or NADP as acceptor	−	−	−	0.012817	31	2725	−	−	−
GO:0004866	endopeptidase inhibitor activity	−	−	−	0.012817	23	2725	−	−	−
GO:0061135	endopeptidase regulator activity	−	−	−	0.012817	23	2725	−	−	−
GO:0016758	transferase activity, transferring hexosyl groups	−	−	−	0.012817	90	2725	−	−	−
GO:0004867	serine-type endopeptidase inhibitor activity	−	−	−	0.013483	16	2725	−	−	−
GO:0048037	cofactor binding	−	−	−	0.020684	137	2725	−	−	−
GO:0030414	peptidase inhibitor activity	−	−	−	0.020723	23	2725	−	−	−
GO:0061134	peptidase regulator activity	−	−	−	0.020723	23	2725	−	−	−
GO:0003735	structural constituent of ribosome	−	−	−	−	−	−	2.39e-50	123	963
GO:0005198	structural molecule activity	−	−	−	−	−	−	5.03e-36	136	963
GO:0004857	enzyme inhibitor activity	−	−	−	−	−	−	0.00076557	28	963
GO:0004866	endopeptidase inhibitor activity	−	−	−	−	−	−	0.00076557	15	963
GO:0061135	endopeptidase regulator activity	−	−	−	−	−	−	0.00076557	15	963
GO:0004867	serine-type endopeptidase inhibitor activity	−	−	−	−	−	−	0.0011038	11	963
GO:0030414	peptidase inhibitor activity	−	−	−	−	−	−	0.0011759	15	963
GO:0061134	peptidase regulator activity	−	−	−	−	−	−	0.0011759	15	963
GO:0030234	enzyme regulator activity	−	−	−	−	−	−	0.023915	36	963
GO:0004550	nucleoside diphosphate kinase activity	−	−	−	−	−	−	0.040767	4	963
