# Supplementary material for: Morpho-Physiological and Transcriptome Changes in Tomato Anthers of Different Developmental Stages under Drought Stress
Source: Cells. 2021 Jul 17;10(7):1809. doi: 10.3390/cells10071809 (PMC8305550; doi:10.3390/cells10071809)
Supplement: Supplementary file 1 [file cells-10-01809-s001.zip › cells-1291549-supplementary/Suplementary Files/Supplementary Tables/Table S8..xlsx]

## Sheet: Table S8
Significantly enriched KEGG pathways in drought responsive genes of three groups of anthers under drought stress in tomato
A. KEGG pathways significantly enriched in DEGs up-regulated by drought stress in tomato anthers .
			PMC-MEI			TED-VUM			BIN-MP
#Term	Database	ID	Input No.	Background No.	Corrected P-Value	Input No.	Background No.	Corrected P-Value	Input No.	Background No.	Corrected P-Value
Plant hormone signal transduction	KEGG PATHWAY	sly04075	56	301	0.0207316
Glycerophospholipid metabolism	KEGG PATHWAY	sly00564				21	94	0.026949
Glycerolipid metabolism	KEGG PATHWAY	sly00561				16	63	0.026949
Limonene and pinene degradation	KEGG PATHWAY	sly00903				6	9	0.026949
Ether lipid metabolism	KEGG PATHWAY	sly00565				10	30	0.0292155
Endocytosis	KEGG PATHWAY	sly04144				26	149	0.0431759
B. KEGG pathways significantly enriched in drought-repressed DEGs in tomato anthers
Ribosome	KEGG PATHWAY	sly03010	101	365	0.0074949				142	365	3.44899e-48
Biosynthesis of secondary metabolites	KEGG PATHWAY	sly01110				224	1036	0.00033872
Photosynthesis	KEGG PATHWAY	sly00195				33	91	0.00318757
Phenylpropanoid biosynthesis	KEGG PATHWAY	sly00940				52	190	0.0127083
Metabolic pathways	KEGG PATHWAY	sly01100				364	1961	0.0196481
Porphyrin and chlorophyll metabolism	KEGG PATHWAY	sly00860				17	42	0.0267531
Carbon fixation in photosynthetic organisms	KEGG PATHWAY	sly00710				26	80	0.0267531
Steroid biosynthesis	KEGG PATHWAY	sly00100				14	31	0.0267531
