# Supplementary material for: Morpho-Physiological and Transcriptome Changes in Tomato Anthers of Different Developmental Stages under Drought Stress
Source: Cells. 2021 Jul 17;10(7):1809. doi: 10.3390/cells10071809 (PMC8305550; doi:10.3390/cells10071809)
Supplement: Supplementary file 1 [file cells-10-01809-s001.zip › cells-1291549-supplementary/Suplementary Files/Supplementary Tables/Table S9..xlsx]

## Sheet: Table S9
Table S9. DEGs involved in the tapetum and microspre development in tomato. Differential expression determined by log 2 fold change. Hyphen (-) indicates failure to meet the threshold cutoff point or unexpressed . Values in red and greeen indicate fold increase and decrease in expression in drought-stresed anthers respectively
Gene ID	Description	Log 2 Fold Change
		PMC-MEI	TED-VUM	BIN-MP
Solyc01g090350.3	non-specific lipid-transfer protein	−	-4.676	−
Solyc08g067520.2	Non-specific lipid-transfer protein (AHRD V3.3 *-* K4CLX8_SOLLC)	−	-4.1559	−
Solyc01g081590.3	Non-specific lipid-transfer protein (AHRD V3.3 *** A0A059B8S7_EUCGR)	6.5749	7.2476	−
Solyc03g026090.3	Non-specific lipid-transfer protein (AHRD V3.3 *** B8LRP3_PICSI)	-2.3966	-4.167	−
Solyc07g053780.3	Non-specific lipid-transfer protein (AHRD V3.3 *** B9RVV8_RICCO)	Inf	−	−
Solyc01g081600.3	Non-specific lipid-transfer protein (AHRD V3.3 *** K4AY52_SOLLC)	9.6142		−
Solyc08g067500.2	Non-specific lipid-transfer protein (AHRD V3.3 *** K4CLX6_SOLLC)	−	-4.3131	−
Solyc10g075060.2	Non-specific lipid-transfer protein (AHRD V3.3 *** K4D1U7_SOLLC)	-1.3967	-3.5119	−
Solyc10g075070.2	Non-specific lipid-transfer protein (AHRD V3.3 *** K4D1U9_SOLLC)	4.0524		−
Solyc10g075130.2	Non-specific lipid-transfer protein (AHRD V3.3 *** K4D1W2_SOLLC)	-2.5789	-2.8843	1.779
Solyc10g076200.2	Non-specific lipid-transfer protein (AHRD V3.3 *** K4D1W2_SOLLC)	−	−	2.9839
Solyc09g018010.3	Non-specific lipid-transfer protein (AHRD V3.3 *** M0ZNZ5_SOLTU)	-2.5864	-6.8468	-4.7954
Solyc10g075110.2	Non-specific lipid-transfer protein (AHRD V3.3 *** M1AVB9_SOLTU)	2.4355	5.6989	3.3406
Solyc06g059790.3	Non-specific lipid-transfer protein (AHRD V3.3 *** M1D161_SOLTU)	4.1693	−	−
Solyc10g075090.2	Non-specific lipid-transfer protein (AHRD V3.3 *** Q4A1N0_SOLLC)	2.7525	−	−
Solyc10g075100.2	Non-specific lipid-transfer protein (AHRD V3.3 *** Q4A1N1_SOLLC)	−	-1.7891	1.3811
Solyc12g089160.2	Lrr receptor protein kinase, putative (AHRD V3.3 *** B9R7U7_RICCO)	−	−	1.575
Solyc04g014400.3	LRR receptor-like kinase (AHRD V3.3 *-* A0A072U1S2_MEDTR)	3.1497	-1.6351	−
Solyc08g081940.3	LRR receptor-like kinase (AHRD V3.3 *** A0A072TUR7_MEDTR)	-1.291	-3.0635	−
Solyc12g010745.1	LRR receptor-like kinase (AHRD V3.3 *** A7UE73_SOLTU)	1.2368	−	−
Solyc05g009100.3	LRR receptor-like kinase (AHRD V3.3 *** G7IC91_MEDTR)	−	-4.2901	−
Solyc04g015600.3	LRR receptor-like kinase family protein (AHRD V3.3 *** A0A072U3C5_MEDTR)	−	-1.5502	−
Solyc03g026040.3	LRR receptor-like kinase family protein (AHRD V3.3 *** A0A072VNY9_MEDTR)	-1.4555	-6.4492	−
Solyc07g005540.1	LRR receptor-like kinase family protein (AHRD V3.3 *** G7JGQ5_MEDTR)	−	-2.3177	1.7661
Solyc07g066550.3	LRR receptor-like kinase, putative (AHRD V3.3 *** A0A072U125_MEDTR)	−	2.5622	−
Solyc02g089250.3	Pollen Ole e 1 allergen and extensin family protein (AHRD V3.3 *** A0A061EFL6_THECC)	−	-3.6195	−
Solyc02g078040.3	Pollen Ole e 1 allergen and extensin family protein (AHRD V3.3 *** AT2G34700.1)	−	-2.2193	−
Solyc09g008590.3	Pollen Ole e 1 allergen and extensin family protein (AHRD V3.3 *** AT3G09925.1),Pfam:PF01190	-3.0842	−	−
Solyc02g076860.3	Pollen Ole e 1 allergen and extensin family protein (AHRD V3.3 *** AT4G18596.1)	−	10.95	−
Solyc03g006170.3	Pollen Ole e 1 allergen and extensin family protein (AHRD V3.3 *** AT4G18596.1)	−	Inf	−
Solyc02g078100.3	Pollen Ole e 1 allergen/extensin (AHRD V3.3 *-* A0A124SHL8_CYNCS)	-1.8132	−	−
Solyc07g062560.3	Pollen Ole e 1 allergen/extensin (AHRD V3.3 *** A0A103XBC9_CYNCS)	−	7.1218	−
Solyc10g007270.3	Pollen Ole e 1 allergen/extensin (AHRD V3.3 *** A0A103XBC9_CYNCS)	−	8.435	−
Solyc04g054810.3	Pollen Ole e 1 allergen/extensin (AHRD V3.3 *** A0A103XBC9_CYNCS),Pfam:PF01190	-2.1108	-1.9799	−
Solyc05g051870.3	Pollen Ole e 1 allergen/extensin (AHRD V3.3 *** A0A103XBC9_CYNCS),Pfam:PF01190	-1.928	−	−
Solyc01g087320.3	PHD finger family protein (AHRD V3.3 *-* AT3G08020.1)	1.2398	−	−
Solyc01g087380.3	PHD finger family protein (AHRD V3.3 *-* B9GFC9_POPTR)	1.1231	−	−
Solyc01g087420.3	PHD finger family protein (AHRD V3.3 *** AT3G08020.1)	1.0597	1.5544	−
Solyc06g074640.2	PHD finger family protein (AHRD V3.3 *** AT5G22760.1)	-1.4908	−	−
Solyc12g014540.2	PHD finger family protein (AHRD V3.3 *** B9GJG6_POPTR)	1.2268	−	−
Solyc05g042030.3	PHD finger family protein / bromo-adjacent homology (BAH) domain-containing protein (AHRD V3.3 *** AT4G22140.2)	1.1804	−	−
Solyc03g116440.2	PHD finger protein family (AHRD V3.3 *-* A0A151RBP6_CAJCA)	-2.1412	−	−
Solyc04g008420.1	PHD finger protein family (AHRD V3.3 *** A0A151QSK5_CAJCA)	8.3091	-4.6593	−
Solyc11g011560.2	PHD finger protein family (AHRD V3.3 *** A0A151RBP6_CAJCA)	4.4779	-7.6294	−
Solyc07g065000.3	PHD-finger protein (AHRD V3.3 *** G7K8Q7_MEDTR)	−	1.6331	−
Solyc08g062780.2	bHLH transcription factor 089	1.3895	−	−
Solyc10g005760.2	R2R3MYB transcription factor 80	7.56	-4.5677	−
Solyc02g079810.2	bHLH transcription factor 080	-1.9971	-6.9427	−
Solyc02g086430.3	Zinc finger transcription factor 21	-2.8216	-8.212	-5.0857
Solyc05g008670.3	Zinc finger transcription factor 36	-2.0381	−	−
Solyc03g118310.3	bHLH transcription factor 083	-1.763	-2.2522	−
Solyc03g059200.2	MYB-related transcription factor (AHRD V3.3 *** A0A059PRF2_SALMI)	-1.5972	−	−
